# Supplementary material for: Controlling bias and inflation in epigenome- and transcriptome-wide association studies using the empirical null distribution
Source: Genome Biol. 2017 Jan 27;18:19. doi: 10.1186/s13059-016-1131-9 (PMC5273857; doi:10.1186/s13059-016-1131-9)
Supplement: Additional file 4 — Additional Excel Table S3a. Additional Excel Table S3a with output of significant results of the EWAS meta-analyses of age: effect sizes, standard error, P values, test statistics of all cohorts, and the meta-analysis results. (1750 KB XLSX) [file 13059_2016_1131_MOESM4_ESM.xlsx]

## Sheet: STable3a_sign_ewas_age
eff.size.meta	std.err.meta	pval.adj.meta	pval.org.meta	tstat.meta	eff.size.CODAM	std.err.CODAM	pval.CODAM	tstat.CODAM	eff.size.LL	std.err.LL	pval.LL	tstat.LL	eff.size.LLS	std.err.LLS	pval.LLS	tstat.LLS	eff.size.RS	std.err.RS	pval.RS	tstat.RS
0.0337	0.000705	0	0	47.8	0.0348	0.00345	7.44e-24	10.1	0.0344	0.000817	0	42.1	0.0314	0.00175	9.8e-72	17.9	0.0296	0.00311	1.64e-21	9.53
-0.0665	0.00213	2.66e-208	5.87e-214	-31.2	-0.0483	0.00694	3.65e-12	-6.95	-0.0798	0.00293	2.28e-163	-27.2	-0.0604	0.00447	1.22e-41	-13.5	-0.0403	0.00549	2.15e-13	-7.34
0.0403	0.00131	9.23e-204	2.04e-209	30.9	0.0289	0.00493	4.8e-09	5.85	0.0457	0.00168	8.14e-163	27.2	0.0343	0.00269	2.99e-37	12.8	0.0292	0.00436	2.37e-11	6.68
0.0144	0.000468	1.16e-200	2.57e-206	30.7	0.0148	0.00198	9.61e-14	7.45	0.0149	0.000577	3.16e-147	25.8	0.0126	0.001	2e-36	12.6	0.0142	0.00181	4.66e-15	7.84
0.0308	0.00109	9.59e-171	2.12e-176	28.3	0.0259	0.00478	6.22e-08	5.41	0.0327	0.00133	2.56e-133	24.6	0.0294	0.00244	3.18e-33	12	0.022	0.0038	7.25e-09	5.79
0.0194	0.000694	7.53e-166	1.66e-171	27.9	0.0186	0.00316	4.39e-09	5.87	0.0207	0.000861	1.27e-127	24	0.017	0.0015	1.11e-29	11.3	0.0157	0.0023	8.35e-12	6.83
0.0175	0.000665	1.77e-146	3.91e-152	26.3	0.0154	0.00292	1.27e-07	5.28	0.0192	0.000826	5.99e-120	23.3	0.0141	0.00141	1.97e-23	9.97	0.0138	0.00238	6.46e-09	5.8
0.0584	0.00233	4.04e-133	8.93e-139	25.1	0.0417	0.00723	7.93e-09	5.77	0.0742	0.00373	3.59e-88	19.9	0.0531	0.00411	4.28e-38	12.9	0.0437	0.00543	7.63e-16	8.06
0.0151	0.000614	1.4e-127	3.08e-133	24.6	0.0118	0.00244	1.22e-06	4.85	0.0172	0.000816	6.68e-99	21.1	0.0127	0.00118	5.91e-27	10.8	0.0116	0.00196	3.72e-09	5.9
0.0248	0.00101	8.44e-127	1.86e-132	24.5	0.0146	0.0047	0.00184	3.11	0.0275	0.00126	8.98e-105	21.7	0.0217	0.00213	2.84e-24	10.2	0.0186	0.00346	8.06e-08	5.37
0.0223	0.000925	3.39e-123	7.48e-129	24.1	0.0233	0.00413	1.59e-08	5.65	0.024	0.00121	2.57e-87	19.8	0.0202	0.00182	1.8e-28	11.1	0.0181	0.00279	8.1e-11	6.5
-0.0114	0.000478	6.77e-121	1.49e-126	-23.9	-0.00589	0.00216	0.00629	-2.73	-0.0128	0.000608	2.86e-98	-21	-0.0106	0.00104	2.31e-24	-10.2	-0.00826	0.00137	1.7e-09	-6.02
-0.0393	0.00171	8.69e-111	1.92e-116	-22.9	-0.0384	0.00688	2.42e-08	-5.58	-0.0403	0.00215	2.3e-78	-18.7	-0.0372	0.00386	5.86e-22	-9.63	-0.0375	0.00522	6.55e-13	-7.19
0.0251	0.0011	1.19e-109	2.62e-115	22.8	0.0254	0.00466	5.43e-08	5.44	0.026	0.0014	1.03e-77	18.7	0.0247	0.00232	2.2e-26	10.6	0.02	0.00349	1e-08	5.73
0.0116	0.000516	1.32e-106	2.93e-112	22.5	0.01	0.00246	4.85e-05	4.06	0.0124	0.000641	3.04e-83	19.3	0.0104	0.00109	1.18e-21	9.56	0.00986	0.00182	5.71e-08	5.43
0.0248	0.0011	8.77e-106	1.94e-111	22.4	0.0146	0.00304	1.7e-06	4.79	0.0311	0.00162	3.85e-82	19.2	0.0225	0.00219	1.06e-24	10.3	0.018	0.00285	2.7e-10	6.31
0.0219	0.000977	2.62e-105	5.79e-111	22.4	0.0163	0.00387	2.64e-05	4.2	0.0243	0.00126	9.14e-83	19.3	0.0195	0.00205	1.34e-21	9.55	0.0167	0.00302	3.05e-08	5.54
0.0326	0.00149	2.04e-100	4.51e-106	21.9	0.0212	0.00546	0.000101	3.89	0.0351	0.00185	2.45e-80	19	0.0328	0.00347	3.25e-21	9.45	0.0236	0.0049	1.43e-06	4.82
0.0165	0.00076	4.78e-99	1.06e-104	21.7	0.0173	0.00332	1.86e-07	5.21	0.0172	0.000933	9.15e-76	18.4	0.0161	0.00171	2.97e-21	9.46	0.0117	0.0026	6.81e-06	4.5
0.0157	0.000728	5.31e-98	1.17e-103	21.6	0.0153	0.00293	1.87e-07	5.21	0.0158	0.000919	1.8e-66	17.2	0.016	0.0016	1.42e-23	10	0.0149	0.00226	3.84e-11	6.61
0.02	0.000928	8.45e-98	1.87e-103	21.6	0.017	0.00296	9.86e-09	5.73	0.0239	0.00131	1.53e-74	18.3	0.0169	0.00175	4.61e-22	9.66	0.0137	0.00272	4.79e-07	5.03
0.0131	0.000625	1.14e-91	2.51e-97	20.9	0.00917	0.00266	0.000557	3.45	0.0149	0.000775	2.81e-82	19.2	0.00999	0.00139	5.88e-13	7.2	0.00943	0.00205	4.28e-06	4.6
0.0273	0.00132	6.54e-90	1.44e-95	20.7	0.0153	0.00454	0.000777	3.36	0.0331	0.00177	4.08e-78	18.7	0.0238	0.00269	9.62e-19	8.84	0.0163	0.00377	1.44e-05	4.34
-0.0167	0.00082	5.44e-87	1.2e-92	-20.4	-0.0137	0.00387	0.000405	-3.54	-0.0185	0.00104	3.86e-70	-17.7	-0.0155	0.00181	9.27e-18	-8.58	-0.0116	0.00227	3.18e-07	-5.11
0.0185	0.000911	2.31e-86	5.09e-92	20.3	0.0186	0.00406	4.73e-06	4.58	0.021	0.0013	3.08e-59	16.2	0.0168	0.00163	7.43e-25	10.3	0.0138	0.00242	1.25e-08	5.69
0.0327	0.00161	8.99e-86	1.99e-91	20.3	0.0321	0.00606	1.25e-07	5.29	0.034	0.00207	1.42e-60	16.4	0.0317	0.00335	2.65e-21	9.48	0.0273	0.00541	4.58e-07	5.04
0.0139	0.000684	9.65e-86	2.13e-91	20.3	0.00915	0.00242	0.000157	3.78	0.0157	0.000928	3.46e-64	16.9	0.0122	0.00129	3.2e-21	9.46	0.0123	0.0022	2.44e-08	5.58
0.0141	0.000696	4.43e-85	9.79e-91	20.2	0.0149	0.00292	2.94e-07	5.13	0.0153	0.000874	7.76e-69	17.5	0.0111	0.00148	4.95e-14	7.53	0.0118	0.00237	6.81e-07	4.97
0.0128	0.00064	3.19e-83	7.05e-89	20	0.0093	0.00235	7.52e-05	3.96	0.0136	0.0008	1.67e-64	17	0.0123	0.0014	1.63e-18	8.78	0.0111	0.00231	1.63e-06	4.79
0.0246	0.00125	2.78e-80	6.14e-86	19.6	0.0247	0.00597	3.49e-05	4.14	0.0257	0.00157	2.56e-60	16.4	0.0219	0.00266	1.7e-16	8.24	0.0239	0.00409	5.23e-09	5.84
0.0239	0.00122	5.61e-80	1.24e-85	19.6	0.0137	0.00496	0.00576	2.76	0.0283	0.00159	9.84e-71	17.8	0.0203	0.00242	5.56e-17	8.37	0.0134	0.00383	0.000455	3.51
-0.0211	0.00107	8.43e-80	1.86e-85	-19.6	-0.0175	0.0043	4.53e-05	-4.08	-0.0242	0.00142	1.38e-64	-17	-0.0184	0.00228	6.81e-16	-8.07	-0.0145	0.00282	2.91e-07	-5.13
0.0291	0.00149	8.61e-80	1.9e-85	19.6	0.0172	0.00431	6.47e-05	4	0.0351	0.0021	9.01e-63	16.7	0.0292	0.00316	2.8e-20	9.23	0.019	0.00373	3.36e-07	5.1
0.0161	0.000827	3.58e-79	7.91e-85	19.5	0.0121	0.00236	2.68e-07	5.14	0.0183	0.0011	4.52e-62	16.6	0.0157	0.00175	2.99e-19	8.97	0.0091	0.00275	0.000946	3.31
0.00959	0.000494	2.12e-78	4.69e-84	19.4	0.00992	0.00217	4.97e-06	4.57	0.0102	0.000618	1.1e-61	16.6	0.00845	0.00105	6.91e-16	8.07	0.00754	0.00167	5.93e-06	4.53
0.0192	0.000992	6.32e-78	1.4e-83	19.4	0.0132	0.00353	0.000178	3.75	0.0217	0.00131	6.85e-62	16.6	0.019	0.002	2.79e-21	9.47	0.0102	0.00315	0.0012	3.24
0.0157	0.000816	2.48e-77	5.48e-83	19.3	0.0129	0.00302	1.98e-05	4.27	0.0172	0.00106	1.96e-59	16.3	0.0149	0.0018	1.05e-16	8.3	0.0119	0.00231	2.43e-07	5.16
0.0191	0.000994	6.48e-77	1.43e-82	19.2	0.014	0.00329	2.12e-05	4.25	0.0227	0.00133	2.72e-65	17.1	0.0165	0.00204	6.45e-16	8.08	0.0112	0.00294	0.000135	3.82
0.0153	0.000794	9.68e-77	2.14e-82	19.2	0.0135	0.00299	6.51e-06	4.51	0.0171	0.00102	1.35e-63	16.8	0.0136	0.00167	5.15e-16	8.11	0.00873	0.0026	0.000771	3.36
-0.0126	0.000664	1.17e-74	2.59e-80	-19	-0.0118	0.00254	3.37e-06	-4.65	-0.0148	0.000871	4.62e-65	-17	-0.0107	0.00142	3.81e-14	-7.57	-0.00624	0.00183	0.000634	-3.42
-0.0102	0.000541	2.6e-74	5.74e-80	-18.9	-0.00909	0.00222	4.34e-05	-4.09	-0.0117	0.000691	6.23e-64	-16.9	-0.00856	0.00115	1e-13	-7.44	-0.00621	0.00165	0.000172	-3.76
0.0141	0.000749	2.77e-73	6.12e-79	18.8	0.0132	0.00347	0.000151	3.79	0.0141	0.000879	1.43e-57	16	0.0139	0.00187	9.89e-14	7.44	0.0157	0.00294	8.31e-08	5.36
0.0267	0.00142	4.3e-73	9.5e-79	18.8	0.0401	0.00932	1.74e-05	4.3	0.0239	0.00167	2.57e-46	14.3	0.0318	0.0032	2.9e-23	9.94	0.0389	0.00591	4.5e-11	6.59
-0.0089	0.000474	5.73e-73	1.27e-78	-18.8	-0.00697	0.00188	0.000215	-3.7	-0.0104	0.000613	5.46e-64	-16.9	-0.00722	0.00102	1.87e-12	-7.04	-0.00579	0.00134	1.6e-05	-4.31
-0.0252	0.00135	8.93e-72	1.97e-77	-18.6	-0.0144	0.00503	0.00433	-2.85	-0.0291	0.00174	4.39e-63	-16.8	-0.022	0.00317	3.73e-12	-6.95	-0.018	0.00368	9.64e-07	-4.9
0.0129	0.000693	9.73e-72	2.15e-77	18.6	0.0118	0.00265	8.85e-06	4.44	0.0153	0.000948	1.24e-58	16.1	0.00991	0.00128	9.21e-15	7.75	0.00972	0.00214	5.58e-06	4.54
0.0326	0.00176	1.96e-71	4.33e-77	18.6	0.0296	0.006	8.28e-07	4.93	0.0374	0.00233	4.2e-58	16.1	0.0254	0.00373	9.51e-12	6.81	0.0259	0.00503	2.73e-07	5.14
-0.0255	0.00138	1.17e-70	2.58e-76	-18.5	-0.0255	0.00728	0.000456	-3.51	-0.0274	0.00173	4.04e-56	-15.8	-0.0219	0.00325	1.55e-11	-6.74	-0.0221	0.00357	6.25e-10	-6.18
-0.0307	0.00166	1.26e-70	2.79e-76	-18.5	-0.0391	0.00671	5.51e-09	-5.83	-0.0292	0.00209	1.45e-44	-14	-0.0278	0.00385	5.2e-13	-7.22	-0.0383	0.00477	9.16e-16	-8.04
0.0135	0.000729	2.21e-70	4.89e-76	18.5	0.0103	0.00301	0.000626	3.42	0.0157	0.000991	2.72e-56	15.8	0.011	0.00135	4.38e-16	8.13	0.0108	0.00221	1.1e-06	4.87
0.0171	0.000939	9.88e-69	2.18e-74	18.2	0.0139	0.00371	0.000182	3.74	0.0188	0.00122	2.91e-53	15.4	0.0157	0.00188	7.13e-17	8.34	0.0129	0.003	1.7e-05	4.3
-0.0138	0.000754	1.05e-68	2.31e-74	-18.2	-0.0132	0.0032	3.92e-05	-4.11	-0.0141	0.000935	2.7e-51	-15.1	-0.0127	0.00175	4.15e-13	-7.25	-0.014	0.0023	1.23e-09	-6.08
-0.028	0.00154	3.43e-68	7.57e-74	-18.2	-0.0221	0.00615	0.000338	-3.58	-0.0312	0.00194	4.68e-58	-16.1	-0.0213	0.00354	1.74e-09	-6.02	-0.025	0.00449	2.44e-08	-5.58
0.0233	0.00128	4.21e-68	9.3e-74	18.2	0.0203	0.00534	0.000146	3.8	0.0255	0.00165	8.84e-54	15.4	0.02	0.00269	9.56e-14	7.45	0.0197	0.00386	3.08e-07	5.12
-0.0136	0.000747	5.24e-68	1.16e-73	-18.2	-0.0114	0.00269	2.38e-05	-4.23	-0.0144	0.000964	2.03e-50	-14.9	-0.0131	0.00165	1.78e-15	-7.96	-0.0116	0.00219	1.31e-07	-5.28
-0.0207	0.00115	2.09e-67	4.62e-73	-18.1	-0.0204	0.00457	8.2e-06	-4.46	-0.0223	0.00144	1.48e-54	-15.6	-0.0209	0.00263	1.83e-15	-7.95	-0.0113	0.00347	0.00119	-3.24
0.0157	0.00087	2.34e-67	5.18e-73	18.1	0.0124	0.00278	8.28e-06	4.46	0.0177	0.00117	7.33e-52	15.2	0.0147	0.00186	2.21e-15	7.93	0.0114	0.00241	2.35e-06	4.72
0.0343	0.0019	2.63e-67	5.81e-73	18.1	0.0288	0.00717	5.93e-05	4.02	0.0374	0.00249	4.61e-51	15	0.0315	0.00403	5.96e-15	7.8	0.0282	0.0054	1.73e-07	5.23
0.012	0.000664	9.58e-67	2.12e-72	18	0.00888	0.00221	5.8e-05	4.02	0.0138	0.000926	5.52e-50	14.9	0.0105	0.00122	5.64e-18	8.64	0.0096	0.00212	6.21e-06	4.52
-0.0298	0.00166	2.51e-66	5.54e-72	-17.9	-0.0316	0.00638	6.92e-07	-4.96	-0.0338	0.00218	1.55e-54	-15.6	-0.0242	0.00369	5.71e-11	-6.55	-0.0206	0.0043	1.69e-06	-4.79
-0.022	0.00123	3.68e-66	8.12e-72	-17.9	-0.0264	0.00547	1.37e-06	-4.83	-0.0216	0.00149	1.03e-47	-14.5	-0.022	0.00295	1.05e-13	-7.43	-0.0226	0.00394	1.06e-08	-5.72
0.0136	0.000762	4.22e-66	9.32e-72	17.9	0.0167	0.0029	9.46e-09	5.74	0.0143	0.000969	4.89e-49	14.7	0.0121	0.00165	3.01e-13	7.29	0.0112	0.00241	3.49e-06	4.64
0.0171	0.000957	6.93e-66	1.53e-71	17.9	0.0119	0.00355	0.000785	3.36	0.0192	0.00128	1.16e-50	15	0.0163	0.00187	3.77e-18	8.69	0.012	0.00289	3.34e-05	4.15
0.0113	0.000631	1.03e-65	2.28e-71	17.9	0.00887	0.00268	0.000935	3.31	0.0122	0.000812	3.37e-51	15.1	0.00939	0.00131	6.29e-13	7.19	0.0113	0.00193	5.2e-09	5.84
-0.0133	0.000746	1.1e-65	2.42e-71	-17.9	-0.0145	0.00294	7.62e-07	-4.94	-0.014	0.000978	1.36e-46	-14.3	-0.0129	0.00157	2.25e-16	-8.21	-0.0104	0.0021	7.69e-07	-4.94
-0.00923	0.000518	2.87e-65	6.34e-71	-17.8	-0.0119	0.0018	3.28e-11	-6.63	-0.00876	0.000655	7.37e-41	-13.4	-0.00882	0.00119	1.05e-13	-7.43	-0.0106	0.00164	8.09e-11	-6.5
-0.0222	0.00125	1.25e-64	2.76e-70	-17.7	-0.0116	0.00529	0.0282	-2.19	-0.0244	0.00159	8.89e-53	-15.3	-0.0215	0.00286	5.07e-14	-7.53	-0.0176	0.00341	2.51e-07	-5.16
-0.0133	0.000751	1.27e-64	2.81e-70	-17.7	-0.00839	0.00298	0.00479	-2.82	-0.015	0.00097	4.94e-54	-15.5	-0.0106	0.00157	1.33e-11	-6.77	-0.0124	0.00227	5.06e-08	-5.45
0.0154	0.000868	1.39e-64	3.08e-70	17.7	0.0152	0.00353	1.67e-05	4.31	0.0155	0.00106	1.29e-48	14.7	0.0149	0.00199	6.88e-14	7.49	0.0152	0.00307	6.91e-07	4.96
0.0146	0.000826	2.37e-64	5.23e-70	17.7	0.0152	0.00327	3.49e-06	4.64	0.0167	0.00108	3.49e-54	15.5	0.0118	0.00162	4.01e-13	7.26	0.00867	0.00276	0.00169	3.14
-0.0185	0.00105	2.51e-64	5.55e-70	-17.7	-0.00785	0.004	0.0494	-1.97	-0.0211	0.00137	4.59e-53	-15.3	-0.0173	0.00222	7.6e-15	-7.77	-0.0147	0.00288	3.4e-07	-5.1
-0.0141	0.000797	4.47e-64	9.88e-70	-17.7	-0.00973	0.00273	0.000363	-3.57	-0.0166	0.00111	6.01e-51	-15	-0.0134	0.00171	6.01e-15	-7.8	-0.00963	0.00188	3.05e-07	-5.12
0.01	0.00057	8.2e-64	1.81e-69	17.6	0.00874	0.00236	0.000212	3.7	0.0105	0.000724	2.12e-47	14.5	0.00899	0.00114	3.19e-15	7.88	0.0111	0.00213	1.94e-07	5.21
-0.016	0.000909	1.89e-63	4.18e-69	-17.6	-0.0122	0.00359	0.000676	-3.4	-0.0176	0.00118	2.98e-50	-14.9	-0.0133	0.00195	9.69e-12	-6.81	-0.015	0.00259	7.17e-09	-5.79
0.0174	0.000993	5.04e-63	1.11e-68	17.5	0.0187	0.00339	3.4e-08	5.52	0.0205	0.00136	2.48e-51	15.1	0.0135	0.00193	2.42e-12	7.01	0.011	0.00293	0.000176	3.75
-0.00966	0.000554	2.72e-62	6.01e-68	-17.4	-0.00989	0.00239	3.38e-05	-4.15	-0.0104	0.000693	9.79e-51	-15	-0.00813	0.00123	3.48e-11	-6.62	-0.00803	0.00173	3.64e-06	-4.63
0.0274	0.00158	8.07e-62	1.78e-67	17.4	0.0276	0.00673	4.24e-05	4.09	0.0293	0.00198	1.87e-49	14.8	0.0222	0.00343	9.23e-11	6.48	0.0261	0.00501	1.88e-07	5.21
0.0202	0.00117	2.1e-61	4.64e-67	17.3	0.015	0.00486	0.00205	3.08	0.0218	0.00147	1.09e-49	14.8	0.0209	0.00257	4.03e-16	8.14	0.0122	0.00368	0.000894	3.32
0.0123	0.000713	2.23e-61	4.92e-67	17.3	0.00911	0.00269	0.000704	3.39	0.0137	0.000931	6.39e-49	14.7	0.0112	0.00141	2.57e-15	7.91	0.00921	0.00238	0.000109	3.87
-0.017	0.000984	2.63e-61	5.82e-67	-17.3	-0.0184	0.00541	0.000667	-3.4	-0.0161	0.00115	1.13e-44	-14	-0.0195	0.00235	9.5e-17	-8.31	-0.0195	0.004	1.1e-06	-4.87
-0.0114	0.000661	2.64e-61	5.84e-67	-17.3	-0.0116	0.0028	3.49e-05	-4.14	-0.0119	0.00087	7.68e-43	-13.7	-0.012	0.00138	2.61e-18	-8.73	-0.00821	0.00179	4.4e-06	-4.59
-0.0104	0.000604	4.59e-61	1.01e-66	-17.3	-0.00866	0.00253	0.00061	-3.43	-0.0116	0.000749	9.2e-54	-15.4	-0.00972	0.00139	3.01e-12	-6.98	-0.00556	0.00188	0.00302	-2.97
0.00945	0.000549	8.2e-61	1.81e-66	17.2	0.0141	0.0026	5.69e-08	5.43	0.00989	0.00068	6.15e-48	14.5	0.00793	0.00118	1.74e-11	6.73	0.00758	0.00186	4.6e-05	4.07
-0.0144	0.000836	1.18e-60	2.6e-66	-17.2	-0.0129	0.00362	0.000362	-3.57	-0.0146	0.00108	4.31e-42	-13.6	-0.0137	0.00176	6.55e-15	-7.79	-0.0151	0.00244	6.78e-10	-6.17
-0.0308	0.00179	2.72e-60	6e-66	-17.2	-0.0244	0.00689	0.0004	-3.54	-0.0339	0.00234	1.1e-47	-14.5	-0.0277	0.00379	2.71e-13	-7.31	-0.0245	0.00515	1.96e-06	-4.76
0.0251	0.00147	1.81e-59	3.99e-65	17	0.0165	0.00436	0.000157	3.78	0.0318	0.0021	6.6e-52	15.2	0.0211	0.00288	2.08e-13	7.34	0.0153	0.00409	0.000179	3.75
0.0101	0.000595	2.48e-59	5.48e-65	17	0.00731	0.0024	0.00232	3.05	0.0111	0.000747	2.82e-50	14.9	0.00925	0.00133	3.86e-12	6.94	0.00735	0.00184	6.49e-05	3.99
0.0122	0.000719	2.49e-59	5.5e-65	17	0.00956	0.00251	0.000136	3.81	0.0146	0.000983	5.85e-50	14.9	0.00895	0.00146	8.19e-10	6.14	0.0105	0.00193	5.48e-08	5.43
-0.0147	0.000867	6.87e-59	1.52e-64	-17	-0.016	0.00366	1.14e-05	-4.39	-0.0153	0.00112	1.09e-42	-13.7	-0.0135	0.00184	2.02e-13	-7.35	-0.0134	0.00253	1.17e-07	-5.3
0.0097	0.000572	7.1e-59	1.57e-64	17	0.00967	0.00265	0.000257	3.66	0.0105	0.000744	1.46e-45	14.2	0.00789	0.00108	3.17e-13	7.29	0.00977	0.00197	6.93e-07	4.96
-0.0111	0.000656	1.42e-58	3.15e-64	-16.9	-0.00452	0.00222	0.0422	-2.03	-0.0146	0.000892	4.77e-60	-16.3	-0.01	0.00136	1.99e-13	-7.35	-0.00358	0.00175	0.0406	-2.05
-0.0132	0.000779	2.17e-58	4.8e-64	-16.9	-0.00803	0.00318	0.0115	-2.53	-0.0149	0.001	6.99e-50	-14.8	-0.0122	0.00173	1.72e-12	-7.06	-0.00919	0.00217	2.29e-05	-4.23
0.0263	0.00156	3.94e-58	8.7e-64	16.9	0.0177	0.00431	4.07e-05	4.1	0.0327	0.00223	9.59e-49	14.7	0.0215	0.00331	8.03e-11	6.5	0.0204	0.00398	2.9e-07	5.13
0.0212	0.00126	6.04e-58	1.33e-63	16.8	0.0112	0.00397	0.00473	2.82	0.0244	0.00163	1.3e-50	15	0.0212	0.00281	3.81e-14	7.57	0.0122	0.00382	0.00143	3.19
-0.0149	0.000888	1.2e-57	2.64e-63	-16.8	-0.00944	0.00432	0.0287	-2.19	-0.0166	0.00114	2.47e-48	-14.6	-0.0143	0.00184	8.39e-15	-7.76	-0.00921	0.00261	0.000421	-3.53
0.011	0.000656	1.21e-57	2.66e-63	16.8	0.00801	0.00249	0.0013	3.22	0.0122	0.000861	2.64e-45	14.1	0.00966	0.0013	1.33e-13	7.4	0.00988	0.00211	2.77e-06	4.69
0.014	0.000836	1.64e-57	3.62e-63	16.8	0.015	0.00321	3.11e-06	4.66	0.0151	0.00111	3.64e-42	13.6	0.0116	0.00165	2.27e-12	7.02	0.0138	0.00258	9.35e-08	5.34
0.00736	0.00044	3.07e-57	6.78e-63	16.7	0.00824	0.00197	3e-05	4.17	0.00749	0.000544	3.41e-43	13.8	0.00702	0.000951	1.48e-13	7.39	0.00669	0.00154	1.38e-05	4.35
-0.0134	0.000803	5.66e-57	1.25e-62	-16.7	-0.0102	0.00313	0.00108	-3.27	-0.0155	0.00108	6.93e-47	-14.4	-0.0121	0.00161	5.02e-14	-7.53	-0.00857	0.00222	0.000117	-3.85
-0.0191	0.00114	7.24e-57	1.6e-62	-16.7	-0.0155	0.0039	6.87e-05	-3.98	-0.0198	0.00158	8.19e-36	-12.5	-0.0211	0.00229	4.33e-20	-9.18	-0.0151	0.00297	3.64e-07	-5.09
-0.0119	0.00071	7.9e-57	1.74e-62	-16.7	-0.00187	0.00249	0.451	-0.753	-0.0167	0.000989	8.4e-64	-16.9	-0.00992	0.00145	7.85e-12	-6.84	-0.0044	0.00176	0.0123	-2.5
0.0205	0.00123	2.31e-56	5.11e-62	16.6	0.0126	0.00491	0.0101	2.57	0.0213	0.00151	2.09e-45	14.1	0.0219	0.00287	2.24e-14	7.64	0.0165	0.00424	9.41e-05	3.91
-0.0166	0.001	2.46e-56	5.43e-62	-16.6	-0.024	0.00543	1.02e-05	-4.41	-0.0155	0.00118	1.38e-39	-13.2	-0.0184	0.00243	3.29e-14	-7.59	-0.0197	0.00361	5.18e-08	-5.45
0.0326	0.00197	4.77e-56	1.05e-61	16.6	0.0273	0.00815	0.000805	3.35	0.0342	0.00245	4.19e-44	13.9	0.0299	0.00451	3.2e-11	6.64	0.0307	0.00595	2.38e-07	5.17
0.0102	0.000615	4.85e-56	1.07e-61	16.6	0.00866	0.00217	6.85e-05	3.98	0.0105	0.00079	1.22e-40	13.3	0.00934	0.00129	4.15e-13	7.25	0.0113	0.00208	5.49e-08	5.43
0.0148	0.000894	6.74e-56	1.49e-61	16.6	0.0158	0.00411	0.000115	3.86	0.0154	0.00115	1.83e-40	13.3	0.0134	0.00179	7.87e-14	7.47	0.0145	0.0028	2.1e-07	5.19
-0.0271	0.00164	6.99e-56	1.54e-61	-16.6	-0.0245	0.00688	0.000362	-3.57	-0.0299	0.00207	2.47e-47	-14.5	-0.0242	0.00376	1.31e-10	-6.43	-0.0188	0.00454	3.53e-05	-4.14
0.0149	0.000905	1.38e-55	3.04e-61	16.5	0.0132	0.00343	0.000114	3.86	0.0156	0.00116	9.26e-41	13.4	0.0151	0.00199	3.1e-14	7.59	0.0125	0.00261	1.81e-06	4.77
-0.0118	0.000713	1.69e-55	3.72e-61	-16.5	-0.00779	0.00321	0.0152	-2.43	-0.0137	0.000922	5.77e-50	-14.9	-0.0105	0.00145	3.69e-13	-7.27	-0.00575	0.00215	0.00763	-2.67
0.0141	0.000855	2.23e-55	4.92e-61	16.5	0.0181	0.00277	5.68e-11	6.55	0.0143	0.00112	1.48e-37	12.8	0.0137	0.00175	4.61e-15	7.84	0.00882	0.00301	0.0034	2.93
0.0101	0.000616	3.93e-55	8.69e-61	16.4	0.0101	0.00239	2.19e-05	4.24	0.0103	0.000792	2.01e-38	13	0.0101	0.00133	2.6e-14	7.62	0.00945	0.00183	2.44e-07	5.16
-0.0232	0.00142	7.3e-55	1.61e-60	-16.4	-0.0186	0.00564	0.000967	-3.3	-0.0234	0.00177	6.82e-40	-13.2	-0.0231	0.00325	1.24e-12	-7.1	-0.0254	0.00435	5e-09	-5.85
0.0108	0.000661	1.01e-54	2.22e-60	16.4	0.0124	0.00319	0.0001	3.89	0.0106	0.00081	1.91e-39	13.1	0.0106	0.00144	1.72e-13	7.37	0.0123	0.00235	1.8e-07	5.22
-0.0127	0.000778	2.6e-54	5.74e-60	-16.3	-0.00807	0.00308	0.00883	-2.62	-0.0149	0.00103	2.18e-47	-14.5	-0.0122	0.00156	5.61e-15	-7.81	-0.00571	0.00226	0.0117	-2.52
0.0111	0.000682	6.87e-54	1.52e-59	16.3	0.0058	0.00248	0.0194	2.34	0.0127	0.000866	5.62e-49	14.7	0.00925	0.0015	7.53e-10	6.15	0.00864	0.00215	6.05e-05	4.01
-0.0198	0.00122	1.06e-53	2.34e-59	-16.2	-0.0109	0.00449	0.0155	-2.42	-0.0253	0.00166	2.11e-52	-15.2	-0.017	0.00248	7.22e-12	-6.85	-0.00863	0.00323	0.00757	-2.67
0.0295	0.00181	1.27e-53	2.82e-59	16.2	0.0141	0.00752	0.0609	1.87	0.0305	0.00232	1.89e-39	13.1	0.0313	0.00392	1.42e-15	7.98	0.0285	0.00537	1.07e-07	5.31
0.0202	0.00125	1.9e-53	4.19e-59	16.2	0.0185	0.00382	1.39e-06	4.83	0.0228	0.00165	8.58e-44	13.9	0.0185	0.00272	8.62e-12	6.83	0.0113	0.00377	0.00268	3
-0.0316	0.00195	2.15e-53	4.75e-59	-16.2	-0.0433	0.00873	7.26e-07	-4.95	-0.0316	0.00246	1.25e-37	-12.8	-0.0276	0.00425	7.65e-11	-6.51	-0.0338	0.00579	5.3e-09	-5.84
0.0251	0.00155	3.48e-53	7.7e-59	16.2	0.0214	0.00522	4.03e-05	4.11	0.0267	0.00201	2.95e-40	13.3	0.0267	0.00344	8.33e-15	7.76	0.0167	0.00472	0.000395	3.54
0.0165	0.00102	3.64e-53	8.05e-59	16.2	0.0121	0.00419	0.00377	2.9	0.0169	0.00124	8.64e-43	13.7	0.0167	0.00238	1.79e-12	7.05	0.0154	0.00377	4.34e-05	4.09
0.013	0.000806	4.71e-53	1.04e-58	16.2	0.00698	0.00342	0.0411	2.04	0.0147	0.000974	1.36e-51	15.1	0.00962	0.00189	3.64e-07	5.09	0.0104	0.0029	0.000338	3.58
0.0093	0.000576	5.46e-53	1.21e-58	16.1	0.00904	0.00238	0.000142	3.8	0.00896	0.000719	1.22e-35	12.5	0.0101	0.00126	8.51e-16	8.05	0.00996	0.00192	2.02e-07	5.2
-0.0161	0.000999	7.79e-53	1.72e-58	-16.1	-0.0134	0.00429	0.00173	-3.13	-0.0178	0.00127	1.29e-44	-14	-0.015	0.00223	1.71e-11	-6.73	-0.0107	0.00279	0.000126	-3.83
-0.0125	0.000775	8.2e-53	1.81e-58	-16.1	-0.0115	0.00306	0.000172	-3.76	-0.0137	0.000997	5.14e-43	-13.7	-0.0105	0.00159	3.72e-11	-6.61	-0.0104	0.00253	4.19e-05	-4.1
0.0305	0.00189	8.22e-53	1.82e-58	16.1	0.0307	0.00744	3.75e-05	4.12	0.034	0.00236	3.5e-47	14.4	0.0257	0.0043	2.2e-09	5.98	0.0167	0.00602	0.00557	2.77
-0.0232	0.00144	1.01e-52	2.24e-58	-16.1	-0.0142	0.00555	0.0107	-2.55	-0.0264	0.00185	2.59e-46	-14.3	-0.022	0.00311	1.52e-12	-7.07	-0.0134	0.00426	0.00166	-3.14
0.0165	0.00102	1.1e-52	2.42e-58	16.1	0.0159	0.00393	5.38e-05	4.04	0.0183	0.00131	2.09e-44	14	0.0133	0.00212	2.96e-10	6.3	0.0127	0.00349	0.000279	3.63
-0.0161	0.001	1.52e-52	3.35e-58	-16.1	-0.0108	0.00372	0.00368	-2.9	-0.0199	0.00134	2.15e-50	-14.9	-0.0121	0.00209	8.6e-09	-5.76	-0.01	0.00276	0.000286	-3.63
-0.0221	0.00138	1.61e-52	3.55e-58	-16.1	-0.0148	0.00528	0.00513	-2.8	-0.0247	0.00176	1.8e-44	-14	-0.0217	0.00304	9.84e-13	-7.13	-0.014	0.00402	0.000478	-3.49
-0.0156	0.000972	2.46e-52	5.44e-58	-16.1	-0.0138	0.00393	0.000433	-3.52	-0.0168	0.00126	1.44e-40	-13.3	-0.0152	0.00208	2.68e-13	-7.31	-0.0116	0.0028	3.39e-05	-4.15
0.0115	0.00072	2.92e-52	6.45e-58	16	0.00671	0.00244	0.00601	2.75	0.0133	0.000973	1.03e-42	13.7	0.0109	0.00141	1.04e-14	7.73	0.00784	0.00221	0.000376	3.56
-0.01	0.000627	3.74e-52	8.26e-58	-16	-0.0102	0.0026	8.56e-05	-3.93	-0.0106	0.000785	8.42e-42	-13.5	-0.00841	0.0014	2.06e-09	-5.99	-0.00949	0.00194	9.47e-07	-4.9
0.00997	0.000623	5.26e-52	1.16e-57	16	0.00792	0.0024	0.00097	3.3	0.0114	0.000816	3.99e-44	13.9	0.00841	0.00123	8.52e-12	6.83	0.00703	0.00204	0.000572	3.44
-0.0218	0.00136	6.64e-52	1.47e-57	-16	-0.00876	0.00432	0.0423	-2.03	-0.0301	0.00191	4.11e-56	-15.8	-0.0149	0.00286	1.79e-07	-5.22	-0.0133	0.00339	8.62e-05	-3.93
-0.0198	0.00124	9.63e-52	2.13e-57	-16	-0.0302	0.00595	3.78e-07	-5.08	-0.0203	0.00152	9.52e-41	-13.4	-0.0175	0.00293	2.29e-09	-5.98	-0.0163	0.00369	1.01e-05	-4.41
0.00874	0.000547	1.01e-51	2.24e-57	16	0.009	0.00238	0.000159	3.78	0.00949	0.000682	5.34e-44	13.9	0.00718	0.00118	1.1e-09	6.09	0.00691	0.00186	0.000197	3.72
0.0128	0.000801	1.68e-51	3.7e-57	15.9	0.0155	0.00296	1.52e-07	5.25	0.0131	0.00105	8.33e-36	12.5	0.0113	0.00162	3.12e-12	6.97	0.0121	0.00248	1.21e-06	4.85
-0.00921	0.000579	2.36e-51	5.22e-57	-15.9	-0.00881	0.00255	0.000557	-3.45	-0.0105	0.000725	1.43e-47	-14.5	-0.00781	0.00129	1.25e-09	-6.07	-0.00442	0.00175	0.0116	-2.52
0.0238	0.0015	2.88e-51	6.37e-57	15.9	0.0102	0.00536	0.0569	1.9	0.0281	0.00193	6.7e-48	14.5	0.0214	0.00321	2.3e-11	6.69	0.0141	0.00467	0.00245	3.03
-0.0219	0.00138	4.05e-51	8.96e-57	-15.9	-0.0199	0.00496	5.9e-05	-4.02	-0.0244	0.00181	1.55e-41	-13.5	-0.0195	0.00292	2.58e-11	-6.67	-0.0153	0.00398	0.00012	-3.85
-0.00969	0.000611	5.45e-51	1.2e-56	-15.9	-0.0112	0.00296	0.000154	-3.78	-0.00983	0.000759	2.49e-38	-12.9	-0.00923	0.00132	2.87e-12	-6.98	-0.00912	0.00197	3.83e-06	-4.62
0.00947	0.000598	9.04e-51	2e-56	15.8	0.0107	0.00278	0.000111	3.86	0.00974	0.000754	3.22e-38	12.9	0.00905	0.00126	7.33e-13	7.17	0.00812	0.00191	2.2e-05	4.24
-0.00893	0.000564	1.01e-50	2.23e-56	-15.8	-0.00812	0.00243	0.000846	-3.34	-0.0096	0.000714	2.75e-41	-13.5	-0.00763	0.00119	1.21e-10	-6.44	-0.00804	0.00184	1.29e-05	-4.36
-0.0119	0.000752	1.9e-50	4.19e-56	-15.8	-0.0104	0.00345	0.00265	-3.01	-0.0129	0.000947	3.01e-42	-13.6	-0.00985	0.00169	6.07e-09	-5.81	-0.0104	0.00212	9.92e-07	-4.89
-0.0172	0.00109	2.37e-50	5.24e-56	-15.8	-0.0169	0.00394	1.86e-05	-4.28	-0.0175	0.0014	8.04e-36	-12.5	-0.0176	0.00249	1.39e-12	-7.08	-0.0153	0.00309	7.61e-07	-4.95
0.0155	0.000981	2.92e-50	6.45e-56	15.8	0.0143	0.00376	0.000141	3.81	0.0165	0.0013	5.49e-37	12.7	0.0158	0.00196	8.94e-16	8.04	0.0101	0.00299	0.000698	3.39
0.00973	0.000618	3.43e-50	7.58e-56	15.7	0.00917	0.00205	7.68e-06	4.47	0.0117	0.000841	1.05e-43	13.9	0.00714	0.00124	7.53e-09	5.78	0.00684	0.00179	0.000137	3.81
-0.0126	0.000805	1.6e-49	3.54e-55	-15.6	-0.00495	0.00272	0.0685	-1.82	-0.0156	0.0011	2.54e-45	-14.1	-0.011	0.0016	7.17e-12	-6.85	-0.00857	0.00227	0.00016	-3.78
0.0148	0.000951	2.47e-49	5.46e-55	15.6	0.0114	0.0036	0.0016	3.16	0.0166	0.00123	2.98e-41	13.5	0.0139	0.00197	1.8e-12	7.05	0.00938	0.003	0.0018	3.12
-0.00914	0.000585	2.64e-49	5.83e-55	-15.6	-0.00635	0.00217	0.00343	-2.93	-0.0098	0.000738	2.88e-40	-13.3	-0.0101	0.00135	6.26e-14	-7.5	-0.0055	0.00176	0.00181	-3.12
-0.0133	0.000849	3.04e-49	6.72e-55	-15.6	-0.0125	0.00375	0.00085	-3.34	-0.0144	0.00109	2.61e-39	-13.1	-0.0113	0.00178	1.83e-10	-6.38	-0.0117	0.00248	2.33e-06	-4.72
-0.00715	0.000459	4.26e-49	9.41e-55	-15.6	-0.00595	0.00201	0.00307	-2.96	-0.00823	0.000569	1.94e-47	-14.5	-0.00544	0.00102	9.21e-08	-5.34	-0.00404	0.00148	0.0063	-2.73
-0.0101	0.000648	4.34e-49	9.59e-55	-15.6	-0.00694	0.00264	0.00852	-2.63	-0.0112	0.000826	1.07e-41	-13.5	-0.00867	0.00136	1.69e-10	-6.39	-0.00857	0.00209	4.09e-05	-4.1
-0.0337	0.00217	4.78e-49	1.06e-54	-15.6	-0.00991	0.00779	0.203	-1.27	-0.0401	0.00288	3.12e-44	-14	-0.0268	0.00467	1e-08	-5.73	-0.0316	0.00576	3.9e-08	-5.5
-0.0146	0.000941	6.43e-49	1.42e-54	-15.6	-0.0112	0.00343	0.0011	-3.26	-0.0179	0.00126	4.47e-46	-14.3	-0.0117	0.002	4.32e-09	-5.87	-0.00811	0.0025	0.00117	-3.25
0.012	0.00077	8.44e-49	1.86e-54	15.5	0.0132	0.00294	7.01e-06	4.49	0.0129	0.00105	1.3e-34	12.3	0.0101	0.00148	9.24e-12	6.82	0.0114	0.0022	2.09e-07	5.19
-0.0326	0.0021	1.23e-48	2.71e-54	-15.5	-0.0166	0.00794	0.0367	-2.09	-0.0363	0.00262	1.48e-43	-13.8	-0.0281	0.00505	2.75e-08	-5.56	-0.0285	0.00618	4.02e-06	-4.61
0.0159	0.00102	1.3e-48	2.87e-54	15.5	0.0143	0.00328	1.23e-05	4.37	0.0184	0.00142	1.61e-38	13	0.0119	0.00194	9.86e-10	6.11	0.015	0.0031	1.3e-06	4.84
-0.0169	0.00109	1.54e-48	3.41e-54	-15.5	-0.022	0.00486	5.85e-06	-4.53	-0.0165	0.00132	1.23e-35	-12.5	-0.0188	0.00253	1.07e-13	-7.43	-0.0132	0.00382	0.000537	-3.46
0.0241	0.00155	1.62e-48	3.58e-54	15.5	0.0241	0.00611	7.85e-05	3.95	0.026	0.00197	8.84e-40	13.2	0.0212	0.0033	1.29e-10	6.43	0.0179	0.00514	0.000487	3.49
0.015	0.000967	1.97e-48	4.35e-54	15.5	0.0106	0.00343	0.00198	3.09	0.0169	0.00136	1.68e-35	12.4	0.0151	0.00177	1.24e-17	8.55	0.00913	0.00282	0.00122	3.23
-0.0303	0.00196	2.1e-48	4.64e-54	-15.5	-0.0289	0.0064	6.62e-06	-4.51	-0.0322	0.0027	6.89e-33	-11.9	-0.0287	0.00422	1.11e-11	-6.79	-0.0271	0.00481	1.78e-08	-5.63
-0.0175	0.00113	2.19e-48	4.84e-54	-15.5	-0.0148	0.00459	0.00129	-3.22	-0.0177	0.0014	2.44e-36	-12.6	-0.0167	0.00266	3.72e-10	-6.27	-0.0197	0.00347	1.26e-08	-5.69
0.0152	0.000983	2.36e-48	5.21e-54	15.5	0.00858	0.00382	0.0245	2.25	0.0179	0.00133	1.93e-41	13.5	0.0117	0.00197	2.37e-09	5.97	0.014	0.00267	1.65e-07	5.24
0.0153	0.000989	2.4e-48	5.31e-54	15.5	0.0146	0.00326	7.82e-06	4.47	0.0169	0.00132	1.35e-37	12.8	0.0134	0.00203	4.24e-11	6.6	0.0118	0.00302	8.73e-05	3.92
-0.00976	0.000631	2.66e-48	5.87e-54	-15.5	-0.0106	0.00259	4.28e-05	-4.09	-0.00989	0.000787	2.9e-36	-12.6	-0.00803	0.00144	2.46e-08	-5.58	-0.0116	0.00194	2.3e-09	-5.98
-0.0172	0.00111	5.74e-48	1.27e-53	-15.4	-0.0195	0.00459	2.15e-05	-4.25	-0.018	0.00139	3.38e-38	-12.9	-0.0146	0.00244	2.02e-09	-6	-0.0158	0.00366	1.67e-05	-4.3
0.0195	0.00126	6.82e-48	1.51e-53	15.4	0.0123	0.00407	0.00242	3.03	0.0227	0.00167	5.29e-42	13.6	0.0185	0.00273	1.11e-11	6.79	0.0113	0.00368	0.00211	3.07
0.0115	0.000749	1.08e-47	2.39e-53	15.4	0.0101	0.00316	0.00145	3.19	0.013	0.000956	4.14e-42	13.6	0.00956	0.00162	3.59e-09	5.9	0.008	0.00221	0.000288	3.63
-0.0119	0.000776	2.16e-47	4.77e-53	-15.3	-0.013	0.00304	1.75e-05	-4.29	-0.0123	0.00096	1.02e-37	-12.8	-0.0115	0.00183	3.49e-10	-6.28	-0.00917	0.00245	0.000177	-3.75
0.0248	0.00162	2.45e-47	5.42e-53	15.3	0.0196	0.00619	0.00156	3.16	0.027	0.00206	2.39e-39	13.1	0.023	0.00347	3.57e-11	6.62	0.0183	0.0052	0.000433	3.52
-0.0111	0.000724	2.49e-47	5.49e-53	-15.3	-0.00514	0.00301	0.0873	-1.71	-0.0139	0.000944	2.31e-49	-14.8	-0.00799	0.00162	8.49e-07	-4.92	-0.00648	0.00184	0.000426	-3.52
-0.0124	0.00081	2.76e-47	6.1e-53	-15.3	-0.00981	0.00274	0.000338	-3.58	-0.014	0.00104	4.09e-41	-13.4	-0.0113	0.00183	5.39e-10	-6.21	-0.00771	0.00243	0.00149	-3.18
0.0164	0.00107	2.88e-47	6.36e-53	15.3	0.0104	0.00379	0.00625	2.73	0.0185	0.00143	7.43e-38	12.9	0.0155	0.0021	1.42e-13	7.39	0.0122	0.00335	0.000274	3.64
-0.0181	0.00119	3.79e-47	8.38e-53	-15.3	-0.0105	0.00439	0.0169	-2.39	-0.0215	0.00159	1.35e-41	-13.5	-0.0144	0.0024	1.96e-09	-6	-0.015	0.00333	6.38e-06	-4.51
-0.0144	0.000943	7.74e-47	1.71e-52	-15.2	-0.00899	0.00364	0.0136	-2.47	-0.0166	0.00117	1.46e-45	-14.2	-0.00908	0.00216	2.5e-05	-4.21	-0.0136	0.00304	7.95e-06	-4.47
-0.0141	0.000922	8.07e-47	1.78e-52	-15.2	-0.00923	0.00348	0.00794	-2.65	-0.0157	0.00117	9.93e-41	-13.4	-0.0133	0.00208	1.51e-10	-6.4	-0.00957	0.00271	0.000416	-3.53
0.0242	0.0016	2.07e-46	4.57e-52	15.2	0.0187	0.00628	0.00282	2.99	0.0264	0.00202	6.72e-39	13	0.0214	0.00328	7.85e-11	6.5	0.0204	0.00586	0.000484	3.49
-0.0168	0.00111	2.29e-46	5.07e-52	-15.2	-0.0114	0.00398	0.00421	-2.86	-0.02	0.00155	2.29e-38	-13	-0.0165	0.00215	1.74e-14	-7.67	-0.00886	0.0029	0.00228	-3.05
-0.0111	0.000729	2.82e-46	6.23e-52	-15.2	-0.00812	0.00277	0.00339	-2.93	-0.0118	0.000918	1.28e-37	-12.8	-0.0111	0.00167	3.39e-11	-6.63	-0.00877	0.0022	6.82e-05	-3.98
-0.00904	0.000596	3.53e-46	7.8e-52	-15.1	-0.00606	0.00234	0.00958	-2.59	-0.0102	0.000774	7.37e-40	-13.2	-0.00779	0.00124	3.41e-10	-6.28	-0.00699	0.00181	0.000108	-3.87
0.0138	0.000909	3.7e-46	8.17e-52	15.1	0.00996	0.00298	0.00083	3.34	0.016	0.00123	6.81e-39	13	0.01	0.00182	3.72e-08	5.5	0.0143	0.00276	2.03e-07	5.2
0.0243	0.00161	5.07e-46	1.12e-51	15.1	0.0209	0.00556	0.000166	3.77	0.0281	0.00231	3.79e-34	12.2	0.0218	0.00305	9.73e-13	7.13	0.0188	0.00411	5.04e-06	4.56
-0.0228	0.00151	6.27e-46	1.38e-51	-15.1	-0.0229	0.00732	0.00173	-3.13	-0.024	0.00186	7.74e-38	-12.9	-0.0174	0.00328	1.14e-07	-5.3	-0.0268	0.00499	8.05e-08	-5.37
0.00724	0.000479	6.83e-46	1.51e-51	15.1	0.00954	0.00187	3.63e-07	5.09	0.00712	0.000613	3.23e-31	11.6	0.00677	0.00101	2.22e-11	6.69	0.00749	0.00152	8.5e-07	4.92
-0.0136	0.000898	7.16e-46	1.58e-51	-15.1	-0.02	0.00331	1.75e-09	-6.02	-0.0128	0.00116	2.03e-28	-11.1	-0.0138	0.00191	4.68e-13	-7.23	-0.0131	0.00282	3.61e-06	-4.63
0.0147	0.000972	9.62e-46	2.13e-51	15.1	0.0149	0.0031	1.56e-06	4.8	0.016	0.00133	2.44e-33	12	0.0125	0.00193	9.01e-11	6.48	0.013	0.0029	7.11e-06	4.49
-0.0157	0.00104	1.1e-45	2.43e-51	-15.1	-0.00969	0.00426	0.023	-2.27	-0.0181	0.00132	1.7e-42	-13.7	-0.0116	0.00226	2.79e-07	-5.14	-0.0132	0.00309	2.01e-05	-4.26
0.0123	0.000813	1.32e-45	2.92e-51	15.1	0.0128	0.00288	9.21e-06	4.43	0.0131	0.00107	3.99e-34	12.2	0.0104	0.00164	2.1e-10	6.35	0.0117	0.00258	6.16e-06	4.52
-0.0178	0.00118	1.62e-45	3.57e-51	-15	-0.0105	0.00333	0.00161	-3.15	-0.0237	0.00172	3.88e-43	-13.8	-0.0171	0.00239	7.18e-13	-7.18	-0.00692	0.003	0.021	-2.31
0.0173	0.00115	1.66e-45	3.67e-51	15	0.0105	0.00487	0.0313	2.15	0.0217	0.00154	1.76e-45	14.2	0.0119	0.00224	9.47e-08	5.34	0.0116	0.00336	0.000559	3.45
-0.0142	0.000943	2.51e-45	5.54e-51	-15	-0.00828	0.00437	0.0581	-1.89	-0.0182	0.0013	1.4e-44	-14	-0.0113	0.002	1.57e-08	-5.65	-0.0082	0.00209	8.56e-05	-3.93
-0.0262	0.00174	2.61e-45	5.77e-51	-15	-0.0259	0.0082	0.00157	-3.16	-0.0256	0.00207	4.19e-35	-12.4	-0.0261	0.00445	4.68e-09	-5.86	-0.0316	0.00584	6.16e-08	-5.41
0.0202	0.00134	3.29e-45	7.26e-51	15	0.0125	0.0063	0.0473	1.98	0.0228	0.00174	3.75e-39	13.1	0.0179	0.00265	1.52e-11	6.75	0.0139	0.00418	0.000891	3.32
-0.0177	0.00118	3.6e-45	7.95e-51	-15	-0.0161	0.00484	0.000901	-3.32	-0.0203	0.0015	7.93e-42	-13.5	-0.0138	0.00263	1.57e-07	-5.24	-0.0115	0.00339	0.000706	-3.39
0.00996	0.000665	4.08e-45	9.02e-51	15	0.00913	0.00247	0.000214	3.7	0.0113	0.000861	2.4e-39	13.1	0.00819	0.00135	1.39e-09	6.06	0.00651	0.00221	0.00328	2.94
-0.0136	0.000911	4.54e-45	1e-50	-15	-0.0123	0.00388	0.00147	-3.18	-0.0146	0.00118	1.25e-35	-12.5	-0.0121	0.00184	4.72e-11	-6.58	-0.012	0.00287	2.75e-05	-4.19
0.0125	0.000836	4.55e-45	1e-50	15	0.0132	0.00352	0.000168	3.76	0.0133	0.0011	1.15e-33	12.1	0.0109	0.0017	1.18e-10	6.44	0.0118	0.00241	9.94e-07	4.89
0.0298	0.00199	4.86e-45	1.07e-50	15	0.016	0.0056	0.00419	2.86	0.0368	0.00281	3.23e-39	13.1	0.027	0.00413	6.7e-11	6.53	0.0218	0.00534	4.39e-05	4.09
-0.00802	0.000536	4.94e-45	1.09e-50	-15	-0.00888	0.00235	0.000164	-3.77	-0.00894	0.000663	2.12e-41	-13.5	-0.00728	0.00133	4.11e-08	-5.49	-0.00409	0.00147	0.00548	-2.78
0.0112	0.000746	5.03e-45	1.11e-50	15	0.0117	0.00287	4.32e-05	4.09	0.0122	0.000986	4.15e-35	12.4	0.00967	0.00145	2.27e-11	6.69	0.00879	0.00243	0.000306	3.61
0.0113	0.000756	5.49e-45	1.21e-50	15	0.00646	0.00311	0.0376	2.08	0.0132	0.00098	3.15e-41	13.4	0.00956	0.00152	2.86e-10	6.31	0.00732	0.00242	0.00246	3.03
-0.025	0.00167	5.68e-45	1.25e-50	-15	-0.0211	0.00612	0.000548	-3.46	-0.0275	0.00217	1.41e-36	-12.6	-0.0214	0.00354	1.51e-09	-6.04	-0.0217	0.00496	1.25e-05	-4.37
0.01	0.000669	5.74e-45	1.27e-50	15	0.00914	0.00238	0.000125	3.84	0.0103	0.000867	1.5e-32	11.9	0.0102	0.00139	2.83e-13	7.3	0.00854	0.00217	8.46e-05	3.93
0.0103	0.000687	6.24e-45	1.38e-50	15	0.00999	0.0026	0.000119	3.85	0.011	0.000875	2.2e-36	12.6	0.0089	0.00141	3.05e-10	6.3	0.00872	0.00245	0.000365	3.56
-0.00986	0.00066	8.91e-45	1.97e-50	-14.9	-0.00918	0.00314	0.00349	-2.92	-0.00979	0.000816	3.83e-33	-12	-0.0109	0.00143	2.82e-14	-7.61	-0.0083	0.00223	0.000199	-3.72
-0.0228	0.00153	8.92e-45	1.97e-50	-14.9	-0.0188	0.00582	0.00126	-3.22	-0.0253	0.00201	2.84e-36	-12.6	-0.0199	0.00318	3.69e-10	-6.27	-0.0188	0.00432	1.39e-05	-4.35
-0.0216	0.00145	1.07e-44	2.36e-50	-14.9	-0.0209	0.00581	0.000313	-3.6	-0.0236	0.00188	3.23e-36	-12.6	-0.0201	0.00313	1.31e-10	-6.43	-0.0152	0.00401	0.000149	-3.79
-0.0138	0.000922	1.11e-44	2.46e-50	-14.9	-0.00972	0.00409	0.0176	-2.37	-0.0152	0.00115	4.66e-40	-13.2	-0.0116	0.00223	1.98e-07	-5.2	-0.0111	0.00253	1.29e-05	-4.36
-0.00987	0.000662	1.48e-44	3.28e-50	-14.9	-0.00494	0.00285	0.0828	-1.73	-0.0106	0.000839	1.01e-36	-12.7	-0.00993	0.00141	1.91e-12	-7.04	-0.00775	0.00207	0.000178	-3.75
-0.00999	0.000671	1.6e-44	3.53e-50	-14.9	-0.00921	0.00295	0.00181	-3.12	-0.011	0.000872	1.16e-36	-12.6	-0.00729	0.00144	4e-07	-5.07	-0.0101	0.0018	2e-08	-5.61
0.0162	0.00109	1.73e-44	3.83e-50	14.9	0.0145	0.00398	0.000253	3.66	0.0174	0.0014	1.73e-35	12.4	0.0154	0.00238	9.15e-11	6.48	0.0122	0.00323	0.000159	3.78
-0.0098	0.000658	1.76e-44	3.88e-50	-14.9	-0.00873	0.00244	0.000352	-3.57	-0.011	0.000864	4.21e-37	-12.7	-0.00706	0.00145	1.15e-06	-4.86	-0.00942	0.00175	7.2e-08	-5.39
0.0174	0.00117	1.98e-44	4.37e-50	14.9	0.0158	0.00398	7.19e-05	3.97	0.0201	0.00155	2.13e-38	13	0.0135	0.00256	1.41e-07	5.26	0.0131	0.00311	2.72e-05	4.2
0.0104	0.000697	2.09e-44	4.62e-50	14.9	0.00983	0.0025	8.33e-05	3.93	0.0116	0.00091	5.68e-37	12.7	0.00781	0.00141	2.93e-08	5.55	0.0101	0.00232	1.44e-05	4.34
0.0191	0.00129	3.75e-44	8.28e-50	14.8	0.0178	0.00365	1.11e-06	4.87	0.0244	0.00185	1.24e-39	13.2	0.0141	0.00257	4.49e-08	5.47	0.0111	0.00343	0.00122	3.24
-0.0217	0.00146	3.8e-44	8.39e-50	-14.8	-0.0238	0.00563	2.38e-05	-4.23	-0.0222	0.00187	2.22e-32	-11.8	-0.0209	0.00317	3.66e-11	-6.62	-0.0193	0.00445	1.53e-05	-4.32
-0.0199	0.00134	4.21e-44	9.31e-50	-14.8	-0.0201	0.00569	0.000398	-3.54	-0.0192	0.00168	2.41e-30	-11.4	-0.0197	0.00316	4.3e-10	-6.24	-0.0236	0.00381	5.45e-10	-6.21
-0.0159	0.00107	4.58e-44	1.01e-49	-14.8	-0.0141	0.00443	0.00143	-3.19	-0.0169	0.00134	1.41e-36	-12.6	-0.0133	0.00237	1.92e-08	-5.62	-0.0153	0.00338	6.28e-06	-4.52
0.0263	0.00178	4.96e-44	1.1e-49	14.8	0.0168	0.00624	0.00705	2.69	0.0281	0.00225	9.41e-36	12.5	0.0295	0.00408	4.21e-13	7.25	0.0175	0.00551	0.00146	3.18
0.0302	0.00204	5.06e-44	1.12e-49	14.8	0.0311	0.00738	2.52e-05	4.21	0.0335	0.00263	4.6e-37	12.7	0.026	0.00441	3.92e-09	5.89	0.0199	0.00606	0.00103	3.28
0.00742	0.000501	5.6e-44	1.24e-49	14.8	0.00852	0.00223	0.000132	3.82	0.00717	0.000617	3.1e-31	11.6	0.00724	0.00111	7.98e-11	6.5	0.00899	0.00168	8.53e-08	5.36
0.0199	0.00134	6.4e-44	1.41e-49	14.8	0.00941	0.00421	0.0255	2.23	0.0255	0.00186	7.46e-43	13.7	0.0167	0.0026	1.47e-10	6.41	0.0106	0.00406	0.00916	2.61
-0.0183	0.00124	6.8e-44	1.5e-49	-14.8	-0.0108	0.00398	0.00692	-2.7	-0.0214	0.00173	3.11e-35	-12.4	-0.0173	0.0026	2.81e-11	-6.66	-0.0146	0.0031	2.33e-06	-4.72
0.0121	0.000818	6.81e-44	1.51e-49	14.8	0.00843	0.00237	0.000377	3.56	0.0148	0.00114	2.16e-38	13	0.0102	0.00167	8.5e-10	6.14	0.00826	0.00229	0.000321	3.6
0.0255	0.00173	7.96e-44	1.76e-49	14.8	0.0237	0.00608	0.0001	3.89	0.0305	0.00232	1.29e-39	13.2	0.0207	0.00344	1.72e-09	6.02	0.013	0.00512	0.0109	2.54
-0.0132	0.000896	1.51e-43	3.34e-49	-14.7	-0.0169	0.00351	1.4e-06	-4.82	-0.0143	0.00113	4.78e-37	-12.7	-0.0106	0.00207	2.63e-07	-5.15	-0.00912	0.00263	0.000536	-3.46
-0.0106	0.000722	1.68e-43	3.72e-49	-14.7	-0.00937	0.003	0.00177	-3.13	-0.0121	0.000922	1.82e-39	-13.1	-0.00925	0.00151	9.3e-10	-6.12	-0.0055	0.00228	0.0158	-2.41
0.0159	0.00108	1.91e-43	4.22e-49	14.7	0.0123	0.00318	0.000118	3.85	0.0185	0.0014	5.4e-40	13.2	0.013	0.00236	3.69e-08	5.5	0.00929	0.00381	0.0148	2.44
-0.0143	0.00097	2.46e-43	5.44e-49	-14.7	-0.0056	0.00341	0.1	-1.64	-0.0166	0.00127	9.63e-39	-13	-0.0126	0.00206	8.19e-10	-6.14	-0.0119	0.00284	2.7e-05	-4.2
0.0131	0.000888	2.63e-43	5.82e-49	14.7	0.0144	0.00356	5.51e-05	4.03	0.0135	0.00116	1.61e-31	11.7	0.0124	0.00185	1.89e-11	6.71	0.0113	0.00256	1.06e-05	4.41
-0.0155	0.00105	2.8e-43	6.2e-49	-14.7	-0.0207	0.00394	1.6e-07	-5.24	-0.0167	0.00136	8.77e-35	-12.3	-0.0126	0.00231	4.6e-08	-5.47	-0.0112	0.00302	0.000224	-3.69
-0.00807	0.000549	3.45e-43	7.63e-49	-14.7	-0.0053	0.00207	0.0105	-2.56	-0.00935	0.000719	1.14e-38	-13	-0.006	0.00109	4.14e-08	-5.48	-0.00772	0.00179	1.68e-05	-4.3
-0.0189	0.00128	3.54e-43	7.82e-49	-14.7	-0.012	0.00464	0.00977	-2.58	-0.0221	0.00168	1.12e-39	-13.2	-0.0154	0.00273	1.77e-08	-5.63	-0.0136	0.00376	0.000303	-3.61
-0.00844	0.000575	3.92e-43	8.65e-49	-14.7	-0.0057	0.00236	0.0157	-2.42	-0.00978	0.000734	1.55e-40	-13.3	-0.00664	0.00124	8.26e-08	-5.36	-0.006	0.00173	0.000523	-3.47
-0.0143	0.000972	3.93e-43	8.69e-49	-14.7	-0.0178	0.00447	6.74e-05	-3.99	-0.0139	0.0012	4.74e-31	-11.6	-0.0164	0.00234	2.52e-12	-7	-0.0118	0.00273	1.59e-05	-4.32
0.00729	0.000497	4.76e-43	1.05e-48	14.7	0.00893	0.00214	2.98e-05	4.18	0.00718	0.00059	3.99e-34	12.2	0.00653	0.00119	4.49e-08	5.47	0.00923	0.002	3.76e-06	4.62
-0.0106	0.000723	6.7e-43	1.48e-48	-14.6	-0.0102	0.00298	0.000625	-3.42	-0.0128	0.000943	3.32e-42	-13.6	-0.007	0.00151	3.38e-06	-4.65	-0.00675	0.00207	0.00109	-3.27
-0.00617	0.000422	7.99e-43	1.77e-48	-14.6	-0.00423	0.00189	0.025	-2.24	-0.00702	0.000529	3.35e-40	-13.3	-0.0054	0.000913	3.17e-09	-5.92	-0.0034	0.00133	0.0106	-2.56
-0.00984	0.000673	8.25e-43	1.82e-48	-14.6	-0.0101	0.00286	0.000422	-3.53	-0.0109	0.000847	7.12e-38	-12.9	-0.00735	0.00149	8.13e-07	-4.93	-0.00828	0.00203	4.4e-05	-4.09
-0.0115	0.000784	9.37e-43	2.07e-48	-14.6	-0.016	0.00321	6.15e-07	-4.99	-0.0129	0.00101	9.39e-38	-12.8	-0.00717	0.00169	2.17e-05	-4.25	-0.00948	0.00228	3.3e-05	-4.15
0.016	0.0011	1.61e-42	3.56e-48	14.6	0.0139	0.00383	0.000299	3.62	0.0178	0.00147	8.35e-34	12.1	0.0156	0.00227	6.23e-12	6.87	0.0102	0.00313	0.00107	3.27
-0.017	0.00117	1.75e-42	3.87e-48	-14.6	-0.0155	0.00502	0.00206	-3.08	-0.0178	0.00141	1.51e-36	-12.6	-0.0153	0.00275	2.53e-08	-5.57	-0.0151	0.00409	0.000226	-3.69
-0.013	0.000889	1.78e-42	3.93e-48	-14.6	-0.00883	0.00374	0.0184	-2.36	-0.0141	0.00109	3.69e-38	-12.9	-0.0109	0.00207	1.51e-07	-5.25	-0.0114	0.00284	5.66e-05	-4.03
0.0154	0.00106	2.17e-42	4.8e-48	14.6	0.0079	0.00293	0.00707	2.69	0.0206	0.0015	9.96e-43	13.7	0.0111	0.00211	1.28e-07	5.28	0.0111	0.00297	0.000192	3.73
-0.00882	0.000605	2.21e-42	4.88e-48	-14.6	-0.00358	0.00236	0.129	-1.52	-0.0104	0.00076	1.13e-42	-13.7	-0.00849	0.00138	8.3e-10	-6.14	-0.00323	0.00185	0.0802	-1.75
-0.0112	0.000772	3.16e-42	6.98e-48	-14.5	-0.0106	0.00323	0.00109	-3.27	-0.0119	0.000983	5.59e-34	-12.2	-0.00986	0.00163	1.51e-09	-6.04	-0.0102	0.00241	2.28e-05	-4.24
0.0108	0.000742	4.09e-42	9.03e-48	14.5	0.00918	0.00268	0.000603	3.43	0.0115	0.00098	9.95e-32	11.7	0.0102	0.0015	1.05e-11	6.8	0.00941	0.00229	4.02e-05	4.11
-0.0135	0.000927	4.09e-42	9.03e-48	-14.5	-0.0102	0.00339	0.00257	-3.01	-0.0151	0.00123	1.16e-34	-12.3	-0.0123	0.00194	2.67e-10	-6.32	-0.0102	0.00255	6.77e-05	-3.98
-0.0111	0.000764	4.12e-42	9.1e-48	-14.5	-0.00531	0.00312	0.0886	-1.7	-0.0124	0.000982	1.42e-36	-12.6	-0.0115	0.00169	1.09e-11	-6.79	-0.00708	0.00213	0.000909	-3.32
-0.00712	0.000491	4.46e-42	9.85e-48	-14.5	-0.00483	0.00207	0.0194	-2.34	-0.00816	0.00064	2.93e-37	-12.8	-0.00652	0.00099	4.49e-11	-6.59	-0.00408	0.00148	0.00596	-2.75
-0.00979	0.000675	4.88e-42	1.08e-47	-14.5	-0.00853	0.00269	0.00151	-3.17	-0.0112	0.000857	5.2e-39	-13.1	-0.00852	0.0015	1.25e-08	-5.69	-0.00509	0.00199	0.0106	-2.56
-0.0142	0.000982	6.35e-42	1.4e-47	-14.5	-0.0159	0.00394	5.68e-05	-4.03	-0.0155	0.00127	3.01e-34	-12.2	-0.0109	0.00205	1.01e-07	-5.33	-0.0133	0.00294	6.17e-06	-4.52
-0.00901	0.000622	7.8e-42	1.72e-47	-14.5	-0.00843	0.00234	0.000325	-3.59	-0.0103	0.000793	1.27e-38	-13	-0.00796	0.00135	3.65e-09	-5.9	-0.00372	0.00195	0.0557	-1.91
-0.0248	0.00172	8.78e-42	1.94e-47	-14.5	-0.0328	0.00679	1.37e-06	-4.83	-0.0271	0.00224	1.01e-33	-12.1	-0.0198	0.00372	9.79e-08	-5.33	-0.019	0.00461	3.88e-05	-4.11
0.0134	0.000929	1.07e-41	2.36e-47	14.5	0.0115	0.00348	0.000938	3.31	0.0148	0.00126	1.07e-31	11.7	0.0111	0.00178	4.53e-10	6.23	0.0138	0.00276	5.47e-07	5.01
-0.00968	0.00067	1.11e-41	2.45e-47	-14.5	-0.00954	0.00237	5.53e-05	-4.03	-0.0108	0.000872	1.89e-35	-12.4	-0.00771	0.00145	1.16e-07	-5.3	-0.00752	0.00195	0.000112	-3.86
0.0121	0.000839	1.3e-41	2.87e-47	14.4	0.0157	0.00316	6.65e-07	4.97	0.0126	0.00106	1.57e-32	11.9	0.0115	0.00181	2.24e-10	6.34	0.00746	0.00286	0.00921	2.6
-0.0111	0.000771	1.49e-41	3.28e-47	-14.4	-0.00745	0.00292	0.0108	-2.55	-0.0122	0.000988	6.66e-35	-12.3	-0.00952	0.00168	1.48e-08	-5.66	-0.0107	0.00231	3.64e-06	-4.63
-0.00754	0.000523	1.58e-41	3.49e-47	-14.4	-0.00607	0.00229	0.00809	-2.65	-0.00844	0.000652	2.7e-38	-12.9	-0.00608	0.00118	2.57e-07	-5.15	-0.00559	0.00158	0.000401	-3.54
-0.00868	0.000602	1.81e-41	3.99e-47	-14.4	-0.0107	0.0024	8.5e-06	-4.45	-0.0092	0.000735	5.65e-36	-12.5	-0.00688	0.00141	1.06e-06	-4.88	-0.00687	0.00207	0.000889	-3.32
0.0192	0.00133	1.82e-41	4.02e-47	14.4	0.0252	0.00657	0.000126	3.83	0.0191	0.00161	1.53e-32	11.9	0.0194	0.00291	2.46e-11	6.68	0.0154	0.00515	0.00285	2.98
-0.019	0.00132	1.97e-41	4.35e-47	-14.4	-0.016	0.00475	0.000746	-3.37	-0.02	0.00179	8.89e-29	-11.1	-0.0186	0.0027	5.36e-12	-6.9	-0.0174	0.00343	3.78e-07	-5.08
0.0197	0.00137	2.14e-41	4.74e-47	14.4	0.0197	0.00453	1.36e-05	4.35	0.0215	0.00173	1.58e-35	12.4	0.0157	0.00331	2.21e-06	4.73	0.0162	0.00422	0.000127	3.83
0.0185	0.00129	3.34e-41	7.38e-47	14.4	0.00827	0.00433	0.0563	1.91	0.0212	0.00178	1.53e-32	11.9	0.0168	0.00255	4.67e-11	6.58	0.0182	0.00351	2.14e-07	5.19
-0.0255	0.00178	3.43e-41	7.59e-47	-14.4	-0.0239	0.00784	0.00227	-3.05	-0.0283	0.00221	1.74e-37	-12.8	-0.018	0.00405	8.84e-06	-4.44	-0.0233	0.00535	1.32e-05	-4.36
0.0122	0.000848	4.3e-41	9.49e-47	14.4	0.00685	0.00277	0.0136	2.47	0.0135	0.00107	2.48e-36	12.6	0.0121	0.00202	2.28e-09	5.98	0.00925	0.00264	0.000452	3.51
-0.0186	0.00129	4.43e-41	9.8e-47	-14.4	-0.014	0.00489	0.00426	-2.86	-0.0211	0.00163	3.31e-38	-12.9	-0.0157	0.00314	5.18e-07	-5.02	-0.0126	0.00354	0.000371	-3.56
0.00811	0.000566	5.75e-41	1.27e-46	14.3	0.0062	0.00264	0.0186	2.35	0.00842	0.000735	2.13e-30	11.5	0.00874	0.00108	6.08e-16	8.09	0.00504	0.00191	0.00838	2.64
0.00935	0.000653	6.41e-41	1.42e-46	14.3	0.00827	0.00255	0.00117	3.25	0.0101	0.000835	8.05e-34	12.1	0.00796	0.00136	4.6e-09	5.86	0.00853	0.00215	7.3e-05	3.97
0.0113	0.000788	6.57e-41	1.45e-46	14.3	0.0135	0.00281	1.49e-06	4.81	0.0118	0.000996	1.21e-32	11.9	0.00941	0.00172	4.34e-08	5.48	0.0098	0.00271	0.000306	3.61
-0.0101	0.000707	7.04e-41	1.56e-46	-14.3	-0.0116	0.00289	6.06e-05	-4.01	-0.0106	0.000889	4.81e-33	-12	-0.00906	0.00159	1.18e-08	-5.7	-0.00823	0.00212	0.000107	-3.87
0.0126	0.000877	7.26e-41	1.6e-46	14.3	0.0135	0.00353	0.000136	3.82	0.0138	0.00124	1.12e-28	11.1	0.0118	0.00157	6.15e-14	7.5	0.00918	0.00245	0.000181	3.74
0.0291	0.00203	7.4e-41	1.64e-46	14.3	0.0161	0.00516	0.00178	3.12	0.0413	0.00312	3.49e-40	13.3	0.0238	0.00407	4.66e-09	5.86	0.0181	0.00494	0.000255	3.66
0.02	0.0014	8.14e-41	1.8e-46	14.3	0.0208	0.00574	0.000289	3.63	0.0202	0.00169	6.32e-33	12	0.0203	0.00329	7.21e-10	6.16	0.0166	0.00491	0.000716	3.38
-0.0143	0.001	9.11e-41	2.01e-46	-14.3	-0.0126	0.00383	0.001	-3.29	-0.0156	0.00132	2.69e-32	-11.8	-0.0125	0.00206	1.31e-09	-6.07	-0.0129	0.00295	1.21e-05	-4.38
-0.0163	0.00114	1.11e-40	2.45e-46	-14.3	-0.0197	0.00609	0.00123	-3.23	-0.0183	0.00145	1.85e-36	-12.6	-0.0102	0.0024	2.1e-05	-4.25	-0.0168	0.00332	4.49e-07	-5.05
-0.0126	0.00088	1.53e-40	3.37e-46	-14.3	-0.0124	0.00323	0.000128	-3.83	-0.0124	0.00114	8.27e-28	-10.9	-0.0148	0.0019	6.35e-15	-7.8	-0.00906	0.00263	0.000578	-3.44
-0.0165	0.00116	2.27e-40	5.02e-46	-14.2	-0.0117	0.00427	0.0061	-2.74	-0.0166	0.00145	2.88e-30	-11.4	-0.0184	0.00271	1.17e-11	-6.78	-0.0162	0.00359	6.41e-06	-4.51
0.0371	0.00261	2.43e-40	5.38e-46	14.2	0.0378	0.00844	7.43e-06	4.48	0.0381	0.00337	1.15e-29	11.3	0.0357	0.00595	1.98e-09	6	0.0338	0.00775	1.3e-05	4.36
0.0132	0.000931	3.06e-40	6.77e-46	14.2	0.0149	0.00351	2.06e-05	4.26	0.0144	0.00121	8.85e-33	11.9	0.0113	0.00196	7.86e-09	5.77	0.00979	0.00279	0.000454	3.51
-0.011	0.000774	4.65e-40	1.03e-45	-14.2	-0.0121	0.003	5.5e-05	-4.03	-0.011	0.00098	2.63e-29	-11.2	-0.00907	0.00169	7.47e-08	-5.38	-0.0142	0.00247	9.18e-09	-5.75
-0.0124	0.000873	4.87e-40	1.08e-45	-14.2	-0.00692	0.00338	0.0405	-2.05	-0.0147	0.00116	1.27e-36	-12.6	-0.01	0.00178	1.69e-08	-5.64	-0.00949	0.00243	9.17e-05	-3.91
0.0193	0.00136	5.46e-40	1.21e-45	14.2	0.0116	0.00533	0.0292	2.18	0.0203	0.00178	4.98e-30	11.4	0.0193	0.00278	3.65e-12	6.95	0.0182	0.00397	4.85e-06	4.57
0.0105	0.000745	7.85e-40	1.73e-45	14.2	0.00888	0.00287	0.00199	3.09	0.0121	0.000959	2.44e-36	12.6	0.00946	0.00158	1.97e-09	6	0.00519	0.00229	0.0231	2.27
-0.0194	0.00137	8.92e-40	1.97e-45	-14.1	-0.0136	0.00584	0.0197	-2.33	-0.0194	0.00168	1.14e-30	-11.5	-0.0208	0.00327	1.99e-10	-6.36	-0.0201	0.0042	1.77e-06	-4.78
-0.0266	0.00188	9.38e-40	2.07e-45	-14.1	-0.0299	0.00796	0.000169	-3.76	-0.0272	0.00233	2.03e-31	-11.7	-0.0256	0.00426	1.89e-09	-6.01	-0.023	0.00604	0.000142	-3.8
-0.0149	0.00105	9.97e-40	2.2e-45	-14.1	-0.0167	0.00446	0.000174	-3.75	-0.0155	0.00132	1.08e-31	-11.7	-0.0151	0.00236	1.5e-10	-6.41	-0.0101	0.00315	0.00137	-3.2
0.0261	0.00185	1.02e-39	2.25e-45	14.1	0.0156	0.00693	0.0244	2.25	0.0295	0.0023	1.4e-37	12.8	0.0209	0.00428	1.04e-06	4.88	0.0215	0.00591	0.000271	3.64
0.0256	0.00181	1.18e-39	2.62e-45	14.1	0.0236	0.00691	0.000641	3.41	0.0282	0.00227	1.56e-35	12.4	0.0235	0.00416	1.59e-08	5.65	0.0146	0.00564	0.0097	2.59
-0.0277	0.00196	1.22e-39	2.7e-45	-14.1	-0.0274	0.00733	0.00019	-3.73	-0.0296	0.00248	7.37e-33	-11.9	-0.028	0.00456	7.67e-10	-6.15	-0.0172	0.00572	0.00256	-3.02
-0.0156	0.00111	1.53e-39	3.39e-45	-14.1	-0.012	0.00415	0.0038	-2.89	-0.0174	0.00148	8.18e-32	-11.7	-0.0141	0.00231	1.03e-09	-6.1	-0.0131	0.00301	1.36e-05	-4.35
0.0213	0.00151	2.57e-39	5.67e-45	14.1	0.0116	0.00512	0.0238	2.26	0.0269	0.00203	3.27e-40	13.3	0.0162	0.00308	1.42e-07	5.26	0.012	0.00444	0.00668	2.71
-0.0162	0.00115	3.72e-39	8.22e-45	-14	-0.0171	0.00442	0.000105	-3.88	-0.0158	0.0015	8.61e-26	-10.5	-0.016	0.00236	1.13e-11	-6.79	-0.0181	0.00353	2.95e-07	-5.13
-0.0105	0.000746	4.14e-39	9.14e-45	-14	-0.0055	0.00289	0.0571	-1.9	-0.0117	0.000975	2.5e-33	-12	-0.00884	0.00156	1.32e-08	-5.68	-0.0102	0.00217	2.51e-06	-4.71
-0.00947	0.000675	4.22e-39	9.33e-45	-14	-0.0106	0.00252	2.56e-05	-4.21	-0.00936	0.000864	2.41e-27	-10.8	-0.00905	0.00148	9.48e-10	-6.12	-0.0102	0.00203	5.9e-07	-4.99
-0.0111	0.000795	4.52e-39	9.98e-45	-14	-0.00621	0.0033	0.0598	-1.88	-0.0123	0.00106	1.9e-31	-11.7	-0.0109	0.0016	1.11e-11	-6.79	-0.00878	0.00221	7.08e-05	-3.97
0.0281	0.00201	5.55e-39	1.23e-44	14	0.0253	0.0087	0.00357	2.91	0.0294	0.00249	3.45e-32	11.8	0.0279	0.00466	2.11e-09	5.99	0.0226	0.00607	0.000199	3.72
0.0228	0.00163	6.02e-39	1.33e-44	14	0.0172	0.00548	0.00166	3.14	0.0276	0.00219	2.1e-36	12.6	0.0172	0.00332	2.13e-07	5.19	0.0159	0.00465	0.00065	3.41
-0.0227	0.00162	7.1e-39	1.57e-44	-14	-0.00966	0.00652	0.138	-1.48	-0.0261	0.00203	1.17e-37	-12.8	-0.0165	0.00387	1.94e-05	-4.27	-0.0207	0.00457	5.76e-06	-4.54
0.0166	0.00119	8.29e-39	1.83e-44	14	0.0229	0.00701	0.00106	3.27	0.0154	0.00139	1.57e-28	11.1	0.0171	0.00273	3.29e-10	6.28	0.0267	0.00502	1.04e-07	5.32
-0.0174	0.00125	9.49e-39	2.1e-44	-14	-0.0112	0.00413	0.00661	-2.72	-0.0195	0.00172	8.92e-30	-11.3	-0.0147	0.00249	3.73e-09	-5.9	-0.0188	0.00345	4.56e-08	-5.47
0.0143	0.00102	1e-38	2.21e-44	14	0.0124	0.00408	0.00239	3.04	0.0151	0.00141	1.48e-26	10.7	0.0129	0.00192	1.8e-11	6.72	0.0151	0.00285	1.03e-07	5.32
0.0213	0.00152	1.03e-38	2.27e-44	14	0.0255	0.00596	1.88e-05	4.28	0.0215	0.00191	1.75e-29	11.3	0.0214	0.00324	4.08e-11	6.6	0.0152	0.00535	0.00449	2.84
-0.0144	0.00103	1.12e-38	2.48e-44	-14	-0.0147	0.00476	0.00197	-3.1	-0.0144	0.00126	3.91e-30	-11.4	-0.0155	0.00237	5.78e-11	-6.55	-0.0117	0.0032	0.000248	-3.66
0.026	0.00186	1.12e-38	2.48e-44	14	0.0265	0.00736	0.000317	3.6	0.0268	0.0023	1.92e-31	11.7	0.0237	0.00429	3.32e-08	5.52	0.0241	0.00601	6.17e-05	4.01
-0.0233	0.00167	1.22e-38	2.69e-44	-14	-0.0273	0.00675	5.12e-05	-4.05	-0.0246	0.00218	1.64e-29	-11.3	-0.0189	0.00349	6.21e-08	-5.41	-0.0232	0.00471	8.49e-07	-4.92
-0.0091	0.000653	1.45e-38	3.2e-44	-13.9	-0.000712	0.00283	0.801	-0.252	-0.0106	0.000826	6.87e-38	-12.9	-0.0074	0.00146	4.01e-07	-5.07	-0.00775	0.00186	3.2e-05	-4.16
-0.0162	0.00116	1.6e-38	3.54e-44	-13.9	-0.0117	0.00409	0.00416	-2.87	-0.0177	0.00158	3.22e-29	-11.2	-0.0151	0.00237	1.86e-10	-6.37	-0.0147	0.00313	2.52e-06	-4.71
0.0214	0.00154	1.91e-38	4.23e-44	13.9	0.019	0.00518	0.000238	3.67	0.0232	0.00196	2.1e-32	11.9	0.0191	0.00358	9.75e-08	5.33	0.0173	0.00463	0.000195	3.72
-0.0208	0.00149	2.05e-38	4.52e-44	-13.9	-0.0142	0.00482	0.00323	-2.94	-0.0239	0.002	8.89e-33	-11.9	-0.0185	0.0033	2.17e-08	-5.6	-0.0166	0.00395	2.72e-05	-4.2
-0.0229	0.00165	2.17e-38	4.79e-44	-13.9	-0.0276	0.00681	5.06e-05	-4.05	-0.0233	0.00217	5.99e-27	-10.7	-0.0253	0.00347	3.22e-13	-7.28	-0.0156	0.00443	0.000426	-3.52
0.0128	0.000923	2.53e-38	5.59e-44	13.9	0.00876	0.00295	0.00296	2.97	0.0152	0.00118	7.16e-38	12.9	0.0107	0.00216	6.58e-07	4.97	0.00683	0.00277	0.0137	2.46
-0.019	0.00137	2.89e-38	6.38e-44	-13.9	-0.0135	0.00562	0.016	-2.41	-0.0225	0.00187	1.45e-33	-12.1	-0.0161	0.00285	1.54e-08	-5.66	-0.0137	0.00326	2.53e-05	-4.21
-0.0124	0.000892	3.18e-38	7.03e-44	-13.9	-0.00934	0.00372	0.012	-2.51	-0.0137	0.00116	2.04e-32	-11.9	-0.00954	0.0019	5.35e-07	-5.01	-0.0125	0.0025	5.03e-07	-5.02
0.0114	0.000823	3.66e-38	8.09e-44	13.9	0.0119	0.00281	2.43e-05	4.22	0.0122	0.00111	4.11e-28	11	0.0101	0.00166	1.03e-09	6.1	0.0103	0.00241	2.02e-05	4.26
0.0161	0.00116	3.74e-38	8.26e-44	13.9	0.0243	0.00662	0.00024	3.67	0.0156	0.00135	1.12e-30	11.5	0.0167	0.0027	6.35e-10	6.18	0.0181	0.00564	0.00134	3.21
-0.0142	0.00102	3.78e-38	8.35e-44	-13.9	-0.011	0.00354	0.00196	-3.1	-0.0177	0.00145	3.02e-34	-12.2	-0.012	0.00196	7.87e-10	-6.15	-0.00819	0.00273	0.0027	-3
-0.0211	0.00152	4.31e-38	9.51e-44	-13.9	-0.0177	0.00488	0.000286	-3.63	-0.0248	0.00213	2.68e-31	-11.6	-0.0197	0.00326	1.5e-09	-6.04	-0.014	0.00363	0.000121	-3.84
0.0241	0.00173	4.47e-38	9.88e-44	13.9	0.0205	0.00819	0.0123	2.5	0.0236	0.00212	8.11e-29	11.1	0.025	0.00373	2.09e-11	6.7	0.0276	0.00657	2.58e-05	4.21
-0.0196	0.00141	4.99e-38	1.1e-43	-13.9	-0.0165	0.00621	0.00776	-2.66	-0.0206	0.00174	4.46e-32	-11.8	-0.0143	0.00325	1.09e-05	-4.4	-0.0242	0.00435	2.55e-08	-5.57
-0.0121	0.000876	5.7e-38	1.26e-43	-13.9	-0.0108	0.00402	0.00711	-2.69	-0.0135	0.00108	4.99e-36	-12.5	-0.0113	0.00205	4.26e-08	-5.48	-0.00592	0.00261	0.0235	-2.27
-0.00695	0.000502	5.77e-38	1.27e-43	-13.8	-0.00386	0.00215	0.0726	-1.8	-0.00807	0.00063	1.59e-37	-12.8	-0.00735	0.00117	2.98e-10	-6.3	-0.00209	0.00141	0.139	-1.48
0.00681	0.000492	6.01e-38	1.33e-43	13.8	0.00934	0.00227	3.99e-05	4.11	0.00665	0.000609	1.12e-27	10.9	0.0064	0.00105	1.05e-09	6.1	0.00778	0.00172	5.82e-06	4.53
-0.0106	0.000763	6.54e-38	1.44e-43	-13.8	-0.0111	0.00297	0.000196	-3.72	-0.0115	0.001	1.02e-30	-11.5	-0.009	0.00159	1.47e-08	-5.67	-0.00866	0.0022	8.14e-05	-3.94
-0.0132	0.000951	6.8e-38	1.5e-43	-13.8	-0.0133	0.00382	0.000528	-3.47	-0.0138	0.00122	6.81e-30	-11.4	-0.00896	0.00209	1.73e-05	-4.3	-0.0169	0.00274	6.1e-10	-6.19
0.018	0.0013	7.1e-38	1.57e-43	13.8	0.00753	0.00462	0.103	1.63	0.0203	0.00164	4.03e-35	12.4	0.0185	0.00281	5.32e-11	6.56	0.00892	0.00468	0.0564	1.91
-0.00692	0.000501	8.5e-38	1.88e-43	-13.8	-0.00451	0.00193	0.0193	-2.34	-0.00773	0.00064	1.42e-33	-12.1	-0.00652	0.00109	2.19e-09	-5.98	-0.00466	0.00151	0.00205	-3.08
-0.0262	0.0019	9.28e-38	2.05e-43	-13.8	-0.0223	0.00797	0.00512	-2.8	-0.0261	0.0024	1.7e-27	-10.9	-0.0268	0.00424	2.43e-10	-6.33	-0.0279	0.00556	4.99e-07	-5.03
0.0129	0.000937	1.03e-37	2.28e-43	13.8	0.0142	0.00295	1.57e-06	4.8	0.0137	0.00126	1.5e-27	10.9	0.0102	0.00195	1.53e-07	5.25	0.0137	0.00279	8.48e-07	4.92
0.0207	0.0015	1.18e-37	2.61e-43	13.8	0.0138	0.00632	0.0286	2.19	0.0214	0.00185	4.55e-31	11.6	0.0221	0.00334	3.71e-11	6.62	0.0161	0.00514	0.00174	3.13
-0.0116	0.000844	1.22e-37	2.7e-43	-13.8	-0.00923	0.00293	0.00164	-3.15	-0.0133	0.00113	4.96e-32	-11.8	-0.0106	0.0017	4.52e-10	-6.23	-0.00743	0.0025	0.00294	-2.97
-0.00936	0.00068	1.49e-37	3.3e-43	-13.8	-0.00764	0.00295	0.00972	-2.59	-0.0093	0.000852	8.97e-28	-10.9	-0.0101	0.00144	1.94e-12	-7.04	-0.00888	0.00229	0.000103	-3.88
-0.00894	0.000649	1.63e-37	3.6e-43	-13.8	-0.00795	0.00249	0.00139	-3.2	-0.01	0.000847	2.82e-32	-11.8	-0.0077	0.0014	4.11e-08	-5.49	-0.00663	0.00178	0.000202	-3.72
0.016	0.00116	1.74e-37	3.85e-43	13.8	0.0127	0.00307	3.24e-05	4.16	0.0199	0.00179	1.22e-28	11.1	0.0146	0.0023	2.41e-10	6.33	0.0116	0.00275	2.46e-05	4.22
0.0197	0.00143	1.9e-37	4.21e-43	13.8	0.0208	0.00454	4.65e-06	4.58	0.0219	0.00197	1.09e-28	11.1	0.0188	0.00285	4.22e-11	6.6	0.011	0.00402	0.006	2.75
0.0132	0.000961	2.12e-37	4.69e-43	13.8	0.00962	0.00383	0.0121	2.51	0.0146	0.00126	3.48e-31	11.6	0.0139	0.00193	7.85e-13	7.16	0.00629	0.0029	0.0303	2.17
-0.0109	0.000796	2.29e-37	5.07e-43	-13.8	-0.00945	0.0029	0.00111	-3.26	-0.0127	0.00109	8.98e-32	-11.7	-0.00979	0.00163	1.75e-09	-6.02	-0.00707	0.00208	0.000666	-3.4
-0.00976	0.00071	2.61e-37	5.76e-43	-13.7	-0.00801	0.00278	0.00391	-2.89	-0.00952	0.000892	1.42e-26	-10.7	-0.0102	0.00157	7.33e-11	-6.51	-0.0115	0.00228	4.75e-07	-5.04
-0.0122	0.000891	2.69e-37	5.94e-43	-13.7	-0.0108	0.00376	0.00416	-2.87	-0.0125	0.00107	3.2e-31	-11.6	-0.0106	0.00221	1.76e-06	-4.78	-0.0146	0.00298	9.3e-07	-4.91
0.0125	0.000908	3e-37	6.63e-43	13.7	0.0117	0.00327	0.000347	3.58	0.015	0.00121	2.53e-35	12.4	0.00856	0.00181	2.34e-06	4.72	0.00888	0.00274	0.0012	3.24
-0.0159	0.00116	3.04e-37	6.72e-43	-13.7	-0.0145	0.00545	0.00795	-2.65	-0.0171	0.00143	5.05e-33	-12	-0.0158	0.00257	8.91e-10	-6.13	-0.00859	0.00387	0.0265	-2.22
0.012	0.000872	3.08e-37	6.8e-43	13.7	0.0112	0.00306	0.000245	3.67	0.0129	0.00124	2.83e-25	10.4	0.0112	0.00163	5.28e-12	6.9	0.0107	0.00235	5.37e-06	4.55
-0.0116	0.000845	4.02e-37	8.89e-43	-13.7	-0.0133	0.00309	1.62e-05	-4.31	-0.012	0.00113	1.89e-26	-10.6	-0.0104	0.00174	2.32e-09	-5.97	-0.0109	0.00235	3.69e-06	-4.63
-0.0233	0.0017	4.95e-37	1.09e-42	-13.7	-0.0266	0.00775	0.000614	-3.43	-0.0226	0.00203	6.28e-29	-11.2	-0.021	0.00432	1.17e-06	-4.86	-0.0302	0.00554	5.01e-08	-5.45
0.0195	0.00142	5.52e-37	1.22e-42	13.7	0.00808	0.00363	0.0262	2.22	0.0258	0.00205	2.69e-36	12.6	0.0197	0.00288	8.02e-12	6.84	0.00835	0.00408	0.0405	2.05
-0.0113	0.000827	6.67e-37	1.47e-42	-13.7	-0.00584	0.00305	0.0559	-1.91	-0.0131	0.0011	1.52e-32	-11.9	-0.00997	0.00177	1.68e-08	-5.64	-0.00915	0.00217	2.57e-05	-4.21
-0.00701	0.000513	8.66e-37	1.91e-42	-13.7	-0.00914	0.00216	2.22e-05	-4.24	-0.00766	0.000636	1.94e-33	-12.1	-0.00555	0.00119	3.22e-06	-4.66	-0.00441	0.00158	0.00531	-2.79
-0.0106	0.000775	8.94e-37	1.97e-42	-13.7	-0.00982	0.00344	0.00437	-2.85	-0.0111	0.000985	2.27e-29	-11.3	-0.01	0.00166	1.72e-09	-6.02	-0.00922	0.00229	5.85e-05	-4.02
-0.0186	0.00136	9.05e-37	2e-42	-13.7	-0.0215	0.00533	5.68e-05	-4.03	-0.0196	0.00179	6.48e-28	-11	-0.0163	0.00297	4.38e-08	-5.47	-0.0163	0.00349	2.92e-06	-4.68
0.0113	0.000831	9.24e-37	2.04e-42	13.6	0.0104	0.00343	0.00247	3.03	0.0131	0.00109	5.83e-33	12	0.00878	0.0016	3.82e-08	5.5	0.0087	0.00277	0.00166	3.15
-0.0101	0.000743	9.78e-37	2.16e-42	-13.6	-0.00532	0.00281	0.0587	-1.89	-0.0121	0.000969	9.9e-36	-12.5	-0.00749	0.00165	5.6e-06	-4.54	-0.00817	0.00199	3.98e-05	-4.11
-0.0136	0.000996	1.1e-36	2.44e-42	-13.6	-0.016	0.00381	2.63e-05	-4.2	-0.0141	0.00131	4.13e-27	-10.8	-0.0125	0.00208	2.2e-09	-5.98	-0.0118	0.00283	2.94e-05	-4.18
0.0165	0.00121	1.12e-36	2.47e-42	13.6	0.0133	0.00418	0.00148	3.18	0.0188	0.0016	7.63e-32	11.7	0.0149	0.00251	2.56e-09	5.96	0.0103	0.00353	0.00347	2.92
0.0175	0.00128	1.21e-36	2.67e-42	13.6	0.0093	0.00455	0.041	2.04	0.0202	0.00171	2.44e-32	11.8	0.016	0.00273	4.2e-09	5.88	0.0133	0.0035	0.000147	3.8
0.012	0.00088	1.22e-36	2.7e-42	13.6	0.0109	0.00366	0.00282	2.99	0.014	0.00114	1.38e-34	12.3	0.00946	0.00177	8.49e-08	5.36	0.00695	0.00285	0.0149	2.43
-0.0073	0.000535	1.24e-36	2.74e-42	-13.6	-0.00533	0.00233	0.0223	-2.29	-0.00824	0.000678	6.49e-34	-12.1	-0.00674	0.00115	4.12e-09	-5.88	-0.00391	0.00164	0.0173	-2.38
0.00996	0.000731	1.28e-36	2.84e-42	13.6	0.0128	0.00298	1.7e-05	4.3	0.0115	0.000955	3.32e-33	12	0.00624	0.00149	2.82e-05	4.19	0.00853	0.00216	8.1e-05	3.94
-0.0106	0.000776	1.39e-36	3.07e-42	-13.6	-0.00707	0.0035	0.0432	-2.02	-0.0113	0.000983	1.08e-30	-11.5	-0.00988	0.00168	3.85e-09	-5.89	-0.00926	0.0023	5.86e-05	-4.02
0.00776	0.00057	1.43e-36	3.16e-42	13.6	0.00941	0.00233	5.33e-05	4.04	0.00773	0.000752	8.35e-25	10.3	0.0074	0.00113	5.36e-11	6.56	0.00789	0.00173	4.8e-06	4.57
-0.0137	0.00101	1.47e-36	3.26e-42	-13.6	-0.0111	0.00398	0.00531	-2.79	-0.0145	0.00128	6.67e-30	-11.4	-0.0127	0.00218	5.76e-09	-5.82	-0.0126	0.00316	6.95e-05	-3.98
-0.0129	0.000945	1.49e-36	3.29e-42	-13.6	-0.0142	0.00329	1.53e-05	-4.32	-0.0137	0.00123	8.53e-29	-11.1	-0.0133	0.00205	8.39e-11	-6.49	-0.00679	0.00283	0.0165	-2.4
-0.0137	0.00101	1.55e-36	3.43e-42	-13.6	-0.00981	0.00361	0.00658	-2.72	-0.0159	0.00132	2.48e-33	-12	-0.0116	0.0022	1.29e-07	-5.28	-0.00972	0.0028	0.000525	-3.47
-0.0217	0.0016	1.74e-36	3.83e-42	-13.6	-0.0203	0.00622	0.00106	-3.27	-0.0237	0.00204	2.61e-31	-11.6	-0.018	0.00349	2.5e-07	-5.16	-0.0184	0.00477	0.000116	-3.85
0.0127	0.000931	2.23e-36	4.92e-42	13.6	0.009	0.00335	0.00715	2.69	0.0147	0.00123	8.74e-33	11.9	0.012	0.00186	1.04e-10	6.46	0.00545	0.00292	0.0622	1.86
0.0202	0.00148	2.32e-36	5.12e-42	13.6	0.0123	0.00475	0.00978	2.58	0.0237	0.00197	2.22e-33	12	0.0204	0.00305	2.41e-11	6.68	0.00676	0.00481	0.16	1.4
-0.0118	0.000872	2.39e-36	5.27e-42	-13.6	-0.0139	0.00353	8.1e-05	-3.94	-0.0118	0.0011	8.5e-27	-10.7	-0.0106	0.00198	8.71e-08	-5.35	-0.0133	0.00259	2.66e-07	-5.15
-0.00782	0.000576	2.48e-36	5.47e-42	-13.6	-0.00427	0.00287	0.138	-1.48	-0.00857	0.000701	2.06e-34	-12.2	-0.00683	0.00129	1.11e-07	-5.31	-0.00585	0.002	0.00349	-2.92
0.0104	0.000768	2.57e-36	5.67e-42	13.6	0.0118	0.00315	0.000174	3.75	0.0109	0.000961	1.2e-29	11.3	0.00893	0.00164	5.41e-08	5.44	0.01	0.00267	0.000183	3.74
-0.0212	0.00157	3.34e-36	7.39e-42	-13.6	-0.0176	0.00712	0.0135	-2.47	-0.0216	0.00201	6.37e-27	-10.7	-0.0201	0.00365	3.73e-08	-5.5	-0.0224	0.00393	1.25e-08	-5.69
-0.0157	0.00116	3.54e-36	7.82e-42	-13.6	-0.00795	0.00422	0.0595	-1.88	-0.021	0.00162	1.68e-38	-13	-0.0112	0.00234	1.7e-06	-4.79	-0.00954	0.0028	0.000663	-3.4
-0.0133	0.000978	3.76e-36	8.31e-42	-13.5	-0.0109	0.00359	0.00235	-3.04	-0.015	0.00123	2.35e-34	-12.2	-0.00886	0.00218	4.93e-05	-4.06	-0.0128	0.00331	0.000116	-3.86
0.00993	0.000733	3.97e-36	8.77e-42	13.5	0.011	0.00336	0.00104	3.28	0.0114	0.000925	7.47e-35	12.3	0.0074	0.00157	2.52e-06	4.71	0.00599	0.00225	0.00767	2.67
-0.0275	0.00203	4.25e-36	9.38e-42	-13.5	-0.0225	0.00949	0.0175	-2.38	-0.0294	0.00249	3.83e-32	-11.8	-0.0253	0.00475	9.81e-08	-5.33	-0.0214	0.00616	0.000532	-3.46
0.0134	0.000991	5.02e-36	1.11e-41	13.5	0.0108	0.00329	0.00104	3.28	0.0152	0.00137	2.12e-28	11.1	0.0127	0.00189	1.71e-11	6.73	0.009	0.00294	0.00219	3.06
-0.00939	0.000694	5.13e-36	1.13e-41	-13.5	-0.00926	0.00281	0.000997	-3.29	-0.00936	0.000894	1.08e-25	-10.5	-0.00915	0.00148	6.03e-10	-6.19	-0.0101	0.00205	9.24e-07	-4.91
0.0137	0.00101	5.55e-36	1.23e-41	13.5	0.0104	0.00304	0.000654	3.41	0.0155	0.00132	1.88e-31	11.7	0.0122	0.00225	6.29e-08	5.41	0.0101	0.00313	0.0012	3.24
-0.0094	0.000696	6.39e-36	1.41e-41	-13.5	-0.00931	0.00331	0.00494	-2.81	-0.0104	0.000848	6.79e-35	-12.3	-0.00726	0.00159	5.23e-06	-4.56	-0.00617	0.00229	0.00705	-2.69
-0.00757	0.000561	6.63e-36	1.46e-41	-13.5	-0.00797	0.00254	0.00171	-3.14	-0.00809	0.000685	3.25e-32	-11.8	-0.00609	0.00131	3.36e-06	-4.65	-0.00661	0.0018	0.000239	-3.67
0.0136	0.00101	7.85e-36	1.73e-41	13.5	0.011	0.00314	0.000454	3.51	0.0161	0.00134	2.67e-33	12	0.0114	0.00214	9.5e-08	5.34	0.00744	0.00295	0.0116	2.52
-0.00703	0.000521	8.08e-36	1.79e-41	-13.5	-0.00799	0.00226	0.000406	-3.54	-0.00765	0.000651	6.25e-32	-11.8	-0.00542	0.00116	3.3e-06	-4.65	-0.00582	0.0016	0.00029	-3.62
-0.0175	0.0013	8.09e-36	1.79e-41	-13.5	-0.0199	0.00568	0.000443	-3.51	-0.0187	0.00165	1.35e-29	-11.3	-0.0137	0.00273	5.57e-07	-5.01	-0.0181	0.00409	9.54e-06	-4.43
-0.0142	0.00105	8.19e-36	1.81e-41	-13.5	-0.0105	0.00374	0.00509	-2.8	-0.016	0.00145	2.54e-28	-11	-0.0139	0.00206	1.31e-11	-6.77	-0.00974	0.00288	0.000725	-3.38
-0.00774	0.000574	9.12e-36	2.01e-41	-13.5	-0.00659	0.00228	0.0039	-2.89	-0.00862	0.00073	3.66e-32	-11.8	-0.00746	0.00126	3.63e-09	-5.9	-0.00406	0.00172	0.0186	-2.35
0.0113	0.000841	9.21e-36	2.03e-41	13.5	0.00683	0.00287	0.0175	2.38	0.0124	0.0011	2.03e-29	11.3	0.0116	0.00174	2.53e-11	6.67	0.00831	0.00271	0.00218	3.06
-0.015	0.00111	1.04e-35	2.31e-41	-13.5	-0.0135	0.00461	0.00346	-2.92	-0.0159	0.00147	1.75e-27	-10.9	-0.0127	0.00235	6.37e-08	-5.41	-0.0152	0.00292	1.84e-07	-5.21
-0.0105	0.000778	1.29e-35	2.84e-41	-13.5	-0.0109	0.00299	0.00025	-3.66	-0.0119	0.00101	3.91e-32	-11.8	-0.00846	0.00176	1.57e-06	-4.8	-0.00702	0.00207	0.000711	-3.39
0.00993	0.000739	1.37e-35	3.03e-41	13.5	0.0119	0.00287	3.46e-05	4.14	0.00979	0.000958	1.79e-24	10.2	0.0102	0.00154	3.73e-11	6.61	0.009	0.00222	4.91e-05	4.06
0.0137	0.00102	1.47e-35	3.24e-41	13.4	0.012	0.00462	0.00953	2.59	0.0155	0.00125	2.53e-35	12.4	0.0116	0.0023	4.54e-07	5.04	0.00602	0.00331	0.0688	1.82
-0.0159	0.00118	1.5e-35	3.31e-41	-13.4	-0.012	0.00516	0.0197	-2.33	-0.0174	0.00145	5.26e-33	-12	-0.0141	0.00287	8.74e-07	-4.92	-0.0119	0.00355	0.000844	-3.34
0.0402	0.00299	1.65e-35	3.65e-41	13.4	0.0391	0.0128	0.00229	3.05	0.0422	0.00372	8.5e-30	11.3	0.0394	0.00695	1.42e-08	5.67	0.0305	0.00878	0.000507	3.48
0.0214	0.00159	1.75e-35	3.87e-41	13.4	0.0241	0.00881	0.00622	2.74	0.0212	0.00195	2.75e-27	10.8	0.0211	0.00323	6.71e-11	6.53	0.0231	0.00631	0.000243	3.67
-0.015	0.00112	1.93e-35	4.25e-41	-13.4	-0.0221	0.00414	9.31e-08	-5.34	-0.0136	0.00142	1.32e-21	-9.55	-0.0161	0.00241	2.32e-11	-6.68	-0.0162	0.00361	7.3e-06	-4.48
-0.0306	0.00228	2.06e-35	4.55e-41	-13.4	-0.0233	0.00748	0.00184	-3.12	-0.0375	0.0031	9.75e-34	-12.1	-0.0213	0.00511	3.05e-05	-4.17	-0.0234	0.00562	3.09e-05	-4.17
0.0177	0.00132	2.33e-35	5.16e-41	13.4	0.0125	0.00606	0.0384	2.07	0.0181	0.0016	7.77e-30	11.3	0.0185	0.00296	3.64e-10	6.27	0.0146	0.00493	0.00297	2.97
-0.0119	0.000885	2.43e-35	5.36e-41	-13.4	-0.0111	0.00369	0.0026	-3.01	-0.0124	0.00119	1.87e-25	-10.4	-0.0119	0.00181	6.11e-11	-6.54	-0.0101	0.00226	7.38e-06	-4.48
-0.0197	0.00147	2.47e-35	5.45e-41	-13.4	-0.0168	0.00527	0.00147	-3.18	-0.021	0.00184	4.47e-30	-11.4	-0.0195	0.00347	1.83e-08	-5.63	-0.0146	0.00457	0.00142	-3.19
-0.017	0.00127	2.86e-35	6.32e-41	-13.4	-0.00433	0.00433	0.318	-0.999	-0.0226	0.00172	1.83e-39	-13.1	-0.0112	0.00272	3.89e-05	-4.11	-0.0125	0.0033	0.000144	-3.8
0.0217	0.00162	3.31e-35	7.32e-41	13.4	0.0164	0.0051	0.00132	3.21	0.0246	0.00219	2.54e-29	11.2	0.0223	0.00359	5.57e-10	6.2	0.0137	0.00425	0.00123	3.23
0.0196	0.00146	3.31e-35	7.32e-41	13.4	0.0172	0.00493	0.000474	3.5	0.0244	0.00197	4.1e-35	12.4	0.0114	0.00305	0.000195	3.73	0.0156	0.00408	0.000138	3.81
-0.0091	0.00068	3.49e-35	7.72e-41	-13.4	-0.01	0.00266	0.000158	-3.78	-0.00913	0.000853	9.77e-27	-10.7	-0.00918	0.00158	6.8e-09	-5.8	-0.00827	0.00201	3.87e-05	-4.12
-0.00791	0.000592	3.83e-35	8.45e-41	-13.4	-0.00467	0.00236	0.0478	-1.98	-0.00896	0.000755	1.64e-32	-11.9	-0.00697	0.00128	4.9e-08	-5.45	-0.0057	0.00179	0.00144	-3.19
0.011	0.000822	3.84e-35	8.49e-41	13.4	0.0112	0.0033	0.000725	3.38	0.0123	0.00106	4.03e-31	11.6	0.00864	0.00166	2.03e-07	5.2	0.0085	0.00264	0.0013	3.22
0.00778	0.000582	3.94e-35	8.7e-41	13.4	0.00777	0.00214	0.000286	3.63	0.00907	0.00077	5.06e-32	11.8	0.00562	0.00115	1.04e-06	4.88	0.00596	0.00185	0.00127	3.22
-0.00747	0.000559	4.26e-35	9.42e-41	-13.4	-0.00396	0.00217	0.0685	-1.82	-0.00813	0.000741	5.1e-28	-11	-0.00742	0.00118	3.22e-10	-6.29	-0.0065	0.00148	1.16e-05	-4.39
-0.00653	0.000489	4.28e-35	9.45e-41	-13.4	-0.00596	0.00186	0.00134	-3.21	-0.0077	0.000624	6.02e-35	-12.3	-0.00483	0.00107	6.86e-06	-4.5	-0.00362	0.00146	0.0132	-2.48
-0.0181	0.00135	4.65e-35	1.03e-40	-13.4	-0.0146	0.00509	0.00412	-2.87	-0.02	0.00178	1.69e-29	-11.3	-0.0173	0.00287	1.72e-09	-6.02	-0.0125	0.0038	0.00104	-3.28
-0.0129	0.000969	5.18e-35	1.15e-40	-13.4	-0.0179	0.00474	0.000158	-3.78	-0.012	0.00121	2.67e-23	-9.94	-0.0144	0.00211	8.59e-12	-6.83	-0.0135	0.00297	5.34e-06	-4.55
-0.0151	0.00113	5.61e-35	1.24e-40	-13.3	-0.0089	0.0051	0.0806	-1.75	-0.0177	0.00147	1.87e-33	-12.1	-0.0133	0.00249	1.04e-07	-5.32	-0.00943	0.00293	0.00131	-3.21
-0.0113	0.00085	5.96e-35	1.32e-40	-13.3	-0.00956	0.00322	0.00302	-2.97	-0.0128	0.00108	1.58e-32	-11.9	-0.00845	0.0019	8.51e-06	-4.45	-0.00941	0.00257	0.000246	-3.67
0.0239	0.00179	7.69e-35	1.7e-40	13.3	0.0214	0.00531	5.54e-05	4.03	0.0264	0.00252	1.14e-25	10.5	0.0225	0.00369	1.1e-09	6.09	0.0194	0.00474	4.36e-05	4.09
-0.014	0.00105	8.93e-35	1.97e-40	-13.3	-0.00816	0.00388	0.0353	-2.1	-0.0153	0.00141	1.07e-27	-10.9	-0.0128	0.00214	2.67e-09	-5.95	-0.0138	0.00295	2.85e-06	-4.68
0.0088	0.000662	1.13e-34	2.5e-40	13.3	0.0101	0.00259	0.000106	3.88	0.00929	0.000867	8.12e-27	10.7	0.00748	0.00134	2.25e-08	5.59	0.00841	0.00203	3.6e-05	4.13
0.0121	0.000915	1.61e-34	3.57e-40	13.3	0.0117	0.00332	0.000409	3.53	0.0143	0.00126	6.03e-30	11.4	0.00998	0.00171	5.45e-09	5.83	0.00761	0.00278	0.00623	2.74
-0.0265	0.002	1.75e-34	3.86e-40	-13.3	-0.0344	0.00808	2.07e-05	-4.26	-0.0276	0.00263	8.06e-26	-10.5	-0.0248	0.00412	1.85e-09	-6.01	-0.0207	0.00559	0.000221	-3.69
-0.00958	0.000723	1.93e-34	4.27e-40	-13.3	-0.00491	0.00285	0.0847	-1.72	-0.0114	0.000961	2.35e-32	-11.8	-0.00855	0.00155	3.72e-08	-5.5	-0.00635	0.00184	0.000574	-3.44
0.00918	0.000693	1.98e-34	4.38e-40	13.3	0.00454	0.00276	0.1	1.64	0.011	0.000861	3.25e-37	12.7	0.0067	0.00152	1.07e-05	4.4	0.00487	0.00242	0.0443	2.01
-0.0162	0.00122	2.1e-34	4.64e-40	-13.2	-0.016	0.00508	0.00163	-3.15	-0.0166	0.00152	9.06e-28	-10.9	-0.0159	0.00272	5.41e-09	-5.83	-0.0138	0.00388	0.000362	-3.57
-0.0215	0.00162	2.54e-34	5.62e-40	-13.2	-0.0167	0.00698	0.0168	-2.39	-0.023	0.00202	5.66e-30	-11.4	-0.018	0.00364	7.51e-07	-4.95	-0.0213	0.00508	2.86e-05	-4.18
0.0122	0.000921	3.21e-34	7.1e-40	13.2	0.0119	0.00381	0.00183	3.12	0.015	0.00118	7.26e-37	12.7	0.00753	0.00196	0.000121	3.84	0.00627	0.00273	0.0217	2.3
-0.00732	0.000555	3.63e-34	8.02e-40	-13.2	-0.01	0.00247	5.26e-05	-4.04	-0.00726	0.000686	3.74e-26	-10.6	-0.00643	0.0012	9.1e-08	-5.34	-0.00854	0.00192	8.87e-06	-4.44
-0.013	0.000984	3.69e-34	8.14e-40	-13.2	-0.0112	0.00351	0.00148	-3.18	-0.0136	0.00127	1.51e-26	-10.7	-0.0111	0.00219	4.06e-07	-5.07	-0.0144	0.0028	2.77e-07	-5.14
-0.00617	0.000467	4.07e-34	9e-40	-13.2	-0.00605	0.00203	0.00283	-2.99	-0.00661	0.000588	2.5e-29	-11.2	-0.00546	0.00102	8.87e-08	-5.35	-0.00498	0.00144	0.000534	-3.46
-0.0168	0.00127	4.16e-34	9.2e-40	-13.2	-0.00999	0.00439	0.023	-2.27	-0.0193	0.00176	7.53e-28	-10.9	-0.0155	0.00254	1.15e-09	-6.09	-0.014	0.00332	2.62e-05	-4.2
0.0107	0.00081	4.37e-34	9.65e-40	13.2	0.00486	0.00239	0.0416	2.04	0.0128	0.00108	1.91e-32	11.9	0.00988	0.00171	7.2e-09	5.79	0.00715	0.00258	0.00563	2.77
0.0128	0.000971	4.39e-34	9.71e-40	13.2	0.00972	0.00322	0.0025	3.02	0.015	0.00128	1.47e-31	11.7	0.00974	0.0021	3.52e-06	4.64	0.0103	0.00278	0.000225	3.69
0.0104	0.000791	5.34e-34	1.18e-39	13.2	0.0119	0.00272	1.25e-05	4.37	0.0112	0.00105	2.51e-26	10.6	0.00899	0.00157	1.05e-08	5.72	0.00847	0.00251	0.000756	3.37
0.00881	0.000669	5.7e-34	1.26e-39	13.2	0.00992	0.00302	0.00102	3.29	0.00986	0.000839	7.13e-32	11.7	0.00624	0.0014	7.95e-06	4.47	0.00727	0.00227	0.00137	3.2
0.012	0.000915	5.82e-34	1.29e-39	13.2	0.0191	0.00408	3.06e-06	4.67	0.0122	0.00113	2.55e-27	10.8	0.0112	0.00192	4.78e-09	5.85	0.00778	0.00356	0.0289	2.19
0.0104	0.000788	6.12e-34	1.35e-39	13.2	0.0125	0.00288	1.51e-05	4.33	0.0117	0.00101	1.69e-31	11.7	0.00737	0.00169	1.28e-05	4.36	0.00673	0.00258	0.00914	2.61
-0.0196	0.00148	6.2e-34	1.37e-39	-13.2	-0.0178	0.0065	0.00611	-2.74	-0.021	0.00187	3.9e-29	-11.2	-0.0161	0.00324	6.93e-07	-4.96	-0.0188	0.00449	2.85e-05	-4.19
-0.00907	0.000689	6.72e-34	1.49e-39	-13.2	-0.00955	0.00244	8.82e-05	-3.92	-0.0103	0.000933	3.78e-28	-11	-0.00642	0.00137	2.67e-06	-4.69	-0.00891	0.00198	6.99e-06	-4.49
-0.00703	0.000535	8.9e-34	1.97e-39	-13.1	-0.00407	0.002	0.0415	-2.04	-0.0085	0.000704	1.62e-33	-12.1	-0.0057	0.00115	7.96e-07	-4.94	-0.00448	0.00146	0.00207	-3.08
0.0121	0.000923	8.99e-34	1.99e-39	13.1	0.0108	0.00296	0.000255	3.66	0.0141	0.00127	2.09e-28	11.1	0.00953	0.00184	2.15e-07	5.19	0.0102	0.0026	9.3e-05	3.91
-0.00975	0.000742	9.11e-34	2.01e-39	-13.1	-0.0114	0.00312	0.000248	-3.66	-0.0102	0.000912	3.18e-29	-11.2	-0.00654	0.00173	0.000156	-3.78	-0.0116	0.00239	1.21e-06	-4.85
-0.0146	0.00111	1.18e-33	2.6e-39	-13.1	-0.0133	0.00378	0.000427	-3.52	-0.0176	0.00154	1.51e-30	-11.5	-0.0109	0.00231	2.56e-06	-4.7	-0.0106	0.00281	0.00016	-3.77
-0.0156	0.00119	1.38e-33	3.05e-39	-13.1	-0.0225	0.00465	1.28e-06	-4.84	-0.0141	0.0015	6.61e-21	-9.38	-0.0181	0.00269	1.52e-11	-6.75	-0.0158	0.00363	1.31e-05	-4.36
0.00714	0.000545	1.41e-33	3.13e-39	13.1	0.00832	0.00201	3.31e-05	4.15	0.00711	0.000681	1.44e-25	10.5	0.00672	0.00117	9.01e-09	5.75	0.00741	0.00208	0.000366	3.56
-0.00986	0.000753	1.43e-33	3.17e-39	-13.1	-0.0101	0.00274	0.000224	-3.69	-0.0122	0.00103	5.28e-32	-11.8	-0.00646	0.00161	5.75e-05	-4.02	-0.00702	0.0018	9.35e-05	-3.91
-0.00941	0.000718	1.46e-33	3.23e-39	-13.1	-0.00863	0.00325	0.00798	-2.65	-0.0111	0.000916	4.85e-34	-12.2	-0.00813	0.00162	5.07e-07	-5.02	-0.00385	0.00193	0.0459	-2
0.0105	0.000804	1.52e-33	3.36e-39	13.1	0.00672	0.00259	0.00955	2.59	0.0117	0.00104	3.45e-29	11.2	0.00855	0.00175	1.07e-06	4.88	0.0117	0.00261	7.29e-06	4.49
0.0142	0.00109	1.58e-33	3.49e-39	13.1	0.0164	0.0038	1.53e-05	4.32	0.0163	0.00147	1.41e-28	11.1	0.0104	0.00219	2.05e-06	4.75	0.0114	0.00308	0.000227	3.69
-0.0169	0.00129	1.66e-33	3.66e-39	-13.1	-0.02	0.00561	0.000356	-3.57	-0.0165	0.00163	3.36e-24	-10.1	-0.0172	0.00287	1.85e-09	-6.01	-0.0167	0.00375	8.13e-06	-4.46
-0.00981	0.00075	1.73e-33	3.81e-39	-13.1	-0.00666	0.00272	0.0144	-2.45	-0.0117	0.001	2.52e-31	-11.6	-0.00827	0.00149	2.91e-08	-5.55	-0.00615	0.00221	0.0055	-2.78
0.00742	0.000567	1.93e-33	4.26e-39	13.1	0.00671	0.00203	0.000936	3.31	0.00811	0.000699	3.52e-31	11.6	0.00628	0.00133	2.32e-06	4.72	0.005	0.002	0.0123	2.5
-0.012	0.00092	2.12e-33	4.67e-39	-13.1	-0.0147	0.00325	5.77e-06	-4.53	-0.0124	0.00119	2.01e-25	-10.4	-0.0112	0.00195	9.26e-09	-5.74	-0.00943	0.0029	0.00116	-3.25
0.00864	0.000661	2.28e-33	5.05e-39	13.1	0.00743	0.00223	0.000878	3.33	0.00942	0.000874	4.52e-27	10.8	0.00803	0.00132	1.13e-09	6.09	0.00657	0.00223	0.00326	2.94
-0.0126	0.000965	2.55e-33	5.64e-39	-13.1	-0.00897	0.0034	0.00832	-2.64	-0.0135	0.00126	5.5e-27	-10.8	-0.0114	0.00207	4.3e-08	-5.48	-0.0129	0.00289	8.2e-06	-4.46
-0.00566	0.000433	2.83e-33	6.25e-39	-13.1	-0.00528	0.00176	0.00271	-3	-0.00623	0.000544	2.07e-30	-11.5	-0.00448	0.000962	3.28e-06	-4.65	-0.00463	0.00136	0.000673	-3.4
-0.00834	0.000639	2.88e-33	6.37e-39	-13	-0.00409	0.00273	0.134	-1.5	-0.01	0.000813	7.79e-35	-12.3	-0.00694	0.00138	4.93e-07	-5.03	-0.00392	0.00191	0.0399	-2.06
-0.0168	0.00129	3e-33	6.63e-39	-13	-0.00784	0.00541	0.147	-1.45	-0.0186	0.00163	2.6e-30	-11.4	-0.0157	0.00287	4.72e-08	-5.46	-0.0132	0.00373	0.000407	-3.54
0.0119	0.000913	3.16e-33	6.97e-39	13	0.0143	0.00304	2.71e-06	4.69	0.0126	0.00121	3.98e-25	10.4	0.011	0.0019	6.03e-09	5.82	0.00847	0.00271	0.00177	3.13
-0.0171	0.00131	3.36e-33	7.43e-39	-13	-0.0137	0.00426	0.00133	-3.21	-0.0202	0.00187	2.33e-27	-10.8	-0.0159	0.00273	6.2e-09	-5.81	-0.0119	0.00305	0.000101	-3.89
-0.0253	0.00194	3.68e-33	8.13e-39	-13	-0.0279	0.00754	0.000215	-3.7	-0.027	0.00254	1.63e-26	-10.7	-0.0227	0.00411	3.27e-08	-5.53	-0.0206	0.00557	0.000214	-3.7
-0.0134	0.00103	4.16e-33	9.19e-39	-13	-0.0135	0.00414	0.00114	-3.25	-0.0143	0.00133	6.11e-27	-10.7	-0.0109	0.00214	3.83e-07	-5.08	-0.0136	0.00307	9.66e-06	-4.42
-0.0128	0.000983	4.43e-33	9.78e-39	-13	-0.0116	0.00391	0.00293	-2.98	-0.0128	0.0012	2.03e-26	-10.6	-0.0124	0.00223	2.65e-08	-5.56	-0.0147	0.00356	3.9e-05	-4.11
0.00653	0.000502	4.64e-33	1.02e-38	13	0.00954	0.00238	6.18e-05	4.01	0.00711	0.00061	2.25e-31	11.7	0.00407	0.00113	0.000333	3.59	0.00605	0.00175	0.000543	3.46
-0.00858	0.000659	4.83e-33	1.07e-38	-13	-0.00791	0.00291	0.00658	-2.72	-0.0101	0.000803	2.18e-36	-12.6	-0.00654	0.0016	4.49e-05	-4.08	-0.00235	0.00203	0.246	-1.16
0.00797	0.000613	4.97e-33	1.1e-38	13	0.00709	0.00281	0.0117	2.52	0.00907	0.000807	2.56e-29	11.2	0.00593	0.00121	9.53e-07	4.9	0.00742	0.00178	3.09e-05	4.17
-0.0107	0.000819	5e-33	1.11e-38	-13	-0.0125	0.0034	0.000244	-3.67	-0.0119	0.00107	4.77e-29	-11.2	-0.008	0.00173	3.78e-06	-4.62	-0.00859	0.00229	0.000169	-3.76
0.0229	0.00177	7.64e-33	1.69e-38	13	0.0211	0.00618	0.000628	3.42	0.027	0.00235	1.58e-30	11.5	0.0176	0.00367	1.58e-06	4.8	0.0153	0.00507	0.00252	3.02
-0.0148	0.00114	7.67e-33	1.69e-38	-13	-0.0174	0.0049	0.000381	-3.55	-0.0149	0.00139	6.31e-27	-10.7	-0.0127	0.00271	2.53e-06	-4.71	-0.0164	0.00373	1.18e-05	-4.38
-0.0144	0.00111	7.76e-33	1.72e-38	-13	-0.0171	0.00452	0.000155	-3.78	-0.0145	0.00132	5.02e-28	-11	-0.0115	0.00273	2.66e-05	-4.2	-0.0175	0.00412	2.21e-05	-4.24
-0.0163	0.00125	7.89e-33	1.74e-38	-13	-0.0134	0.00562	0.0167	-2.39	-0.0189	0.00162	1.79e-31	-11.7	-0.0138	0.00256	7.7e-08	-5.37	-0.00867	0.00376	0.0212	-2.3
-0.013	0.001	8.42e-33	1.86e-38	-13	-0.0127	0.00363	0.000475	-3.49	-0.0143	0.00129	1.37e-28	-11.1	-0.0111	0.00221	4.85e-07	-5.03	-0.00964	0.00295	0.00109	-3.27
-0.00921	0.000711	8.55e-33	1.89e-38	-13	-0.00712	0.00304	0.0193	-2.34	-0.00987	0.000891	1.64e-28	-11.1	-0.00841	0.00153	3.58e-08	-5.51	-0.00785	0.00234	0.000795	-3.35
-0.00769	0.000593	9.16e-33	2.02e-38	-13	-0.00571	0.00242	0.0183	-2.36	-0.0082	0.000761	4.32e-27	-10.8	-0.00748	0.0013	9.67e-09	-5.74	-0.00648	0.00167	0.000107	-3.88
-0.0146	0.00113	9.23e-33	2.04e-38	-13	-0.0184	0.0049	0.00018	-3.75	-0.0155	0.0014	1.59e-28	-11.1	-0.0119	0.00254	2.69e-06	-4.69	-0.0124	0.00362	0.000625	-3.42
-0.00724	0.000559	9.69e-33	2.14e-38	-13	-0.0102	0.00236	1.45e-05	-4.34	-0.00789	0.000721	7.03e-28	-10.9	-0.00531	0.00111	1.84e-06	-4.77	-0.00645	0.00185	0.000487	-3.49
0.0137	0.00106	9.96e-33	2.2e-38	13	0.00909	0.00373	0.0148	2.44	0.0158	0.00141	7.29e-29	11.1	0.0115	0.00216	1.15e-07	5.3	0.0115	0.00299	0.000122	3.84
-0.0121	0.000932	1.03e-32	2.27e-38	-13	-0.0116	0.00404	0.00424	-2.86	-0.0131	0.00118	9.84e-29	-11.1	-0.0111	0.00202	4.25e-08	-5.48	-0.00832	0.00283	0.00327	-2.94
-0.0149	0.00115	1.05e-32	2.32e-38	-13	-0.0146	0.0047	0.0019	-3.11	-0.0162	0.00155	9.67e-26	-10.5	-0.014	0.00223	3.92e-10	-6.26	-0.0112	0.00337	0.0009	-3.32
-0.0145	0.00112	1.09e-32	2.41e-38	-12.9	-0.0134	0.00429	0.00185	-3.11	-0.0155	0.00147	5.56e-26	-10.5	-0.0119	0.00231	2.71e-07	-5.14	-0.0157	0.00332	2.28e-06	-4.73
0.0124	0.000955	1.12e-32	2.48e-38	12.9	0.00319	0.00325	0.326	0.982	0.0151	0.00123	7.21e-35	12.3	0.0109	0.00213	3.61e-07	5.09	0.00705	0.00296	0.0172	2.38
-0.013	0.001	1.17e-32	2.58e-38	-12.9	-0.0136	0.00399	0.000643	-3.41	-0.0142	0.00123	5.82e-31	-11.6	-0.00733	0.00232	0.0016	-3.16	-0.0146	0.00333	1.14e-05	-4.39
0.0139	0.00108	1.21e-32	2.67e-38	12.9	0.0256	0.00722	0.00039	3.55	0.012	0.00123	1.53e-22	9.77	0.0194	0.00267	3.18e-13	7.29	0.0203	0.00489	3.2e-05	4.16
-0.0139	0.00108	1.23e-32	2.71e-38	-12.9	-0.0162	0.00469	0.000543	-3.46	-0.0146	0.00134	1.12e-27	-10.9	-0.0147	0.00245	2.13e-09	-5.99	-0.00747	0.00322	0.0205	-2.32
0.00852	0.000659	1.42e-32	3.15e-38	12.9	0.00721	0.00227	0.00147	3.18	0.00974	0.000895	1.28e-27	10.9	0.00784	0.00129	1.1e-09	6.09	0.00513	0.00199	0.00986	2.58
-0.0111	0.000861	1.43e-32	3.16e-38	-12.9	-0.0108	0.0032	0.000718	-3.38	-0.0119	0.00115	5.33e-25	-10.3	-0.00994	0.0018	3.68e-08	-5.51	-0.0101	0.00228	8.55e-06	-4.45
0.0116	0.000895	1.61e-32	3.55e-38	12.9	0.0125	0.00287	1.43e-05	4.34	0.013	0.00119	1.15e-27	10.9	0.00824	0.00177	3.24e-06	4.66	0.0111	0.00314	0.00039	3.55
-0.00516	0.000399	1.68e-32	3.71e-38	-12.9	-0.00687	0.00167	3.83e-05	-4.12	-0.00529	0.00049	3.38e-27	-10.8	-0.00504	0.000946	1.01e-07	-5.33	-0.0035	0.00126	0.00563	-2.77
-0.0104	0.000805	1.78e-32	3.94e-38	-12.9	-0.00812	0.0031	0.00891	-2.62	-0.0119	0.00104	4.26e-30	-11.4	-0.00891	0.00176	4.25e-07	-5.06	-0.00703	0.00223	0.00165	-3.15
-0.0191	0.00148	1.79e-32	3.95e-38	-12.9	-0.0161	0.00601	0.00744	-2.68	-0.02	0.00181	1.9e-28	-11.1	-0.0162	0.00345	2.65e-06	-4.7	-0.0206	0.0051	5.22e-05	-4.05
0.0172	0.00133	1.86e-32	4.1e-38	12.9	0.00617	0.0046	0.18	1.34	0.0209	0.00177	2.03e-32	11.9	0.0142	0.00269	1.23e-07	5.29	0.0125	0.00418	0.00275	2.99
0.0171	0.00133	1.89e-32	4.18e-38	12.9	0.0185	0.00574	0.00127	3.22	0.0187	0.00166	9.98e-30	11.3	0.0133	0.00282	2.47e-06	4.71	0.014	0.00465	0.0026	3.01
0.0132	0.00102	1.94e-32	4.29e-38	12.9	0.0147	0.00363	4.95e-05	4.06	0.0144	0.00135	1.91e-26	10.6	0.0107	0.00202	1.07e-07	5.31	0.0115	0.00342	0.000806	3.35
0.0094	0.000729	2.14e-32	4.73e-38	12.9	0.00919	0.00249	0.000221	3.69	0.0101	0.000948	1.48e-26	10.7	0.00914	0.00158	6.96e-09	5.79	0.00625	0.0022	0.00462	2.83
-0.0143	0.00111	2.25e-32	4.96e-38	-12.9	-0.0132	0.00446	0.00306	-2.96	-0.0157	0.00144	9.81e-28	-10.9	-0.0116	0.00236	8.97e-07	-4.91	-0.0131	0.00321	4.61e-05	-4.07
0.015	0.00116	2.28e-32	5.04e-38	12.9	0.0143	0.00534	0.00741	2.68	0.0155	0.00142	1.27e-27	10.9	0.0138	0.00256	7.73e-08	5.37	0.015	0.00435	0.000566	3.45
0.00924	0.000717	2.29e-32	5.06e-38	12.9	0.00907	0.00277	0.00104	3.28	0.0109	0.000946	8.27e-31	11.5	0.00674	0.00142	2.06e-06	4.75	0.0062	0.00222	0.00516	2.8
-0.022	0.00171	2.42e-32	5.34e-38	-12.9	-0.0204	0.00698	0.00341	-2.93	-0.0235	0.00217	2.15e-27	-10.8	-0.0215	0.00372	6.75e-09	-5.8	-0.0151	0.00512	0.00318	-2.95
-0.012	0.00093	2.7e-32	5.96e-38	-12.9	-0.00882	0.0039	0.0238	-2.26	-0.0153	0.00127	1.5e-33	-12.1	-0.01	0.00189	1.29e-07	-5.28	-0.00504	0.0023	0.0287	-2.19
-0.0185	0.00144	2.84e-32	6.27e-38	-12.9	-0.013	0.00593	0.0279	-2.2	-0.0219	0.00194	1.25e-29	-11.3	-0.0156	0.00309	4.91e-07	-5.03	-0.0133	0.00344	0.000111	-3.86
0.0216	0.00167	2.91e-32	6.44e-38	12.9	0.0127	0.00783	0.106	1.62	0.0232	0.00207	4.29e-29	11.2	0.0197	0.0037	1.02e-07	5.32	0.0185	0.00537	0.00056	3.45
-0.0146	0.00113	3.11e-32	6.87e-38	-12.9	-0.0119	0.00409	0.00353	-2.92	-0.0167	0.00158	6.19e-26	-10.5	-0.013	0.00215	1.81e-09	-6.01	-0.0114	0.00306	0.000198	-3.72
0.0153	0.00119	3.27e-32	7.22e-38	12.9	0.0146	0.00418	0.000471	3.5	0.0169	0.00161	9.53e-26	10.5	0.0135	0.00239	1.45e-08	5.67	0.0125	0.00343	0.00027	3.64
-0.00954	0.000742	3.35e-32	7.41e-38	-12.9	-0.0119	0.00325	0.00026	-3.65	-0.00976	0.000891	6.77e-28	-10.9	-0.00925	0.00182	3.89e-07	-5.07	-0.00707	0.00249	0.00455	-2.84
0.0199	0.00155	3.42e-32	7.57e-38	12.9	0.0186	0.00577	0.00127	3.22	0.0219	0.00195	2.38e-29	11.2	0.0162	0.0034	1.78e-06	4.78	0.0154	0.00521	0.00316	2.95
-0.0111	0.000865	3.95e-32	8.72e-38	-12.8	-0.0134	0.00342	8.94e-05	-3.92	-0.0117	0.00108	1.72e-27	-10.9	-0.008	0.00205	9.27e-05	-3.91	-0.0113	0.00255	9.86e-06	-4.42
0.0228	0.00178	4.31e-32	9.53e-38	12.8	0.0196	0.007	0.00505	2.8	0.0247	0.00229	5.68e-27	10.8	0.0217	0.00377	8.85e-09	5.75	0.0171	0.00529	0.00123	3.23
-0.0159	0.00124	4.64e-32	1.03e-37	-12.8	-0.013	0.00472	0.0061	-2.74	-0.0192	0.00174	1.64e-28	-11.1	-0.0173	0.00248	2.79e-12	-6.99	-0.00515	0.00301	0.0867	-1.71
0.0176	0.00137	4.96e-32	1.1e-37	12.8	0.0106	0.00489	0.0302	2.17	0.0214	0.00178	2.55e-33	12	0.0132	0.00287	4.16e-06	4.6	0.0105	0.00437	0.0165	2.4
-0.0139	0.00108	5.01e-32	1.11e-37	-12.8	-0.0175	0.00481	0.000282	-3.63	-0.013	0.00137	2.57e-21	-9.48	-0.0128	0.00227	1.97e-08	-5.61	-0.0203	0.00345	3.78e-09	-5.89
0.0133	0.00103	5.11e-32	1.13e-37	12.8	0.0106	0.00452	0.0191	2.34	0.0135	0.00131	5.04e-25	10.3	0.0123	0.00216	1.32e-08	5.68	0.0154	0.00336	4.48e-06	4.59
-0.00997	0.000777	5.37e-32	1.19e-37	-12.8	-0.0118	0.00328	0.00033	-3.59	-0.0109	0.000935	2.95e-31	-11.6	-0.00652	0.00195	0.000846	-3.34	-0.00809	0.00254	0.00146	-3.18
-0.0152	0.00118	5.43e-32	1.2e-37	-12.8	-0.0259	0.00543	1.91e-06	-4.76	-0.0153	0.00146	6.47e-26	-10.5	-0.0169	0.00277	9.65e-10	-6.12	-0.00667	0.0036	0.0636	-1.86
0.0196	0.00153	5.47e-32	1.21e-37	12.8	0.0167	0.00676	0.0135	2.47	0.0197	0.00186	3.18e-26	10.6	0.0199	0.00341	5.46e-09	5.83	0.0195	0.00556	0.000457	3.5
-0.00782	0.00061	5.72e-32	1.26e-37	-12.8	-0.00605	0.00234	0.00963	-2.59	-0.0097	0.000813	7.53e-33	-11.9	-0.00573	0.00122	2.49e-06	-4.71	-0.00428	0.00178	0.0159	-2.41
0.00977	0.000762	5.78e-32	1.28e-37	12.8	0.0114	0.00297	0.000128	3.83	0.0109	0.000954	2.66e-30	11.4	0.00677	0.00159	2.08e-05	4.26	0.00755	0.00295	0.0106	2.56
-0.0101	0.000786	6.01e-32	1.33e-37	-12.8	-0.00827	0.00289	0.00418	-2.86	-0.0113	0.00103	3.41e-28	-11	-0.00848	0.00172	7.59e-07	-4.95	-0.00808	0.00216	0.00019	-3.73
-0.00845	0.000659	6.55e-32	1.45e-37	-12.8	-0.00923	0.00285	0.00122	-3.24	-0.009	0.000812	1.5e-28	-11.1	-0.00628	0.00149	2.58e-05	-4.21	-0.00862	0.00217	7.37e-05	-3.96
0.0124	0.000965	6.83e-32	1.51e-37	12.8	0.0121	0.00346	0.000475	3.49	0.0147	0.0013	1.88e-29	11.3	0.00867	0.00192	6.59e-06	4.51	0.00968	0.00277	0.000464	3.5
-0.0105	0.000823	7.02e-32	1.55e-37	-12.8	-0.0129	0.00285	5.65e-06	-4.54	-0.0103	0.00106	1.41e-22	-9.78	-0.0108	0.00186	6.88e-09	-5.79	-0.00955	0.00246	0.000102	-3.89
0.0101	0.000787	7.48e-32	1.65e-37	12.8	0.0104	0.00269	0.000116	3.85	0.0116	0.00101	1.27e-30	11.5	0.00785	0.00167	2.59e-06	4.7	0.00448	0.00277	0.106	1.62
0.00841	0.000657	8.89e-32	1.97e-37	12.8	0.00373	0.00226	0.0981	1.65	0.0101	0.000814	1.56e-35	12.4	0.00567	0.0015	0.000156	3.78	0.00557	0.00248	0.0247	2.25
0.0234	0.00183	9.39e-32	2.08e-37	12.8	0.0137	0.00501	0.00619	2.74	0.0291	0.00262	1.6e-28	11.1	0.0231	0.00377	8.33e-10	6.14	0.0137	0.00491	0.00526	2.79
-0.0164	0.00128	1.01e-31	2.22e-37	-12.8	-0.0151	0.00479	0.00163	-3.15	-0.0169	0.00163	4.01e-25	-10.4	-0.0148	0.00278	1.03e-07	-5.32	-0.0175	0.00407	1.83e-05	-4.28
-0.00874	0.000684	1.04e-31	2.3e-37	-12.8	-0.00822	0.00276	0.00291	-2.98	-0.00984	0.00085	5.04e-31	-11.6	-0.00624	0.0016	9.93e-05	-3.89	-0.00663	0.00208	0.00141	-3.19
-0.0167	0.00131	1.11e-31	2.45e-37	-12.8	-0.0193	0.00574	0.000772	-3.36	-0.0187	0.00172	2.63e-27	-10.8	-0.0133	0.00271	9.58e-07	-4.9	-0.0136	0.00358	0.000146	-3.8
-0.0176	0.00138	1.23e-31	2.72e-37	-12.8	-0.015	0.00526	0.00447	-2.84	-0.0198	0.0018	4.56e-28	-11	-0.0137	0.00321	1.93e-05	-4.27	-0.0151	0.0034	9.51e-06	-4.43
-0.023	0.0018	1.25e-31	2.76e-37	-12.8	-0.0184	0.0062	0.00308	-2.96	-0.0248	0.00241	8.94e-25	-10.3	-0.0242	0.00396	9.39e-10	-6.12	-0.0173	0.00469	0.000221	-3.69
-0.0128	0.00101	1.31e-31	2.9e-37	-12.8	-0.0151	0.00487	0.00192	-3.1	-0.0146	0.00129	1.14e-29	-11.3	-0.00869	0.00216	5.77e-05	-4.02	-0.0109	0.00282	0.000103	-3.88
-0.0102	0.000803	1.52e-31	3.36e-37	-12.7	-0.00634	0.0032	0.0477	-1.98	-0.0115	0.00109	7.12e-26	-10.5	-0.01	0.00159	2.5e-10	-6.33	-0.00749	0.00213	0.000446	-3.51
-0.012	0.000946	1.62e-31	3.57e-37	-12.7	-0.0143	0.00386	0.000214	-3.7	-0.0125	0.00123	5.85e-24	-10.1	-0.0105	0.00191	3.28e-08	-5.53	-0.012	0.00289	3.29e-05	-4.15
0.022	0.00172	1.78e-31	3.93e-37	12.7	0.0176	0.00581	0.00252	3.02	0.0228	0.00218	1.45e-25	10.5	0.0206	0.00408	4.76e-07	5.04	0.0232	0.00529	1.12e-05	4.39
-0.00874	0.000686	1.89e-31	4.17e-37	-12.7	-0.01	0.00281	0.000345	-3.58	-0.00899	0.000857	9.85e-26	-10.5	-0.00672	0.00153	1.15e-05	-4.39	-0.0104	0.00219	2.03e-06	-4.75
0.00934	0.000734	2e-31	4.41e-37	12.7	0.0039	0.00324	0.229	1.2	0.0106	0.000902	8.33e-32	11.7	0.00876	0.00165	1.03e-07	5.32	0.00441	0.0025	0.0778	1.76
-0.00878	0.00069	2e-31	4.42e-37	-12.7	-0.00725	0.00267	0.00665	-2.71	-0.00922	0.000885	2.06e-25	-10.4	-0.00794	0.00155	3.04e-07	-5.12	-0.00876	0.00193	5.61e-06	-4.54
-0.00631	0.000496	2.02e-31	4.46e-37	-12.7	-0.00529	0.0022	0.0163	-2.4	-0.00659	0.000616	1.05e-26	-10.7	-0.00495	0.00111	8.33e-06	-4.46	-0.00777	0.00157	7.09e-07	-4.96
-0.00828	0.000651	2.07e-31	4.58e-37	-12.7	-0.0071	0.00245	0.00371	-2.9	-0.00967	0.000819	3.52e-32	-11.8	-0.00658	0.00157	2.62e-05	-4.2	-0.00425	0.00184	0.0205	-2.32
-0.00798	0.000628	2.22e-31	4.91e-37	-12.7	-0.00564	0.00248	0.0227	-2.28	-0.0101	0.000877	9.72e-31	-11.5	-0.00663	0.00123	7.65e-08	-5.38	-0.00439	0.00155	0.00461	-2.83
0.0147	0.00116	2.4e-31	5.3e-37	12.7	0.0119	0.00441	0.00721	2.69	0.0171	0.00156	4.49e-28	11	0.0128	0.00235	5.01e-08	5.45	0.00976	0.00311	0.00171	3.14
0.0159	0.00125	2.86e-31	6.32e-37	12.7	0.0139	0.00427	0.00113	3.26	0.0179	0.00168	1.32e-26	10.7	0.0142	0.0026	4.53e-08	5.47	0.0115	0.00359	0.00136	3.2
-0.0158	0.00124	2.87e-31	6.34e-37	-12.7	-0.00954	0.00473	0.0435	-2.02	-0.0165	0.00163	5.29e-24	-10.1	-0.0169	0.00266	2.28e-10	-6.34	-0.014	0.00339	3.48e-05	-4.14
0.0154	0.00122	2.92e-31	6.46e-37	12.7	0.0148	0.00386	0.000123	3.84	0.0178	0.00166	4.55e-27	10.8	0.0119	0.00248	1.47e-06	4.82	0.0122	0.00351	0.000511	3.47
0.0199	0.00157	2.93e-31	6.47e-37	12.7	0.0123	0.00436	0.00484	2.82	0.0244	0.0021	4.54e-31	11.6	0.0171	0.00341	5.23e-07	5.02	0.011	0.00482	0.0222	2.29
0.0128	0.00101	3.02e-31	6.68e-37	12.7	0.0158	0.00371	2.19e-05	4.24	0.0139	0.00135	7.15e-25	10.3	0.0101	0.00197	3.29e-07	5.11	0.0117	0.00309	0.00016	3.78
0.0142	0.00112	3.22e-31	7.1e-37	12.7	0.0129	0.00368	0.000477	3.49	0.0157	0.00147	1.15e-26	10.7	0.0114	0.00254	7.42e-06	4.48	0.0128	0.00312	3.76e-05	4.12
0.0191	0.0015	3.38e-31	7.47e-37	12.7	0.0118	0.00415	0.00433	2.85	0.0227	0.00208	7.79e-28	10.9	0.0184	0.00328	1.9e-08	5.62	0.013	0.00414	0.00174	3.13
-0.0092	0.000726	3.46e-31	7.65e-37	-12.7	-0.00397	0.00241	0.0997	-1.65	-0.0111	0.000955	2.28e-31	-11.7	-0.00763	0.00162	2.35e-06	-4.72	-0.00673	0.002	0.000786	-3.36
0.0103	0.000815	3.52e-31	7.78e-37	12.7	0.00876	0.00249	0.000431	3.52	0.0119	0.00113	9.55e-26	10.5	0.00972	0.00162	1.78e-09	6.02	0.00637	0.00235	0.00678	2.71
0.00961	0.000759	4.37e-31	9.66e-37	12.7	0.00766	0.00253	0.0025	3.02	0.0103	0.00103	7.37e-24	10.1	0.00881	0.0015	4.07e-09	5.88	0.00954	0.00235	4.85e-05	4.06
-0.00999	0.000789	4.41e-31	9.73e-37	-12.7	-0.0118	0.00352	0.000804	-3.35	-0.0103	0.000972	1.88e-26	-10.6	-0.00973	0.00185	1.43e-07	-5.26	-0.00746	0.0024	0.00191	-3.1
0.0129	0.00102	4.49e-31	9.92e-37	12.7	0.00544	0.00353	0.123	1.54	0.0149	0.00136	5.34e-28	11	0.0133	0.002	3.52e-11	6.62	0.00659	0.0032	0.0391	2.06
0.0169	0.00133	4.55e-31	1e-36	12.7	0.0376	0.00855	1.08e-05	4.4	0.0152	0.00154	7.05e-23	9.85	0.0186	0.00321	6.95e-09	5.79	0.0256	0.00571	7.34e-06	4.48
0.0135	0.00106	4.59e-31	1.01e-36	12.7	0.0136	0.00395	0.000566	3.45	0.0144	0.00141	1.88e-24	10.2	0.0121	0.0021	8.36e-09	5.76	0.0117	0.00336	0.000501	3.48
-0.0262	0.00207	4.64e-31	1.03e-36	-12.7	-0.0118	0.00694	0.0901	-1.69	-0.0294	0.00258	4.16e-30	-11.4	-0.0218	0.00511	2e-05	-4.27	-0.0257	0.00648	7.16e-05	-3.97
-0.0164	0.00129	4.78e-31	1.06e-36	-12.7	-0.0102	0.00522	0.0501	-1.96	-0.0172	0.00158	1.57e-27	-10.9	-0.0154	0.00308	5.71e-07	-5	-0.0162	0.0042	0.000116	-3.85
-0.00899	0.000711	5.06e-31	1.12e-36	-12.6	-0.00653	0.00298	0.0283	-2.19	-0.0108	0.000909	1.15e-32	-11.9	-0.00648	0.00167	0.000102	-3.88	-0.00551	0.00183	0.00266	-3
-0.00735	0.000581	5.15e-31	1.14e-36	-12.6	-0.00562	0.00205	0.00619	-2.74	-0.00959	0.000783	1.83e-34	-12.2	-0.0044	0.00128	0.000564	-3.45	-0.00438	0.00144	0.00237	-3.04
0.0127	0.001	5.17e-31	1.14e-36	12.6	0.0118	0.00395	0.00281	2.99	0.0134	0.00126	2.27e-26	10.6	0.0116	0.00218	1.07e-07	5.31	0.0109	0.00329	0.000976	3.3
-0.0124	0.00098	5.3e-31	1.17e-36	-12.6	-0.0162	0.00359	6.14e-06	-4.52	-0.0124	0.00132	9.53e-21	-9.34	-0.0108	0.00194	2.64e-08	-5.56	-0.0135	0.0028	1.43e-06	-4.82
-0.0134	0.00106	6.2e-31	1.37e-36	-12.6	-0.0111	0.00471	0.018	-2.37	-0.0136	0.00137	3.66e-23	-9.91	-0.0144	0.00222	9.71e-11	-6.47	-0.0115	0.003	0.000126	-3.83
-0.0091	0.000721	6.58e-31	1.45e-36	-12.6	-0.0103	0.00303	0.000663	-3.4	-0.00968	0.000925	1.24e-25	-10.5	-0.0074	0.00157	2.3e-06	-4.73	-0.00865	0.00205	2.42e-05	-4.22
0.0203	0.00161	7.19e-31	1.59e-36	12.6	0.017	0.00556	0.00228	3.05	0.0257	0.00219	1.08e-31	11.7	0.014	0.00311	7.32e-06	4.48	0.012	0.00482	0.0127	2.49
0.00849	0.000672	7.2e-31	1.59e-36	12.6	0.0113	0.00252	7.96e-06	4.47	0.0101	0.000904	4.99e-29	11.2	0.00491	0.00135	0.00026	3.65	0.00687	0.00189	0.000274	3.64
-0.015	0.00118	7.36e-31	1.63e-36	-12.6	-0.00793	0.00538	0.141	-1.47	-0.0161	0.00148	1.58e-27	-10.9	-0.0141	0.0027	1.82e-07	-5.22	-0.0129	0.0034	0.000141	-3.81
-0.008	0.000634	7.45e-31	1.65e-36	-12.6	-0.0105	0.00299	0.000451	-3.51	-0.00831	0.000784	3.25e-26	-10.6	-0.00696	0.0014	6.4e-07	-4.98	-0.00697	0.00205	0.000654	-3.41
0.0137	0.00109	8.56e-31	1.89e-36	12.6	0.00821	0.00369	0.0262	2.22	0.0176	0.0015	7.74e-32	11.7	0.011	0.00212	2.04e-07	5.2	0.00675	0.00312	0.0302	2.17
-0.0114	0.000901	8.67e-31	1.92e-36	-12.6	-0.0141	0.00361	9.54e-05	-3.9	-0.0116	0.00112	2.64e-25	-10.4	-0.0115	0.00202	1.44e-08	-5.67	-0.00735	0.00301	0.0146	-2.44
0.0111	0.000883	9.16e-31	2.02e-36	12.6	0.00885	0.00349	0.0111	2.54	0.0116	0.00109	1.86e-26	10.6	0.0135	0.0021	1.4e-10	6.42	0.00551	0.00269	0.0408	2.05
-0.00865	0.000686	9.68e-31	2.14e-36	-12.6	-0.00494	0.00251	0.0485	-1.97	-0.00917	0.000879	1.62e-25	-10.4	-0.00907	0.00146	4.66e-10	-6.23	-0.00716	0.00226	0.00149	-3.18
-0.00983	0.000781	1.06e-30	2.35e-36	-12.6	-0.00752	0.00271	0.00552	-2.77	-0.0115	0.00106	2.23e-27	-10.8	-0.00889	0.00168	1.23e-07	-5.29	-0.00665	0.00196	0.000706	-3.39
-0.0115	0.00091	1.16e-30	2.55e-36	-12.6	-0.0136	0.00378	0.000321	-3.6	-0.0109	0.00119	5.49e-20	-9.15	-0.0118	0.0018	6.42e-11	-6.53	-0.0127	0.00285	8.98e-06	-4.44
0.00652	0.000518	1.18e-30	2.61e-36	12.6	0.00679	0.00197	0.00058	3.44	0.00747	0.0007	1.34e-26	10.7	0.00534	0.000968	3.48e-08	5.52	0.00442	0.00166	0.00781	2.66
-0.0124	0.000984	1.19e-30	2.62e-36	-12.6	-0.0162	0.00379	2.05e-05	-4.26	-0.0118	0.00132	2.96e-19	-8.97	-0.0135	0.00195	5.2e-12	-6.9	-0.0106	0.00284	0.000183	-3.74
0.0105	0.000831	1.22e-30	2.68e-36	12.6	0.0104	0.00291	0.000345	3.58	0.0127	0.00113	1.32e-29	11.3	0.00624	0.00163	0.000127	3.83	0.00924	0.00246	0.000167	3.76
-0.0115	0.000919	1.59e-30	3.51e-36	-12.6	-0.0122	0.00347	0.000424	-3.52	-0.0119	0.00125	1.94e-21	-9.51	-0.0104	0.00188	3.4e-08	-5.52	-0.0117	0.00235	5.87e-07	-5
-0.00858	0.000684	1.69e-30	3.72e-36	-12.6	-0.00783	0.00274	0.00428	-2.86	-0.00919	0.000852	4.16e-27	-10.8	-0.00839	0.0016	1.64e-07	-5.24	-0.00584	0.00204	0.00423	-2.86
-0.0137	0.00109	1.96e-30	4.33e-36	-12.5	-0.00576	0.00508	0.257	-1.13	-0.0153	0.00135	1.16e-29	-11.3	-0.012	0.00238	4.8e-07	-5.03	-0.0102	0.0036	0.0045	-2.84
-0.0155	0.00123	2e-30	4.42e-36	-12.5	-0.0146	0.00487	0.0028	-2.99	-0.0178	0.00161	3.05e-28	-11	-0.0118	0.00263	7.56e-06	-4.48	-0.0117	0.00337	0.000498	-3.48
0.0139	0.00111	2.23e-30	4.92e-36	12.5	0.0127	0.00339	0.000173	3.76	0.0158	0.00157	8.81e-24	10.1	0.0115	0.0021	4.13e-08	5.49	0.0122	0.00317	0.000113	3.86
-0.00831	0.000663	2.24e-30	4.96e-36	-12.5	-0.00372	0.00275	0.175	-1.36	-0.0101	0.000844	8.6e-33	-11.9	-0.00639	0.00139	4.14e-06	-4.6	-0.00438	0.00214	0.0405	-2.05
-0.0179	0.00143	2.35e-30	5.18e-36	-12.5	-0.0212	0.00748	0.00471	-2.83	-0.0196	0.00187	1.47e-25	-10.4	-0.0144	0.00302	1.93e-06	-4.76	-0.0162	0.00365	9.2e-06	-4.44
-0.008	0.000639	2.45e-30	5.41e-36	-12.5	-0.00657	0.002	0.00102	-3.29	-0.0102	0.000892	2.8e-30	-11.4	-0.00709	0.0014	4.38e-07	-5.05	-0.00354	0.00152	0.0198	-2.33
0.0232	0.00185	2.47e-30	5.46e-36	12.5	0.0198	0.00923	0.032	2.14	0.0238	0.00226	4.56e-26	10.6	0.0221	0.00427	2.33e-07	5.17	0.0226	0.00597	0.000155	3.78
-0.0147	0.00118	2.53e-30	5.58e-36	-12.5	-0.0119	0.00347	0.000625	-3.42	-0.0149	0.00172	6.42e-18	-8.62	-0.0171	0.00225	3.26e-14	-7.59	-0.0122	0.00309	7.71e-05	-3.95
-0.0123	0.000984	2.69e-30	5.94e-36	-12.5	-0.00758	0.00369	0.0403	-2.05	-0.0137	0.00127	5.04e-27	-10.8	-0.0101	0.00222	5.25e-06	-4.55	-0.0121	0.00273	9.45e-06	-4.43
-0.0149	0.00119	2.93e-30	6.48e-36	-12.5	-0.0102	0.00413	0.0133	-2.47	-0.0183	0.00161	5.05e-30	-11.4	-0.0111	0.00261	2.15e-05	-4.25	-0.0106	0.00296	0.000343	-3.58
-0.0087	0.000696	2.98e-30	6.58e-36	-12.5	-0.00512	0.00357	0.152	-1.43	-0.0106	0.000872	3.78e-34	-12.2	-0.00586	0.00148	7.79e-05	-3.95	-0.00433	0.00215	0.0439	-2.01
-0.0164	0.00131	2.99e-30	6.61e-36	-12.5	-0.0166	0.00495	0.000819	-3.35	-0.0167	0.00169	3.17e-23	-9.93	-0.0139	0.00288	1.44e-06	-4.82	-0.0196	0.00392	5.7e-07	-5
0.0269	0.00215	3.38e-30	7.47e-36	12.5	0.0142	0.00782	0.069	1.82	0.0318	0.0028	8.96e-30	11.3	0.0254	0.00459	3.04e-08	5.54	0.0132	0.00627	0.0358	2.1
-0.0127	0.00102	3.59e-30	7.93e-36	-12.5	-0.00841	0.00457	0.0659	-1.84	-0.0144	0.00125	2.15e-30	-11.5	-0.00944	0.0024	8.4e-05	-3.93	-0.0103	0.00309	0.000869	-3.33
-0.0128	0.00102	3.6e-30	7.95e-36	-12.5	-0.0144	0.00473	0.00239	-3.04	-0.0125	0.00125	1.54e-23	-10	-0.0145	0.00231	3.06e-10	-6.3	-0.01	0.0034	0.0032	-2.95
0.0217	0.00174	3.68e-30	8.13e-36	12.5	0.0115	0.005	0.0212	2.3	0.03	0.00254	3.62e-32	11.8	0.0179	0.00336	9.66e-08	5.33	0.0104	0.00454	0.022	2.29
-0.0183	0.00146	3.82e-30	8.43e-36	-12.5	-0.0127	0.00574	0.0264	-2.22	-0.0207	0.00189	4.44e-28	-11	-0.0152	0.00318	1.89e-06	-4.76	-0.0146	0.0042	0.000518	-3.47
-0.0099	0.000793	3.94e-30	8.7e-36	-12.5	-0.00605	0.003	0.0436	-2.02	-0.012	0.00102	5.99e-32	-11.8	-0.00799	0.0017	2.66e-06	-4.7	-0.00458	0.00237	0.0535	-1.93
0.0316	0.00253	3.94e-30	8.7e-36	12.5	0.0155	0.0064	0.0152	2.43	0.0438	0.0038	9.86e-31	11.5	0.0283	0.00519	5.09e-08	5.45	0.0186	0.00624	0.00293	2.97
0.0103	0.000824	4.48e-30	9.91e-36	12.5	0.0106	0.00278	0.000136	3.82	0.0123	0.00109	1.85e-29	11.3	0.00627	0.00163	0.00012	3.85	0.00857	0.00284	0.00252	3.02
-0.00817	0.000655	4.7e-30	1.04e-35	-12.5	-0.0076	0.00238	0.00141	-3.19	-0.00824	0.000828	2.52e-23	-9.95	-0.00795	0.0014	1.49e-08	-5.66	-0.00879	0.00231	0.000141	-3.81
-0.0129	0.00104	4.78e-30	1.06e-35	-12.5	-0.0166	0.00396	2.66e-05	-4.2	-0.0132	0.00135	1.41e-22	-9.78	-0.0121	0.00219	3.13e-08	-5.53	-0.0108	0.00298	0.000274	-3.64
0.02	0.0016	4.81e-30	1.06e-35	12.5	0.0269	0.00711	0.000151	3.79	0.0193	0.00196	6.42e-23	9.86	0.0214	0.00379	1.66e-08	5.64	0.0183	0.00498	0.000237	3.68
-0.00987	0.000792	5.11e-30	1.13e-35	-12.5	-0.0118	0.00364	0.00122	-3.23	-0.0099	0.000973	2.39e-24	-10.2	-0.00943	0.00181	1.73e-07	-5.23	-0.00957	0.00253	0.000153	-3.79
0.00639	0.000513	5.28e-30	1.17e-35	12.5	0.00576	0.00237	0.0151	2.43	0.00661	0.000649	2.29e-24	10.2	0.00623	0.00107	4.97e-09	5.85	0.00566	0.00164	0.000562	3.45
-0.01	0.000803	5.35e-30	1.18e-35	-12.5	-0.0106	0.00326	0.00115	-3.25	-0.0108	0.00101	1.48e-26	-10.7	-0.0077	0.00185	3.08e-05	-4.17	-0.00941	0.00236	6.77e-05	-3.98
-0.0112	0.000902	5.73e-30	1.27e-35	-12.5	-0.00663	0.00293	0.0239	-2.26	-0.0134	0.00127	5.33e-26	-10.5	-0.0113	0.00188	1.64e-09	-6.03	-0.00728	0.00218	0.000821	-3.35
-0.00946	0.000759	5.79e-30	1.28e-35	-12.5	-0.0101	0.0026	0.000102	-3.89	-0.0113	0.00101	5.96e-29	-11.2	-0.00699	0.0016	1.23e-05	-4.37	-0.0052	0.00217	0.0164	-2.4
-0.0128	0.00103	5.99e-30	1.32e-35	-12.5	-0.0117	0.0048	0.0147	-2.44	-0.0139	0.00133	9.79e-26	-10.5	-0.0106	0.00208	3.48e-07	-5.1	-0.0121	0.00312	0.000101	-3.89
-0.0162	0.0013	6.3e-30	1.39e-35	-12.5	-0.0156	0.00558	0.00535	-2.79	-0.0163	0.00168	2.17e-22	-9.73	-0.0165	0.00296	2.82e-08	-5.55	-0.0154	0.00331	3.09e-06	-4.67
0.0178	0.00143	7.04e-30	1.55e-35	12.4	0.00936	0.00385	0.015	2.43	0.0248	0.00205	1.09e-33	12.1	0.0132	0.00269	9.26e-07	4.91	0.00756	0.00465	0.104	1.62
0.00874	0.000703	7.58e-30	1.67e-35	12.4	0.0112	0.0025	7.11e-06	4.49	0.00969	0.000936	3.9e-25	10.4	0.00631	0.00138	4.64e-06	4.58	0.00772	0.00227	0.000664	3.4
-0.0191	0.00153	7.74e-30	1.71e-35	-12.4	-0.0189	0.00588	0.00126	-3.22	-0.0192	0.00194	5.77e-23	-9.87	-0.0179	0.00347	2.25e-07	-5.18	-0.0205	0.00455	6.82e-06	-4.5
0.0272	0.00219	7.83e-30	1.73e-35	12.4	0.0205	0.0092	0.0258	2.23	0.0317	0.00291	1.55e-27	10.9	0.0222	0.00445	5.94e-07	4.99	0.0204	0.00591	0.000549	3.46
-0.0112	0.000904	8.48e-30	1.87e-35	-12.4	-0.0111	0.00369	0.00263	-3.01	-0.0123	0.00114	8.3e-27	-10.7	-0.0116	0.00208	2.42e-08	-5.58	-0.00567	0.00255	0.0262	-2.22
-0.00825	0.000664	8.79e-30	1.94e-35	-12.4	-0.0057	0.00293	0.0518	-1.94	-0.00992	0.000846	9.39e-32	-11.7	-0.00589	0.00142	3.18e-05	-4.16	-0.00489	0.00198	0.0134	-2.47
-0.0149	0.0012	9.27e-30	2.05e-35	-12.4	-0.0115	0.0046	0.0125	-2.5	-0.0154	0.00156	6.94e-23	-9.85	-0.0162	0.00261	5.41e-10	-6.21	-0.0123	0.0033	0.000184	-3.74
-0.00946	0.000762	9.4e-30	2.08e-35	-12.4	-0.00967	0.00307	0.00163	-3.15	-0.00999	0.00101	6.98e-23	-9.85	-0.00774	0.00154	5.09e-07	-5.02	-0.0103	0.00211	1.1e-06	-4.87
0.0106	0.000857	9.71e-30	2.15e-35	12.4	0.012	0.00336	0.000341	3.58	0.0113	0.00113	2.71e-23	9.94	0.00849	0.00182	3.12e-06	4.66	0.0108	0.00228	1.99e-06	4.75
0.00884	0.000712	1.05e-29	2.31e-35	12.4	0.00888	0.00307	0.00377	2.9	0.00945	0.000928	2.32e-24	10.2	0.00863	0.0014	6.32e-10	6.18	0.00566	0.00231	0.0142	2.45
-0.0127	0.00102	1.07e-29	2.36e-35	-12.4	-0.015	0.0041	0.000246	-3.67	-0.012	0.0013	3.93e-20	-9.19	-0.0143	0.00224	1.69e-10	-6.39	-0.0123	0.00303	5.08e-05	-4.05
0.00835	0.000673	1.08e-29	2.38e-35	12.4	0.00837	0.00242	0.000553	3.45	0.00854	0.00084	2.82e-24	10.2	0.00843	0.00154	4.76e-08	5.46	0.00686	0.00224	0.00221	3.06
-0.0113	0.000915	1.12e-29	2.48e-35	-12.4	-0.0149	0.0037	5.43e-05	-4.04	-0.0109	0.00114	2.14e-21	-9.5	-0.013	0.00214	1.22e-09	-6.08	-0.00951	0.00268	0.000383	-3.55
-0.0113	0.00091	1.14e-29	2.51e-35	-12.4	-0.0106	0.00357	0.00292	-2.98	-0.0114	0.00115	3.56e-23	-9.92	-0.0117	0.00204	8.28e-09	-5.76	-0.0104	0.00281	0.000221	-3.69
-0.00851	0.000687	1.21e-29	2.67e-35	-12.4	-0.00842	0.00254	0.000926	-3.31	-0.00897	0.000871	7.67e-25	-10.3	-0.00796	0.00148	7.88e-08	-5.37	-0.00681	0.00227	0.00275	-2.99
0.00933	0.000753	1.27e-29	2.81e-35	12.4	0.00504	0.00371	0.174	1.36	0.00986	0.000939	8.13e-26	10.5	0.0104	0.00162	1.48e-10	6.41	0.0054	0.00238	0.0233	2.27
-0.00895	0.000723	1.44e-29	3.18e-35	-12.4	-0.00642	0.00293	0.0287	-2.19	-0.00932	0.000894	2e-25	-10.4	-0.0087	0.00162	7.53e-08	-5.38	-0.00854	0.00246	0.00052	-3.47
0.0182	0.00147	1.46e-29	3.24e-35	12.4	0.0122	0.00523	0.0191	2.34	0.0205	0.00194	4.41e-26	10.6	0.0139	0.00308	6.06e-06	4.52	0.019	0.00419	5.92e-06	4.53
-0.00998	0.000806	1.47e-29	3.26e-35	-12.4	-0.00283	0.00314	0.369	-0.899	-0.0121	0.00106	1.61e-30	-11.5	-0.00796	0.00169	2.35e-06	-4.72	-0.00741	0.00231	0.00131	-3.21
-0.0166	0.00134	1.5e-29	3.32e-35	-12.4	-0.0124	0.00718	0.0841	-1.73	-0.0178	0.00171	1.36e-25	-10.5	-0.0148	0.0029	3.5e-07	-5.09	-0.0147	0.00361	4.76e-05	-4.07
0.0119	0.000962	1.52e-29	3.35e-35	12.4	0.00238	0.00346	0.491	0.688	0.0148	0.00123	2.59e-33	12	0.00968	0.00204	2.09e-06	4.74	0.00594	0.00317	0.061	1.87
-0.0118	0.000952	1.54e-29	3.4e-35	-12.4	-0.0142	0.0037	0.000119	-3.85	-0.012	0.00123	2.33e-22	-9.73	-0.01	0.00201	6.5e-07	-4.98	-0.0131	0.00288	5.94e-06	-4.53
-0.0163	0.00132	1.57e-29	3.48e-35	-12.4	-0.0106	0.00581	0.068	-1.83	-0.0176	0.00166	3.69e-26	-10.6	-0.0158	0.00288	4.06e-08	-5.49	-0.0127	0.00397	0.0014	-3.19
-0.00697	0.000563	1.62e-29	3.57e-35	-12.4	-0.012	0.00285	2.48e-05	-4.22	-0.00689	0.00067	7.82e-25	-10.3	-0.00639	0.00126	4.31e-07	-5.05	-0.00645	0.00238	0.00679	-2.71
0.011	0.00089	1.67e-29	3.69e-35	12.4	0.00859	0.00298	0.00391	2.89	0.0123	0.00121	3e-24	10.2	0.00986	0.00175	1.78e-08	5.63	0.00928	0.00262	0.000403	3.54
-0.00648	0.000524	1.72e-29	3.8e-35	-12.4	-0.00504	0.00191	0.00842	-2.63	-0.00787	0.000669	5.69e-32	-11.8	-0.0051	0.00123	3.42e-05	-4.14	-0.00268	0.00145	0.0639	-1.85
-0.00877	0.00071	1.9e-29	4.19e-35	-12.4	-0.0084	0.00303	0.00548	-2.78	-0.00909	0.000897	3.7e-24	-10.1	-0.00809	0.00156	1.97e-07	-5.2	-0.00843	0.00213	7.82e-05	-3.95
0.0113	0.000911	1.93e-29	4.27e-35	12.4	0.00262	0.00306	0.392	0.857	0.0145	0.0012	3.12e-33	12	0.00704	0.00205	0.000574	3.44	0.00962	0.00243	7.54e-05	3.96
-0.0102	0.000821	1.97e-29	4.36e-35	-12.4	-0.00495	0.00362	0.171	-1.37	-0.011	0.00104	4.67e-26	-10.6	-0.0108	0.00172	3.6e-10	-6.27	-0.00607	0.00263	0.021	-2.31
-0.0116	0.000942	2.05e-29	4.52e-35	-12.4	-0.0087	0.00366	0.0174	-2.38	-0.0117	0.00115	2.47e-24	-10.2	-0.0136	0.00225	1.37e-09	-6.06	-0.00919	0.00311	0.00311	-2.96
-0.00682	0.000552	2.26e-29	4.99e-35	-12.3	-0.00374	0.00214	0.0805	-1.75	-0.00781	0.000712	5.31e-28	-11	-0.00692	0.00117	2.99e-09	-5.93	-0.00298	0.00168	0.0765	-1.77
-0.0186	0.00151	2.5e-29	5.52e-35	-12.3	-0.0223	0.00618	0.000316	-3.6	-0.0192	0.00193	2.47e-23	-9.95	-0.018	0.00333	5.88e-08	-5.42	-0.0149	0.00429	0.00051	-3.48
0.00751	0.000609	2.51e-29	5.54e-35	12.3	0.00803	0.00225	0.000356	3.57	0.00817	0.000842	2.92e-22	9.7	0.00608	0.00115	1.19e-07	5.29	0.0077	0.00174	9.77e-06	4.42
-0.0101	0.000819	2.6e-29	5.74e-35	-12.3	-0.0106	0.00292	0.000295	-3.62	-0.0103	0.0011	7.34e-21	-9.37	-0.00856	0.00165	2.14e-07	-5.19	-0.0123	0.00241	3.11e-07	-5.12
-0.0112	0.000909	2.6e-29	5.75e-35	-12.3	-0.00923	0.00329	0.00505	-2.8	-0.0131	0.00114	1.18e-30	-11.5	-0.01	0.00224	7.77e-06	-4.47	-0.00419	0.00259	0.107	-1.61
-0.0059	0.000479	2.93e-29	6.48e-35	-12.3	-0.00465	0.0018	0.00988	-2.58	-0.00736	0.000624	4.22e-32	-11.8	-0.00463	0.00103	7.17e-06	-4.49	-0.00196	0.00134	0.145	-1.46
-0.0139	0.00113	3.24e-29	7.15e-35	-12.3	-0.00396	0.00425	0.352	-0.932	-0.0195	0.00157	1.23e-35	-12.5	-0.00986	0.00228	1.48e-05	-4.33	-0.00653	0.00273	0.0168	-2.39
-0.00644	0.000523	3.24e-29	7.16e-35	-12.3	-0.0085	0.00206	3.59e-05	-4.13	-0.00693	0.000668	3.02e-25	-10.4	-0.00537	0.00116	3.49e-06	-4.64	-0.00461	0.00152	0.00238	-3.04
-0.0135	0.0011	3.28e-29	7.25e-35	-12.3	-0.0208	0.00475	1.16e-05	-4.39	-0.0126	0.00136	2.07e-20	-9.26	-0.0147	0.00234	3.48e-10	-6.28	-0.0129	0.00399	0.00121	-3.24
0.0114	0.000926	3.29e-29	7.27e-35	12.3	0.00813	0.00321	0.0113	2.53	0.0133	0.00119	1.18e-28	11.1	0.00963	0.00195	8.01e-07	4.94	0.00649	0.00306	0.0338	2.12
-0.0216	0.00176	3.44e-29	7.61e-35	-12.3	-0.0183	0.00885	0.0385	-2.07	-0.0207	0.00217	1.85e-21	-9.51	-0.0277	0.00397	3.06e-12	-6.97	-0.0178	0.00528	0.000738	-3.37
-0.00981	0.000797	3.7e-29	8.16e-35	-12.3	-0.00663	0.00299	0.0264	-2.22	-0.0111	0.00102	5.66e-28	-11	-0.0077	0.0017	5.78e-06	-4.53	-0.00841	0.0026	0.00121	-3.24
0.0142	0.00115	4.2e-29	9.29e-35	12.3	0.0167	0.00417	6.09e-05	4.01	0.0137	0.00149	3.25e-20	9.21	0.0148	0.00249	2.61e-09	5.95	0.0137	0.00349	8.51e-05	3.93
0.0125	0.00102	4.72e-29	1.04e-34	12.3	0.0118	0.00353	0.000831	3.34	0.013	0.00133	1.61e-22	9.76	0.0123	0.00215	1.02e-08	5.73	0.0107	0.00306	0.00047	3.5
-0.00684	0.000557	4.87e-29	1.08e-34	-12.3	-0.00325	0.00282	0.25	-1.15	-0.00819	0.000673	5.03e-34	-12.2	-0.00448	0.00131	0.000617	-3.42	-0.00316	0.00179	0.0777	-1.76
-0.0101	0.00082	4.88e-29	1.08e-34	-12.3	-0.00487	0.00349	0.163	-1.39	-0.0118	0.00105	2.95e-29	-11.2	-0.00849	0.00183	3.35e-06	-4.65	-0.00679	0.00226	0.00266	-3
0.0107	0.00087	5.04e-29	1.11e-34	12.3	0.00411	0.00299	0.169	1.38	0.013	0.00111	1.76e-31	11.7	0.00897	0.0019	2.22e-06	4.73	0.00542	0.00289	0.0608	1.88
0.0081	0.000659	5.05e-29	1.12e-34	12.3	0.00925	0.00244	0.000147	3.8	0.00831	0.000821	4.18e-24	10.1	0.00708	0.00151	2.68e-06	4.69	0.00782	0.0022	0.000379	3.55
-0.00639	0.00052	5.13e-29	1.13e-34	-12.3	-0.00704	0.00186	0.000157	-3.78	-0.00726	0.000672	3.14e-27	-10.8	-0.00465	0.00113	4.01e-05	-4.11	-0.00455	0.00157	0.00372	-2.9
-0.0121	0.000986	5.83e-29	1.29e-34	-12.3	-0.0181	0.00408	8.54e-06	-4.45	-0.0122	0.00122	1.06e-23	-10	-0.00938	0.00223	2.66e-05	-4.2	-0.0134	0.00332	5.58e-05	-4.03
-0.0118	0.000963	5.92e-29	1.31e-34	-12.3	-0.00704	0.00367	0.0551	-1.92	-0.0143	0.0013	7.1e-28	-10.9	-0.0104	0.00211	9.59e-07	-4.9	-0.00786	0.00229	0.000589	-3.44
0.0195	0.00159	6.18e-29	1.37e-34	12.3	0.0144	0.00584	0.0136	2.47	0.0222	0.00198	2.82e-29	11.2	0.0181	0.00364	6.17e-07	4.99	0.00694	0.00533	0.193	1.3
-0.0148	0.00121	6.65e-29	1.47e-34	-12.3	-0.00211	0.00427	0.621	-0.495	-0.0171	0.0016	1.47e-26	-10.7	-0.0146	0.00253	7.98e-09	-5.77	-0.0132	0.0035	0.000172	-3.76
-0.0109	0.00089	6.81e-29	1.5e-34	-12.3	-0.0147	0.00366	5.91e-05	-4.02	-0.0115	0.00112	1.52e-24	-10.2	-0.0101	0.00194	2.21e-07	-5.18	-0.00697	0.00278	0.0121	-2.51
-0.0184	0.0015	7.03e-29	1.55e-34	-12.3	-0.014	0.00503	0.00541	-2.78	-0.0237	0.00208	7.46e-30	-11.3	-0.0124	0.00327	0.000152	-3.79	-0.0126	0.00354	0.000387	-3.55
0.0177	0.00144	7.03e-29	1.55e-34	12.3	0.0121	0.00381	0.00156	3.16	0.022	0.00197	3.66e-29	11.2	0.0165	0.00333	7.7e-07	4.94	0.00768	0.00393	0.0508	1.95
-0.00691	0.000564	7.52e-29	1.66e-34	-12.3	-0.00545	0.00232	0.0188	-2.35	-0.00888	0.000745	9.44e-33	-11.9	-0.00471	0.00116	5.15e-05	-4.05	-0.00294	0.00155	0.0582	-1.89
0.015	0.00123	7.52e-29	1.66e-34	12.3	0.00861	0.00478	0.0716	1.8	0.0158	0.00153	3.92e-25	10.4	0.0158	0.00284	2.45e-08	5.58	0.0125	0.00376	0.000862	3.33
-0.0172	0.00141	7.79e-29	1.72e-34	-12.2	-0.0169	0.00575	0.00321	-2.95	-0.018	0.00177	3.36e-24	-10.1	-0.0133	0.00311	1.93e-05	-4.27	-0.0206	0.00434	2.15e-06	-4.74
0.0163	0.00133	7.8e-29	1.72e-34	12.2	0.00931	0.0042	0.0267	2.22	0.0194	0.00172	1.64e-29	11.3	0.0133	0.00288	3.64e-06	4.63	0.0102	0.00439	0.0198	2.33
-0.0164	0.00134	8e-29	1.77e-34	-12.2	-0.0178	0.00585	0.00238	-3.04	-0.0167	0.00169	4.39e-23	-9.89	-0.0161	0.00286	1.99e-08	-5.61	-0.0143	0.00417	0.000631	-3.42
-0.0147	0.0012	8.21e-29	1.81e-34	-12.2	-0.0171	0.00487	0.000442	-3.51	-0.0155	0.00156	3.7e-23	-9.91	-0.0128	0.00262	1.1e-06	-4.87	-0.0133	0.00325	4.17e-05	-4.1
-0.0138	0.00112	8.44e-29	1.86e-34	-12.2	-0.012	0.00378	0.00149	-3.18	-0.0133	0.00147	1.1e-19	-9.08	-0.0156	0.00247	2.26e-10	-6.34	-0.0138	0.00326	2.22e-05	-4.24
-0.0104	0.00085	8.79e-29	1.94e-34	-12.2	-0.0101	0.00328	0.00198	-3.09	-0.0115	0.00113	2.65e-24	-10.2	-0.00832	0.00174	1.85e-06	-4.77	-0.00953	0.00234	4.78e-05	-4.07
-0.0102	0.000832	9.69e-29	2.14e-34	-12.2	-0.00602	0.00316	0.057	-1.9	-0.0112	0.00105	1.18e-26	-10.7	-0.00863	0.00186	3.38e-06	-4.65	-0.00957	0.00259	0.00022	-3.69
0.00647	0.000529	9.92e-29	2.19e-34	12.2	0.00715	0.00202	0.00041	3.53	0.0067	0.000671	1.7e-23	9.99	0.00621	0.00114	5.01e-08	5.45	0.00504	0.00173	0.0035	2.92
-0.00815	0.000667	1.02e-28	2.25e-34	-12.2	-0.00736	0.00258	0.00429	-2.86	-0.00923	0.000869	2.17e-26	-10.6	-0.00709	0.00138	2.58e-07	-5.15	-0.00508	0.00201	0.0117	-2.52
-0.00756	0.000618	1.04e-28	2.3e-34	-12.2	-0.00554	0.00275	0.0443	-2.01	-0.0083	0.000769	3.76e-27	-10.8	-0.00676	0.00138	1.01e-06	-4.89	-0.00543	0.00191	0.00455	-2.84
-0.00771	0.000631	1.08e-28	2.39e-34	-12.2	-0.00312	0.0022	0.155	-1.42	-0.00896	0.000831	4.54e-27	-10.8	-0.00701	0.00133	1.44e-07	-5.26	-0.00618	0.00185	0.000831	-3.34
-0.00924	0.000756	1.15e-28	2.54e-34	-12.2	-0.00847	0.00281	0.00253	-3.02	-0.0115	0.00099	2.71e-31	-11.6	-0.0057	0.0018	0.00155	-3.16	-0.00534	0.00184	0.00375	-2.9
0.0101	0.000831	1.16e-28	2.57e-34	12.2	0.0106	0.00288	0.000243	3.67	0.0113	0.00108	6.12e-26	10.5	0.00767	0.00174	1e-05	4.42	0.00824	0.00273	0.00254	3.02
0.0226	0.00185	1.17e-28	2.58e-34	12.2	0.0283	0.00897	0.00158	3.16	0.0229	0.00221	3.1e-25	10.4	0.0209	0.0045	3.39e-06	4.65	0.0206	0.00633	0.00113	3.26
0.00956	0.000782	1.17e-28	2.59e-34	12.2	0.0112	0.00378	0.00306	2.96	0.0108	0.000969	7.52e-29	11.1	0.0068	0.00168	5.28e-05	4.04	0.00635	0.00261	0.0151	2.43
0.0156	0.00128	1.17e-28	2.59e-34	12.2	0.00998	0.00419	0.0171	2.38	0.0208	0.00173	2.9e-33	12	0.0106	0.0026	4.31e-05	4.09	0.00643	0.00367	0.0797	1.75
-0.0206	0.00168	1.2e-28	2.66e-34	-12.2	-0.027	0.00698	0.000111	-3.87	-0.0213	0.00209	1.46e-24	-10.2	-0.0198	0.004	7.56e-07	-4.95	-0.014	0.005	0.00514	-2.8
0.0114	0.000933	1.2e-28	2.66e-34	12.2	0.00837	0.00318	0.00856	2.63	0.0128	0.0012	1.06e-26	10.7	0.0111	0.00198	2.32e-08	5.59	0.00527	0.00313	0.0921	1.68
0.0092	0.000753	1.25e-28	2.76e-34	12.2	0.0104	0.0026	6.66e-05	3.99	0.0109	0.00101	5.13e-27	10.8	0.00634	0.00138	4.59e-06	4.58	0.00626	0.00289	0.0304	2.16
-0.0105	0.000858	1.34e-28	2.97e-34	-12.2	-0.0065	0.00317	0.0405	-2.05	-0.0109	0.00109	2.15e-23	-9.97	-0.00971	0.00196	7.09e-07	-4.96	-0.0123	0.00255	1.48e-06	-4.81
-0.0256	0.0021	1.43e-28	3.16e-34	-12.2	-0.0154	0.00783	0.0494	-1.97	-0.03	0.00282	1.92e-26	-10.6	-0.0184	0.00447	3.85e-05	-4.12	-0.0247	0.00534	3.57e-06	-4.64
0.0088	0.000722	1.48e-28	3.26e-34	12.2	0.00908	0.0025	0.000278	3.63	0.00985	0.000939	9.61e-26	10.5	0.00661	0.0015	1.06e-05	4.4	0.0074	0.00236	0.00169	3.14
-0.0173	0.00142	1.56e-28	3.45e-34	-12.2	-0.0154	0.00601	0.0106	-2.55	-0.0175	0.00179	1.1e-22	-9.8	-0.0143	0.00308	3.18e-06	-4.66	-0.0238	0.00454	1.64e-07	-5.24
-0.00629	0.000516	1.66e-28	3.67e-34	-12.2	-0.00564	0.00199	0.00452	-2.84	-0.00689	0.000673	1.43e-24	-10.2	-0.00529	0.00108	1.03e-06	-4.89	-0.00559	0.0015	0.000196	-3.72
0.0193	0.00158	1.69e-28	3.74e-34	12.2	0.0169	0.00734	0.0212	2.3	0.0218	0.00198	3.3e-28	11	0.0135	0.00343	8.52e-05	3.93	0.0166	0.00495	0.000771	3.36
-0.0148	0.00122	1.81e-28	4e-34	-12.2	-0.0152	0.00525	0.00381	-2.89	-0.0148	0.0016	3.15e-20	-9.21	-0.0155	0.0025	5.17e-10	-6.21	-0.0139	0.0034	4.56e-05	-4.08
-0.0123	0.00101	2e-28	4.42e-34	-12.2	-0.0114	0.00422	0.00685	-2.7	-0.012	0.00125	7.63e-22	-9.6	-0.0137	0.00237	8.14e-09	-5.77	-0.0127	0.00321	7.06e-05	-3.97
-0.00738	0.000606	2.01e-28	4.44e-34	-12.2	-0.00359	0.00274	0.19	-1.31	-0.00816	0.000773	4.81e-26	-10.6	-0.0077	0.00124	4.75e-10	-6.23	-0.00349	0.00195	0.0738	-1.79
0.0178	0.00146	2.14e-28	4.72e-34	12.2	0.0253	0.00661	0.000134	3.82	0.0169	0.00175	6.02e-22	9.63	0.0188	0.00338	2.49e-08	5.57	0.0192	0.00571	0.000756	3.37
0.0255	0.0021	2.39e-28	5.28e-34	12.2	0.0217	0.00745	0.00358	2.91	0.0282	0.00284	3.64e-23	9.91	0.0263	0.00436	1.77e-09	6.02	0.0164	0.00556	0.00323	2.95
-0.0109	0.000894	2.56e-28	5.66e-34	-12.2	-0.00824	0.00351	0.0189	-2.35	-0.0116	0.00112	4.76e-25	-10.3	-0.00828	0.00197	2.52e-05	-4.21	-0.0139	0.00301	4.18e-06	-4.6
-0.00986	0.000812	2.68e-28	5.93e-34	-12.1	-0.017	0.00393	1.56e-05	-4.32	-0.00873	0.00101	7.05e-18	-8.61	-0.00958	0.00177	6.3e-08	-5.41	-0.0144	0.0025	7.85e-09	-5.77
0.0118	0.000968	2.69e-28	5.95e-34	12.1	0.0141	0.0032	1.13e-05	4.39	0.0129	0.00126	1.25e-24	10.2	0.00846	0.00207	4.2e-05	4.1	0.01	0.00306	0.00105	3.28
-0.0172	0.00142	2.82e-28	6.23e-34	-12.1	-0.0143	0.00687	0.0377	-2.08	-0.0201	0.0019	3.2e-26	-10.6	-0.0138	0.00296	3.19e-06	-4.66	-0.0131	0.00344	0.000142	-3.81
0.00999	0.000823	3.08e-28	6.8e-34	12.1	0.00811	0.00213	0.000141	3.81	0.0124	0.0012	2.87e-25	10.4	0.00858	0.00153	2.22e-08	5.59	0.00479	0.00273	0.0801	1.75
-0.00627	0.000516	3.13e-28	6.92e-34	-12.1	-0.00315	0.00209	0.131	-1.51	-0.00695	0.000639	1.33e-27	-10.9	-0.0059	0.00121	9.8e-07	-4.9	-0.00438	0.00162	0.00689	-2.7
0.0162	0.00133	3.18e-28	7.02e-34	12.1	0.00991	0.00588	0.0916	1.69	0.0195	0.00172	1.29e-29	11.3	0.0126	0.00269	2.96e-06	4.67	0.00881	0.00416	0.0341	2.12
0.00884	0.000729	3.4e-28	7.52e-34	12.1	0.0085	0.00264	0.00126	3.22	0.01	0.000951	6.73e-26	10.5	0.0072	0.00146	8.37e-07	4.93	0.00594	0.00245	0.0155	2.42
-0.0192	0.00158	3.49e-28	7.71e-34	-12.1	-0.0229	0.00614	0.000193	-3.73	-0.0199	0.002	2.15e-23	-9.97	-0.0158	0.00336	2.72e-06	-4.69	-0.0199	0.00543	0.000255	-3.66
-0.009	0.000742	3.5e-28	7.73e-34	-12.1	-0.00764	0.00298	0.0104	-2.56	-0.00961	0.000941	1.94e-24	-10.2	-0.00859	0.00159	6.94e-08	-5.39	-0.00696	0.00235	0.00311	-2.96
0.0102	0.000844	3.57e-28	7.89e-34	12.1	0.00692	0.00318	0.0297	2.17	0.0115	0.0011	7.4e-26	10.5	0.00848	0.00173	1.01e-06	4.89	0.00902	0.00266	0.000695	3.39
-0.0138	0.00114	3.64e-28	8.04e-34	-12.1	-0.0139	0.00408	0.000674	-3.4	-0.0145	0.00147	6.65e-23	-9.85	-0.0129	0.00245	1.21e-07	-5.29	-0.0115	0.00345	0.000869	-3.33
0.00887	0.000732	3.67e-28	8.1e-34	12.1	0.0151	0.00348	1.5e-05	4.33	0.00938	0.000947	3.75e-23	9.91	0.0076	0.00141	6.72e-08	5.4	0.00619	0.00247	0.0121	2.51
0.00913	0.000753	3.74e-28	8.27e-34	12.1	0.0134	0.00304	9.86e-06	4.42	0.00982	0.00102	4.8e-22	9.65	0.0076	0.0014	6.18e-08	5.41	0.00717	0.00236	0.00241	3.03
-0.00815	0.000672	3.76e-28	8.3e-34	-12.1	-0.00645	0.003	0.0314	-2.15	-0.00842	0.000828	2.62e-24	-10.2	-0.00687	0.00144	1.83e-06	-4.77	-0.0106	0.00249	2.01e-05	-4.26
-0.0117	0.000966	3.78e-28	8.35e-34	-12.1	-0.0146	0.00344	2.14e-05	-4.25	-0.0126	0.00127	2.85e-23	-9.94	-0.00966	0.00206	2.8e-06	-4.68	-0.00926	0.00279	0.000884	-3.33
-0.0131	0.00108	3.85e-28	8.5e-34	-12.1	-0.0132	0.00508	0.00913	-2.61	-0.0138	0.0014	5.91e-23	-9.86	-0.0122	0.00226	7.28e-08	-5.38	-0.0116	0.00305	0.000146	-3.8
-0.0133	0.0011	4.14e-28	9.16e-34	-12.1	-0.014	0.00485	0.00384	-2.89	-0.0153	0.00145	4e-26	-10.6	-0.00988	0.00225	1.15e-05	-4.39	-0.0108	0.00309	0.000482	-3.49
-0.0113	0.000931	4.38e-28	9.67e-34	-12.1	-0.00942	0.00416	0.0236	-2.26	-0.0126	0.00114	5.3e-28	-11	-0.0087	0.00208	2.87e-05	-4.18	-0.00851	0.00314	0.00663	-2.72
0.0197	0.00163	4.61e-28	1.02e-33	12.1	0.0143	0.00528	0.00671	2.71	0.022	0.0021	1.14e-25	10.5	0.0171	0.00372	4.3e-06	4.6	0.0163	0.00481	0.000679	3.4
0.0202	0.00167	4.87e-28	1.08e-33	12.1	0.0147	0.00549	0.00725	2.69	0.0215	0.00214	9.74e-24	10	0.0192	0.00368	1.84e-07	5.21	0.0194	0.00547	0.000399	3.54
-0.0127	0.00105	5.12e-28	1.13e-33	-12.1	-0.0139	0.00455	0.00233	-3.04	-0.0139	0.00139	1.96e-23	-9.98	-0.0114	0.00212	7.01e-08	-5.39	-0.00951	0.00289	0.00101	-3.29
-0.0175	0.00145	5.21e-28	1.15e-33	-12.1	-0.0102	0.00632	0.105	-1.62	-0.0191	0.0019	7.8e-24	-10.1	-0.0164	0.00292	2.06e-08	-5.61	-0.0152	0.00415	0.000252	-3.66
-0.0129	0.00107	5.21e-28	1.15e-33	-12.1	-0.0075	0.00497	0.132	-1.51	-0.0146	0.00135	3.21e-27	-10.8	-0.0122	0.00234	2.09e-07	-5.19	-0.0076	0.0031	0.0141	-2.45
0.0125	0.00103	6.4e-28	1.41e-33	12.1	0.0145	0.00412	0.000439	3.52	0.014	0.00133	3.86e-26	10.6	0.00735	0.00223	0.000985	3.29	0.0126	0.003	2.64e-05	4.2
-0.0117	0.000972	6.55e-28	1.45e-33	-12.1	-0.0175	0.00405	1.51e-05	-4.33	-0.0128	0.00127	6.92e-24	-10.1	-0.00967	0.00202	1.77e-06	-4.78	-0.0079	0.00272	0.00364	-2.91
0.00633	0.000524	6.95e-28	1.53e-33	12.1	0.00658	0.00184	0.000348	3.58	0.0067	0.000664	6.32e-24	10.1	0.00521	0.00116	6.41e-06	4.51	0.00611	0.00176	0.000521	3.47
-0.0158	0.00131	7.15e-28	1.58e-33	-12.1	-0.00741	0.00577	0.199	-1.28	-0.0158	0.00157	1.09e-23	-10	-0.0172	0.00324	1.12e-07	-5.31	-0.0189	0.00447	2.29e-05	-4.23
0.0135	0.00112	7.63e-28	1.69e-33	12.1	0.0136	0.00332	4.42e-05	4.08	0.0149	0.00155	7.24e-22	9.61	0.0128	0.00237	5.72e-08	5.43	0.00946	0.00304	0.0019	3.11
0.022	0.00182	8.29e-28	1.83e-33	12.1	0.0134	0.0045	0.0029	2.98	0.0294	0.00285	4.6e-25	10.3	0.0216	0.00367	4.01e-09	5.88	0.0132	0.00429	0.00201	3.09
0.0194	0.00161	8.57e-28	1.89e-33	12.1	0.022	0.00629	0.000461	3.5	0.0201	0.0021	9.47e-22	9.58	0.0194	0.00342	1.49e-08	5.66	0.0149	0.00463	0.00131	3.21
0.0159	0.00132	8.96e-28	1.98e-33	12	0.00753	0.00398	0.0584	1.89	0.0198	0.00171	5.71e-31	11.6	0.0148	0.00301	8.81e-07	4.92	0.00444	0.00406	0.274	1.09
0.0112	0.000929	9.12e-28	2.01e-33	12	0.0137	0.00344	6.85e-05	3.98	0.0123	0.00124	5.1e-23	9.88	0.008	0.00182	1.07e-05	4.4	0.0117	0.00285	4.41e-05	4.09
-0.012	0.000997	9.52e-28	2.1e-33	-12	-0.0113	0.00382	0.00307	-2.96	-0.0122	0.00128	2.73e-21	-9.47	-0.00968	0.00224	1.49e-05	-4.33	-0.0151	0.00275	3.85e-08	-5.5
-0.0121	0.001	1.04e-27	2.3e-33	-12	-0.0118	0.00397	0.00304	-2.96	-0.0131	0.00131	1.29e-23	-10	-0.0112	0.00207	6.34e-08	-5.41	-0.00869	0.00296	0.00337	-2.93
-0.016	0.00133	1.07e-27	2.36e-33	-12	-0.0136	0.0051	0.0078	-2.66	-0.0183	0.00177	7.15e-25	-10.3	-0.0139	0.00276	4.92e-07	-5.03	-0.0115	0.00358	0.00128	-3.22
-0.00787	0.000654	1.14e-27	2.53e-33	-12	-0.00185	0.00274	0.499	-0.677	-0.00871	0.000832	1.21e-25	-10.5	-0.00981	0.0014	2.89e-12	-6.98	-0.00234	0.00199	0.239	-1.18
0.00983	0.000817	1.16e-27	2.55e-33	12	0.00512	0.00392	0.192	1.31	0.0105	0.000988	3.05e-26	10.6	0.00913	0.00187	1.08e-06	4.88	0.00859	0.00285	0.00263	3.01
-0.00894	0.000743	1.16e-27	2.56e-33	-12	-0.00914	0.00299	0.00222	-3.06	-0.00979	0.000953	9.62e-25	-10.3	-0.00735	0.00167	1.07e-05	-4.4	-0.00731	0.00205	0.000353	-3.57
-0.00796	0.000662	1.16e-27	2.57e-33	-12	-0.00533	0.00248	0.0315	-2.15	-0.00974	0.000847	1.49e-30	-11.5	-0.00532	0.00146	0.000258	-3.65	-0.00482	0.00197	0.0142	-2.45
-0.0109	0.000911	1.27e-27	2.81e-33	-12	-0.00974	0.00346	0.00488	-2.82	-0.012	0.00116	6.63e-25	-10.3	-0.00906	0.00198	5.01e-06	-4.56	-0.00955	0.00281	0.000682	-3.4
0.00869	0.000724	1.36e-27	3e-33	12	0.00991	0.00301	0.000981	3.3	0.00899	0.000934	6.27e-22	9.62	0.00876	0.00144	1.22e-09	6.08	0.00574	0.00241	0.0174	2.38
-0.0154	0.00128	1.41e-27	3.12e-33	-12	-0.0131	0.00441	0.00305	-2.96	-0.0164	0.00163	8.65e-24	-10.1	-0.0119	0.00286	3.35e-05	-4.15	-0.0185	0.00414	8.14e-06	-4.46
-0.00692	0.000576	1.42e-27	3.15e-33	-12	-0.00413	0.00252	0.102	-1.64	-0.00814	0.000716	5.62e-30	-11.4	-0.00475	0.00131	0.000286	-3.63	-0.00481	0.00178	0.00684	-2.7
-0.00815	0.000679	1.42e-27	3.15e-33	-12	-0.00731	0.00312	0.0192	-2.34	-0.00794	0.000832	1.42e-21	-9.54	-0.00772	0.00151	3.03e-07	-5.12	-0.0113	0.00234	1.19e-06	-4.86
-0.00928	0.000773	1.45e-27	3.2e-33	-12	-0.00348	0.00327	0.287	-1.07	-0.0102	0.000963	4.79e-26	-10.6	-0.00969	0.00171	1.33e-08	-5.68	-0.00581	0.00253	0.0213	-2.3
0.00957	0.000797	1.45e-27	3.2e-33	12	0.0125	0.00333	0.000166	3.77	0.0103	0.00101	9.97e-25	10.3	0.00784	0.00165	2.15e-06	4.74	0.00659	0.00272	0.0155	2.42
-0.015	0.00125	1.46e-27	3.22e-33	-12	-0.0165	0.00486	0.000672	-3.4	-0.0151	0.0016	3.71e-21	-9.44	-0.0132	0.0028	2.53e-06	-4.71	-0.0164	0.00349	2.65e-06	-4.7
0.0105	0.000876	1.47e-27	3.26e-33	12	0.00844	0.00294	0.00406	2.87	0.0118	0.00114	4.55e-25	10.3	0.00853	0.00177	1.51e-06	4.81	0.0093	0.0031	0.00268	3
0.0209	0.00174	1.51e-27	3.35e-33	12	0.0159	0.00638	0.0128	2.49	0.0256	0.00227	1.45e-29	11.3	0.0148	0.00376	8.33e-05	3.93	0.012	0.00502	0.0168	2.39
0.0102	0.000851	1.52e-27	3.36e-33	12	0.00907	0.00316	0.0041	2.87	0.0102	0.00109	1.44e-20	9.3	0.0106	0.0018	3.18e-09	5.92	0.0104	0.00273	0.000136	3.81
-0.00833	0.000694	1.57e-27	3.46e-33	-12	-0.0108	0.00322	0.000827	-3.34	-0.00832	0.000876	2.1e-21	-9.5	-0.00834	0.0015	2.83e-08	-5.55	-0.00738	0.00208	0.000387	-3.55
-0.00884	0.000736	1.57e-27	3.46e-33	-12	-0.00779	0.00248	0.00169	-3.14	-0.01	0.000966	2.67e-25	-10.4	-0.00714	0.00154	3.41e-06	-4.64	-0.00668	0.0023	0.00366	-2.91
-0.0151	0.00126	1.63e-27	3.6e-33	-12	-0.00929	0.00478	0.0523	-1.94	-0.0149	0.00157	2.24e-21	-9.49	-0.018	0.00292	7.58e-10	-6.15	-0.0153	0.004	0.000127	-3.83
0.027	0.00225	1.63e-27	3.61e-33	12	0.0264	0.00844	0.00175	3.13	0.0283	0.00299	2.85e-21	9.47	0.0273	0.00446	8.92e-10	6.13	0.0196	0.00677	0.00381	2.89
-0.00747	0.000622	1.69e-27	3.73e-33	-12	-0.00651	0.00271	0.0164	-2.4	-0.00832	0.000766	1.76e-27	-10.9	-0.00683	0.00144	2e-06	-4.75	-0.00351	0.00198	0.0762	-1.77
-0.0132	0.0011	1.71e-27	3.78e-33	-12	-0.0117	0.00435	0.00707	-2.69	-0.0138	0.00142	2.5e-22	-9.72	-0.0125	0.00234	8.36e-08	-5.36	-0.0121	0.00323	0.00019	-3.73
-0.00909	0.000758	1.77e-27	3.91e-33	-12	0.0015	0.00613	0.806	0.245	-0.00988	0.000971	2.53e-24	-10.2	-0.00844	0.00148	1.24e-08	-5.69	-0.00774	0.00224	0.000541	-3.46
-0.00908	0.000757	1.81e-27	3.99e-33	-12	-0.00913	0.00301	0.00243	-3.03	-0.00989	0.001	4.57e-23	-9.89	-0.008	0.00159	4.84e-07	-5.03	-0.00746	0.00205	0.000285	-3.63
-0.00923	0.00077	1.86e-27	4.11e-33	-12	-0.0122	0.00288	2.1e-05	-4.25	-0.00858	0.000997	7.65e-18	-8.6	-0.00989	0.00158	3.96e-10	-6.26	-0.00944	0.00251	0.00017	-3.76
-0.0167	0.00139	1.88e-27	4.16e-33	-12	-0.014	0.00554	0.0116	-2.52	-0.0166	0.00179	1.51e-20	-9.29	-0.016	0.00303	1.33e-07	-5.27	-0.0194	0.00396	1.02e-06	-4.89
0.0103	0.000859	1.95e-27	4.31e-33	12	0.00968	0.00343	0.0048	2.82	0.0112	0.00109	1.51e-24	10.2	0.00925	0.00181	3.23e-07	5.11	0.00745	0.00281	0.00802	2.65
-0.0151	0.00126	2.04e-27	4.51e-33	-12	-0.0119	0.00435	0.00609	-2.74	-0.0152	0.00172	7.2e-19	-8.87	-0.018	0.00266	1.36e-11	-6.76	-0.0122	0.00326	0.000177	-3.75
0.0172	0.00144	2.07e-27	4.58e-33	12	0.0283	0.00756	0.000178	3.75	0.0161	0.00169	1.88e-21	9.51	0.0176	0.0033	9.01e-08	5.35	0.0229	0.00615	0.000193	3.73
0.0222	0.00186	2.24e-27	4.94e-33	12	0.0203	0.00721	0.00495	2.81	0.0246	0.00241	1.82e-24	10.2	0.0179	0.00383	2.82e-06	4.68	0.0196	0.00571	0.000583	3.44
0.0222	0.00186	2.49e-27	5.5e-33	12	0.00917	0.00915	0.316	1	0.0233	0.00233	2.05e-23	9.97	0.0199	0.00381	1.6e-07	5.24	0.0273	0.00634	1.71e-05	4.3
-0.0081	0.000677	2.5e-27	5.51e-33	-12	-0.00995	0.00274	0.00028	-3.63	-0.00846	0.000862	1.02e-22	-9.81	-0.00678	0.00146	3.35e-06	-4.65	-0.00764	0.00207	0.000226	-3.69
-0.00818	0.000684	2.67e-27	5.91e-33	-12	-0.00664	0.0027	0.0141	-2.46	-0.00834	0.000874	1.3e-21	-9.55	-0.00755	0.00145	2.04e-07	-5.2	-0.00954	0.00215	8.99e-06	-4.44
0.0177	0.00148	2.7e-27	5.97e-33	12	0.00908	0.00622	0.144	1.46	0.0192	0.00183	8.05e-26	10.5	0.019	0.00323	3.72e-09	5.9	0.00772	0.00515	0.134	1.5
-0.0147	0.00123	2.84e-27	6.28e-33	-12	-0.0167	0.00433	0.000116	-3.85	-0.0146	0.00164	6.78e-19	-8.88	-0.0152	0.00259	4.23e-09	-5.87	-0.0133	0.00341	0.000102	-3.89
0.00707	0.000592	2.89e-27	6.39e-33	12	0.00518	0.00202	0.0104	2.56	0.00864	0.000769	2.71e-29	11.2	0.00614	0.00125	8.38e-07	4.93	0.00133	0.0019	0.485	0.699
0.00924	0.000773	2.96e-27	6.53e-33	11.9	0.00715	0.00311	0.0216	2.3	0.00954	0.000977	1.7e-22	9.76	0.0085	0.0016	1.05e-07	5.32	0.0108	0.00277	0.000104	3.88
0.0129	0.00108	3.08e-27	6.81e-33	11.9	0.014	0.00471	0.00289	2.98	0.0149	0.00136	5.04e-28	11	0.00862	0.00233	0.000213	3.7	0.00864	0.00325	0.00787	2.66
-0.0101	0.000849	3.13e-27	6.91e-33	-11.9	-0.0145	0.00373	0.000102	-3.89	-0.0106	0.0011	6.57e-22	-9.62	-0.00893	0.00169	1.29e-07	-5.28	-0.00829	0.00266	0.00185	-3.11
-0.0121	0.00102	3.19e-27	7.04e-33	-11.9	-0.00916	0.00334	0.00604	-2.75	-0.0136	0.00135	5.93e-24	-10.1	-0.0103	0.00215	1.7e-06	-4.79	-0.0109	0.003	0.000281	-3.63
-0.00806	0.000675	3.29e-27	7.28e-33	-11.9	-0.00765	0.00249	0.00212	-3.07	-0.00997	0.000915	1.14e-27	-10.9	-0.00699	0.00144	1.25e-06	-4.85	-0.00329	0.00167	0.0496	-1.96
-0.00805	0.000674	3.43e-27	7.59e-33	-11.9	-0.00612	0.00264	0.0204	-2.32	-0.00905	0.00086	6.87e-26	-10.5	-0.00609	0.00153	7.08e-05	-3.97	-0.0072	0.0019	0.000152	-3.79
0.00702	0.000589	3.8e-27	8.39e-33	11.9	0.0097	0.00264	0.000238	3.67	0.00675	0.000725	1.34e-20	9.31	0.00727	0.0013	2.21e-08	5.6	0.00701	0.00201	0.000501	3.48
-0.0185	0.00155	4e-27	8.84e-33	-11.9	-0.0198	0.00669	0.00309	-2.96	-0.0204	0.00202	5.6e-24	-10.1	-0.0156	0.00336	3.44e-06	-4.64	-0.0145	0.0041	0.000399	-3.54
0.0116	0.000974	4.03e-27	8.91e-33	11.9	0.0115	0.00393	0.00329	2.94	0.013	0.00125	3.58e-25	10.4	0.0088	0.00207	2.1e-05	4.25	0.00984	0.00291	0.000719	3.38
-0.0105	0.000884	4.06e-27	8.98e-33	-11.9	-0.0121	0.00374	0.00123	-3.23	-0.0109	0.00112	1.64e-22	-9.76	-0.0104	0.002	2.22e-07	-5.18	-0.00824	0.00252	0.00106	-3.27
-0.0114	0.000953	4.21e-27	9.3e-33	-11.9	-0.00799	0.00366	0.0293	-2.18	-0.0121	0.00127	1.38e-21	-9.54	-0.0108	0.00194	2.99e-08	-5.54	-0.011	0.00269	4.12e-05	-4.1
-0.00996	0.000836	4.59e-27	1.01e-32	-11.9	-0.0042	0.00287	0.143	-1.46	-0.0122	0.00106	2.45e-30	-11.4	-0.0071	0.00197	0.000319	-3.6	-0.00685	0.00245	0.00523	-2.79
-0.0182	0.00153	4.88e-27	1.08e-32	-11.9	-0.016	0.00703	0.0231	-2.27	-0.0189	0.00191	6.07e-23	-9.86	-0.019	0.00344	3.67e-08	-5.51	-0.0143	0.00449	0.00149	-3.18
0.00999	0.000839	5e-27	1.1e-32	11.9	0.00524	0.00303	0.0838	1.73	0.0132	0.00122	2.17e-27	10.8	0.00711	0.00158	7.11e-06	4.49	0.0079	0.00206	0.000123	3.84
0.0114	0.000961	5.23e-27	1.16e-32	11.9	0.011	0.00325	0.000748	3.37	0.0124	0.00129	3.89e-22	9.67	0.0105	0.00202	2.28e-07	5.18	0.00912	0.00269	0.000683	3.4
-0.0113	0.000947	5.26e-27	1.16e-32	-11.9	-0.00638	0.0041	0.12	-1.56	-0.0128	0.0012	1.75e-26	-10.6	-0.0126	0.00208	1.37e-09	-6.06	-0.0031	0.00276	0.262	-1.12
-0.0127	0.00107	5.59e-27	1.23e-32	-11.9	-0.01	0.00398	0.0117	-2.52	-0.0147	0.00141	1.51e-25	-10.4	-0.011	0.00222	7.86e-07	-4.94	-0.0082	0.00315	0.00922	-2.6
-0.00871	0.000732	5.9e-27	1.3e-32	-11.9	-0.00893	0.00267	0.000828	-3.34	-0.0108	0.000975	2.42e-28	-11	-0.00648	0.00158	4.17e-05	-4.1	-0.00393	0.00191	0.04	-2.05
-0.0126	0.00106	6.07e-27	1.34e-32	-11.9	-0.00589	0.00466	0.206	-1.26	-0.0132	0.00135	1.41e-22	-9.78	-0.0133	0.00233	1.16e-08	-5.71	-0.0116	0.0031	0.000178	-3.75
-0.00851	0.000716	6.44e-27	1.42e-32	-11.9	-0.0095	0.00312	0.00233	-3.04	-0.00966	0.000917	5.98e-26	-10.5	-0.00687	0.00159	1.54e-05	-4.32	-0.00539	0.00196	0.00599	-2.75
-0.0084	0.000707	6.46e-27	1.43e-32	-11.9	-0.00618	0.00272	0.0229	-2.28	-0.00892	0.000923	4.16e-22	-9.67	-0.00939	0.00147	1.79e-10	-6.38	-0.00507	0.00208	0.0148	-2.44
-0.00951	0.000801	7.01e-27	1.55e-32	-11.9	-0.00714	0.0031	0.0213	-2.3	-0.00983	0.00104	3.6e-21	-9.44	-0.00923	0.00173	1.02e-07	-5.32	-0.00972	0.00223	1.33e-05	-4.35
-0.0129	0.00109	7.2e-27	1.59e-32	-11.9	-0.0166	0.00419	7.37e-05	-3.96	-0.0126	0.00136	1.78e-20	-9.27	-0.0112	0.00244	4.63e-06	-4.58	-0.016	0.00354	6.36e-06	-4.51
0.00813	0.000685	8.31e-27	1.84e-32	11.9	0.00849	0.0027	0.00166	3.14	0.00878	0.000888	4.97e-23	9.88	0.00664	0.00139	1.96e-06	4.76	0.00763	0.00218	0.000453	3.51
-0.0224	0.00189	8.64e-27	1.91e-32	-11.9	-0.0272	0.00794	0.000602	-3.43	-0.0212	0.00233	7.2e-20	-9.12	-0.0221	0.00444	6.34e-07	-4.98	-0.0272	0.00578	2.54e-06	-4.71
-0.0137	0.00115	9.54e-27	2.11e-32	-11.9	-0.00752	0.0044	0.0875	-1.71	-0.0149	0.00156	1.25e-21	-9.55	-0.0143	0.0023	5.38e-10	-6.21	-0.0107	0.00321	0.000822	-3.35
0.0172	0.00145	9.9e-27	2.19e-32	11.8	0.0197	0.00764	0.00987	2.58	0.0173	0.00169	2.15e-24	10.2	0.016	0.00352	5.68e-06	4.54	0.0187	0.00606	0.00199	3.09
0.0157	0.00132	1.02e-26	2.25e-32	11.8	0.0287	0.00876	0.00105	3.28	0.0142	0.00156	8.87e-20	9.1	0.016	0.003	8.73e-08	5.35	0.0279	0.00543	2.89e-07	5.13
-0.012	0.00101	1.2e-26	2.65e-32	-11.8	-0.00603	0.00406	0.137	-1.49	-0.0126	0.00126	1.01e-23	-10	-0.0117	0.00229	3.61e-07	-5.09	-0.0124	0.00336	0.000236	-3.68
-0.0116	0.000982	1.21e-26	2.67e-32	-11.8	-0.00725	0.00346	0.0362	-2.09	-0.013	0.00127	8.15e-25	-10.3	-0.01	0.002	5.31e-07	-5.01	-0.0102	0.00354	0.00396	-2.88
-0.015	0.00127	1.26e-26	2.78e-32	-11.8	-0.0103	0.00531	0.0523	-1.94	-0.0175	0.0017	1.12e-24	-10.3	-0.0177	0.00252	2.54e-12	-7	-0.0021	0.0034	0.537	-0.617
-0.0105	0.00089	1.37e-26	3.02e-32	-11.8	-0.00842	0.0031	0.0066	-2.72	-0.0135	0.00121	1.05e-28	-11.1	-0.00766	0.00186	3.91e-05	-4.11	-0.00543	0.0023	0.018	-2.37
0.00756	0.00064	1.43e-26	3.17e-32	11.8	0.00703	0.00292	0.0161	2.41	0.0078	0.000798	1.46e-22	9.77	0.00773	0.00135	9.35e-09	5.74	0.00556	0.00221	0.012	2.51
0.0203	0.00172	1.54e-26	3.39e-32	11.8	0.00641	0.00451	0.155	1.42	0.0299	0.00267	4.1e-29	11.2	0.0167	0.00333	5.78e-07	5	0.0146	0.00408	0.000358	3.57
0.014	0.00119	1.61e-26	3.57e-32	11.8	0.0115	0.00452	0.0109	2.55	0.0147	0.00148	2.77e-23	9.94	0.0132	0.00281	2.75e-06	4.69	0.0131	0.00365	0.00034	3.58
0.00607	0.000514	1.81e-26	3.99e-32	11.8	0.00567	0.00202	0.00514	2.8	0.00663	0.000665	2.18e-23	9.96	0.00481	0.00104	3.81e-06	4.62	0.00605	0.00168	0.000325	3.59
-0.0101	0.000859	1.85e-26	4.09e-32	-11.8	-0.00469	0.00305	0.123	-1.54	-0.012	0.00117	5.64e-25	-10.3	-0.0103	0.00174	3.95e-09	-5.89	-0.00545	0.00233	0.0193	-2.34
0.0152	0.00129	1.88e-26	4.16e-32	11.8	0.00785	0.00346	0.0232	2.27	0.0197	0.00183	5.15e-27	10.8	0.0132	0.00253	1.84e-07	5.21	0.00873	0.00408	0.0322	2.14
0.0119	0.00101	1.89e-26	4.18e-32	11.8	0.0134	0.0052	0.00995	2.58	0.0124	0.00126	6.42e-23	9.86	0.0119	0.00206	7.16e-09	5.79	0.00711	0.00364	0.0506	1.95
0.0118	0.001	1.96e-26	4.32e-32	11.8	0.00775	0.00306	0.0113	2.53	0.0134	0.00134	1.2e-23	10	0.0109	0.00222	9.61e-07	4.9	0.00985	0.00285	0.000551	3.45
0.00567	0.000481	2.08e-26	4.6e-32	11.8	0.00695	0.00226	0.00207	3.08	0.00568	0.000613	1.77e-20	9.28	0.00555	0.000968	9.48e-09	5.74	0.00523	0.00159	0.00098	3.3
-0.00461	0.000391	2.19e-26	4.84e-32	-11.8	-0.00484	0.00157	0.00203	-3.09	-0.0051	0.000498	1.26e-24	-10.2	-0.00333	0.000836	6.84e-05	-3.98	-0.0042	0.00121	0.000542	-3.46
-0.0239	0.00203	2.22e-26	4.91e-32	-11.8	-0.0239	0.00866	0.00577	-2.76	-0.0252	0.00261	5.11e-22	-9.65	-0.0228	0.00452	4.67e-07	-5.04	-0.0202	0.00552	0.000244	-3.67
0.0109	0.000926	2.59e-26	5.72e-32	11.8	0.0128	0.00405	0.00159	3.16	0.0101	0.00112	2.65e-19	8.98	0.0142	0.00217	6.97e-11	6.52	0.00926	0.00317	0.00344	2.93
-0.0117	0.000992	2.67e-26	5.9e-32	-11.8	-0.0172	0.00448	0.000128	-3.83	-0.0111	0.00126	2.2e-18	-8.75	-0.0117	0.00205	1.14e-08	-5.71	-0.0126	0.00311	4.9e-05	-4.06
-0.0121	0.00103	2.75e-26	6.08e-32	-11.8	-0.0141	0.00453	0.00187	-3.11	-0.0127	0.00128	3.13e-23	-9.93	-0.0104	0.00231	7.23e-06	-4.49	-0.0112	0.00338	0.000914	-3.32
-0.0128	0.00109	2.82e-26	6.22e-32	-11.8	-0.0142	0.00392	0.000284	-3.63	-0.0131	0.00141	1.21e-20	-9.32	-0.0102	0.00229	9e-06	-4.44	-0.0162	0.00352	4.42e-06	-4.59
-0.0197	0.00167	2.85e-26	6.3e-32	-11.8	-0.0213	0.00697	0.00226	-3.05	-0.0194	0.00206	5.9e-21	-9.39	-0.0199	0.00387	2.65e-07	-5.15	-0.0204	0.00539	0.000151	-3.79
-0.00639	0.000544	2.97e-26	6.57e-32	-11.8	-0.0031	0.00244	0.204	-1.27	-0.00745	0.000677	3.69e-28	-11	-0.00584	0.00119	1.02e-06	-4.89	-0.00227	0.00175	0.194	-1.3
0.00745	0.000633	3.04e-26	6.71e-32	11.8	0.00855	0.00289	0.00306	2.96	0.00787	0.000779	5.53e-24	10.1	0.00642	0.00145	9.7e-06	4.42	0.00608	0.002	0.0024	3.04
0.0106	0.0009	3.19e-26	7.04e-32	11.8	0.0106	0.00298	0.000383	3.55	0.0124	0.00119	1.96e-25	10.4	0.0079	0.00188	2.5e-05	4.21	0.00655	0.00281	0.0199	2.33
0.00922	0.000784	3.25e-26	7.18e-32	11.7	0.00622	0.00262	0.0176	2.37	0.0111	0.00103	4.96e-27	10.8	0.00531	0.00163	0.00114	3.25	0.00985	0.00243	5.09e-05	4.05
0.0317	0.0027	3.47e-26	7.68e-32	11.7	0.0242	0.00874	0.00564	2.77	0.0349	0.00356	1.18e-22	9.8	0.0308	0.00603	3.13e-07	5.12	0.0243	0.00745	0.00109	3.27
-0.00548	0.000467	3.68e-26	8.14e-32	-11.7	-0.00409	0.00178	0.0217	-2.3	-0.00625	0.000608	9.66e-25	-10.3	-0.00381	0.000964	7.67e-05	-3.95	-0.00578	0.00142	4.51e-05	-4.08
0.0076	0.000648	3.8e-26	8.4e-32	11.7	0.00938	0.00235	6.57e-05	3.99	0.00817	0.00086	2.09e-21	9.5	0.00598	0.00125	1.7e-06	4.79	0.00737	0.00219	0.000761	3.37
0.0139	0.00118	3.88e-26	8.56e-32	11.7	0.00719	0.00457	0.116	1.57	0.0155	0.00153	4.12e-24	10.1	0.0141	0.00253	2.58e-08	5.57	0.00899	0.0034	0.00812	2.65
0.0175	0.00149	3.96e-26	8.76e-32	11.7	0.025	0.00784	0.00142	3.19	0.017	0.00175	2.97e-22	9.7	0.0176	0.0036	1.02e-06	4.89	0.0181	0.00561	0.00121	3.24
0.00978	0.000834	3.99e-26	8.81e-32	11.7	0.0113	0.0027	2.84e-05	4.19	0.0101	0.00113	4.69e-19	8.92	0.00895	0.00168	1.05e-07	5.32	0.00898	0.00249	0.000314	3.6
0.00906	0.000772	4.16e-26	9.2e-32	11.7	0.01	0.00277	0.000289	3.62	0.00897	0.00099	1.39e-19	9.05	0.00917	0.00168	4.75e-08	5.46	0.00864	0.00242	0.000348	3.58
-0.0104	0.000891	4.48e-26	9.9e-32	-11.7	-0.00945	0.00432	0.0287	-2.19	-0.0108	0.00114	3.02e-21	-9.46	-0.0103	0.00184	2.27e-08	-5.59	-0.00911	0.0026	0.000461	-3.5
-0.0077	0.000657	4.53e-26	1e-31	-11.7	-0.00509	0.00247	0.0394	-2.06	-0.00805	0.000851	3.26e-21	-9.45	-0.00771	0.0014	3.93e-08	-5.49	-0.00753	0.00195	0.000116	-3.86
-0.00709	0.000605	4.62e-26	1.02e-31	-11.7	-0.00705	0.00326	0.0306	-2.16	-0.00721	0.000748	5.92e-22	-9.63	-0.00613	0.00133	3.99e-06	-4.61	-0.00819	0.00185	9.9e-06	-4.42
-0.0124	0.00106	4.73e-26	1.05e-31	-11.7	-0.0121	0.00385	0.00165	-3.15	-0.0132	0.00135	1.71e-22	-9.76	-0.00988	0.00252	8.97e-05	-3.92	-0.0122	0.00285	2e-05	-4.26
-0.00619	0.000528	5.03e-26	1.11e-31	-11.7	-0.00386	0.00205	0.0596	-1.88	-0.00643	0.000645	2.11e-23	-9.97	-0.006	0.00124	1.24e-06	-4.85	-0.00647	0.00185	0.000472	-3.5
-0.0145	0.00124	5.07e-26	1.12e-31	-11.7	-0.0114	0.00433	0.00871	-2.62	-0.0172	0.00168	1.69e-24	-10.2	-0.0142	0.00254	2.57e-08	-5.57	-0.00653	0.00325	0.0447	-2.01
0.0107	0.000912	5.28e-26	1.17e-31	11.7	0.0088	0.00332	0.00802	2.65	0.0124	0.00122	1.89e-24	10.2	0.00825	0.00183	6.73e-06	4.5	0.00863	0.00269	0.00132	3.21
-0.0185	0.00158	5.4e-26	1.19e-31	-11.7	-0.025	0.00611	4.28e-05	-4.09	-0.0206	0.00206	2.11e-23	-9.97	-0.0154	0.00348	9.3e-06	-4.43	-0.0113	0.00421	0.00757	-2.67
-0.0115	0.000979	5.44e-26	1.2e-31	-11.7	-0.0102	0.00348	0.00331	-2.94	-0.0124	0.0013	1.42e-21	-9.54	-0.00915	0.00199	4.37e-06	-4.59	-0.0124	0.00289	1.8e-05	-4.29
0.0184	0.00157	5.67e-26	1.25e-31	11.7	0.0193	0.00657	0.0033	2.94	0.018	0.00195	1.83e-20	9.27	0.0179	0.00347	2.46e-07	5.16	0.0213	0.00531	6.14e-05	4.01
-0.0127	0.00108	5.92e-26	1.31e-31	-11.7	-0.00725	0.00336	0.0307	-2.16	-0.0155	0.00147	6.75e-26	-10.5	-0.0106	0.00235	6.31e-06	-4.52	-0.00899	0.0029	0.0019	-3.1
-0.0126	0.00108	6.09e-26	1.35e-31	-11.7	-0.0193	0.00445	1.42e-05	-4.34	-0.0123	0.00139	8.24e-19	-8.86	-0.0135	0.00236	9.5e-09	-5.74	-0.00956	0.00301	0.00151	-3.17
0.00755	0.000646	6.11e-26	1.35e-31	11.7	0.00664	0.00233	0.00436	2.85	0.00771	0.00084	4.33e-20	9.18	0.008	0.0013	7.67e-10	6.15	0.00599	0.00221	0.00668	2.71
0.0116	0.000994	6.27e-26	1.39e-31	11.7	0.00735	0.00303	0.0155	2.42	0.0137	0.00137	9.31e-24	10	0.00977	0.00194	4.59e-07	5.04	0.00996	0.00315	0.00156	3.16
-0.00552	0.000472	6.39e-26	1.41e-31	-11.7	-0.00699	0.00218	0.00135	-3.21	-0.00564	0.000593	2.08e-21	-9.5	-0.00447	0.00103	1.32e-05	-4.36	-0.00628	0.00144	1.31e-05	-4.36
-0.0166	0.00142	6.65e-26	1.47e-31	-11.7	-0.013	0.00573	0.0237	-2.26	-0.0162	0.00183	8.48e-19	-8.85	-0.0198	0.0032	6.62e-10	-6.17	-0.0158	0.00388	4.96e-05	-4.06
0.017	0.00145	6.97e-26	1.54e-31	11.7	0.0225	0.005	6.77e-06	4.5	0.0176	0.00201	1.57e-18	8.78	0.014	0.00298	2.51e-06	4.71	0.0162	0.00369	1.13e-05	4.39
0.0156	0.00133	6.98e-26	1.54e-31	11.7	0.0186	0.0056	0.000888	3.32	0.0184	0.00176	1.02e-25	10.5	0.012	0.00264	6.13e-06	4.52	0.00772	0.00396	0.0513	1.95
-0.016	0.00137	7e-26	1.55e-31	-11.7	-0.0157	0.00531	0.00319	-2.95	-0.0157	0.00172	5.01e-20	-9.16	-0.0159	0.00325	1.01e-06	-4.89	-0.018	0.004	7.01e-06	-4.49
0.0214	0.00183	7.01e-26	1.55e-31	11.7	0.00837	0.00674	0.214	1.24	0.0241	0.00231	1.39e-25	10.5	0.0195	0.00409	1.88e-06	4.77	0.0176	0.00598	0.00318	2.95
-0.0238	0.00204	7.07e-26	1.56e-31	-11.7	-0.022	0.00871	0.0116	-2.52	-0.0215	0.00254	2.33e-17	-8.48	-0.0264	0.00478	3.25e-08	-5.53	-0.0326	0.00584	2.43e-08	-5.58
-0.02	0.00171	7.57e-26	1.67e-31	-11.7	-0.0297	0.00784	0.000148	-3.79	-0.0214	0.0022	2.42e-22	-9.72	-0.0208	0.00371	2.14e-08	-5.6	-0.00893	0.00469	0.0572	-1.9
-0.0149	0.00127	7.57e-26	1.67e-31	-11.7	-0.0126	0.00461	0.0062	-2.74	-0.0155	0.0016	3.2e-22	-9.69	-0.014	0.00287	1.05e-06	-4.88	-0.0141	0.00416	0.000679	-3.4
0.00759	0.000651	8.22e-26	1.82e-31	11.7	0.00902	0.00249	0.000282	3.63	0.00765	0.000809	3.25e-21	9.45	0.00779	0.00145	8.4e-08	5.36	0.00554	0.00224	0.0135	2.47
-0.00742	0.000636	9e-26	1.99e-31	-11.7	-0.00773	0.00267	0.00382	-2.89	-0.00814	0.000805	5.25e-24	-10.1	-0.00638	0.00138	4.12e-06	-4.61	-0.00516	0.00194	0.0079	-2.66
0.00977	0.000838	9.15e-26	2.02e-31	11.7	0.0104	0.00357	0.00356	2.91	0.00865	0.00104	9.81e-17	8.31	0.0129	0.0018	6.27e-13	7.19	0.00982	0.00296	0.000922	3.31
-0.0125	0.00107	9.41e-26	2.08e-31	-11.7	-0.00886	0.00425	0.0373	-2.08	-0.0144	0.00147	8.58e-23	-9.83	-0.0116	0.0022	1.2e-07	-5.29	-0.00896	0.00266	0.000735	-3.38
0.0103	0.000883	9.75e-26	2.15e-31	11.7	0.0122	0.00283	1.68e-05	4.3	0.0125	0.00119	9.96e-26	10.5	0.00594	0.0018	0.000945	3.31	0.00723	0.00264	0.00625	2.73
-0.0091	0.000781	1.01e-25	2.24e-31	-11.7	-0.00297	0.00425	0.485	-0.698	-0.0102	0.00097	5.06e-26	-10.6	-0.00689	0.00168	3.95e-05	-4.11	-0.00861	0.00245	0.000452	-3.51
-0.012	0.00103	1.03e-25	2.27e-31	-11.7	-0.013	0.00366	0.000382	-3.55	-0.011	0.00135	3.85e-16	-8.14	-0.0139	0.00207	2.2e-11	-6.69	-0.0127	0.00347	0.000238	-3.68
-0.00756	0.000649	1.03e-25	2.28e-31	-11.7	-0.0071	0.00242	0.0033	-2.94	-0.00979	0.000854	1.93e-30	-11.5	-0.005	0.00135	0.000214	-3.7	-0.00199	0.00188	0.291	-1.06
0.0121	0.00104	1.04e-25	2.29e-31	11.7	0.00852	0.00422	0.0433	2.02	0.0131	0.00133	6.56e-23	9.85	0.00992	0.00218	5.22e-06	4.56	0.0126	0.00315	5.96e-05	4.01
-0.00662	0.000568	1.04e-25	2.31e-31	-11.6	-0.00233	0.00227	0.303	-1.03	-0.00752	0.000722	2.11e-25	-10.4	-0.00639	0.00125	3.38e-07	-5.1	-0.00446	0.00169	0.0084	-2.64
-0.0117	0.00101	1.06e-25	2.35e-31	-11.6	-0.00847	0.00348	0.015	-2.43	-0.0126	0.00134	5.29e-21	-9.4	-0.0117	0.00211	3.07e-08	-5.54	-0.00994	0.00282	0.000428	-3.52
-0.00761	0.000653	1.11e-25	2.45e-31	-11.6	-0.00819	0.00244	0.00081	-3.35	-0.00821	0.000867	2.77e-21	-9.47	-0.00632	0.00136	3.31e-06	-4.65	-0.00692	0.00181	0.000131	-3.82
-0.00944	0.000811	1.16e-25	2.56e-31	-11.6	-0.00568	0.00259	0.0282	-2.2	-0.0128	0.00114	2.04e-29	-11.3	-0.00819	0.00164	5.89e-07	-4.99	-0.00245	0.0021	0.245	-1.16
-0.00806	0.000692	1.2e-25	2.65e-31	-11.6	-0.0101	0.00325	0.00191	-3.1	-0.00842	0.000871	4.15e-22	-9.67	-0.00689	0.00153	6.49e-06	-4.51	-0.00738	0.00203	0.00027	-3.64
0.0135	0.00116	1.21e-25	2.67e-31	11.6	0.0119	0.00372	0.00137	3.2	0.0156	0.00159	9.88e-23	9.81	0.0113	0.00228	6.32e-07	4.98	0.00987	0.00349	0.00463	2.83
-0.0123	0.00105	1.22e-25	2.7e-31	-11.6	-0.00965	0.00347	0.00535	-2.78	-0.0129	0.00138	7.42e-21	-9.37	-0.011	0.00238	3.88e-06	-4.62	-0.013	0.00293	8.89e-06	-4.44
0.0146	0.00125	1.23e-25	2.72e-31	11.6	0.00936	0.00506	0.0646	1.85	0.0173	0.00161	5.1e-27	10.8	0.0115	0.00258	8.73e-06	4.45	0.00824	0.00399	0.0391	2.06
0.0172	0.00148	1.26e-25	2.79e-31	11.6	0.0117	0.00365	0.00136	3.2	0.0221	0.00234	3.73e-21	9.44	0.0162	0.00291	2.61e-08	5.57	0.0129	0.00352	0.00026	3.65
-0.00952	0.000819	1.3e-25	2.87e-31	-11.6	-0.00839	0.00311	0.00707	-2.69	-0.011	0.00104	5.4e-26	-10.5	-0.00639	0.00174	0.000243	-3.67	-0.00814	0.00273	0.00284	-2.98
-0.00668	0.000574	1.3e-25	2.88e-31	-11.6	-0.00452	0.00207	0.029	-2.18	-0.00883	0.000749	4.35e-32	-11.8	-0.00405	0.00125	0.00124	-3.23	-0.00231	0.00162	0.154	-1.43
0.0069	0.000593	1.37e-25	3.02e-31	11.6	0.00715	0.00234	0.00228	3.05	0.00748	0.000757	4.74e-23	9.89	0.00612	0.00124	8.26e-07	4.93	0.00478	0.00195	0.0143	2.45
0.0189	0.00163	1.49e-25	3.29e-31	11.6	0.0309	0.00712	1.42e-05	4.34	0.0195	0.00198	6.94e-23	9.85	0.0154	0.00364	2.36e-05	4.23	0.0145	0.00606	0.017	2.39
-0.0118	0.00101	1.52e-25	3.35e-31	-11.6	-0.0151	0.00378	6.71e-05	-3.99	-0.013	0.00133	1.97e-22	-9.74	-0.0101	0.00217	3.33e-06	-4.65	-0.0075	0.00283	0.00805	-2.65
0.0104	0.000894	1.6e-25	3.54e-31	11.6	0.00521	0.00261	0.046	2	0.0138	0.00128	3.03e-27	10.8	0.00783	0.00167	2.63e-06	4.7	0.00717	0.00277	0.00957	2.59
0.017	0.00146	1.75e-25	3.86e-31	11.6	0.0123	0.0065	0.0577	1.9	0.0171	0.00175	1.79e-22	9.75	0.0163	0.00342	1.85e-06	4.77	0.022	0.00577	0.000138	3.81
-0.00841	0.000725	1.77e-25	3.92e-31	-11.6	-0.00953	0.00298	0.00138	-3.2	-0.00892	0.000915	1.86e-22	-9.75	-0.00738	0.00158	3.02e-06	-4.67	-0.00679	0.00227	0.00277	-2.99
-0.0225	0.00194	1.83e-25	4.05e-31	-11.6	-0.021	0.00734	0.00419	-2.86	-0.0233	0.00241	4.51e-22	-9.66	-0.0189	0.00455	3.2e-05	-4.16	-0.0253	0.00618	4.19e-05	-4.1
0.00776	0.000669	1.97e-25	4.35e-31	11.6	0.0105	0.00296	0.000382	3.55	0.00733	0.000851	6.86e-18	8.62	0.00862	0.00142	1.4e-09	6.06	0.00718	0.00203	0.000412	3.53
-0.0102	0.000878	1.97e-25	4.35e-31	-11.6	-0.00463	0.00337	0.169	-1.38	-0.0116	0.00115	3.58e-24	-10.1	-0.00956	0.00181	1.27e-07	-5.28	-0.00723	0.00264	0.00627	-2.73
-0.0145	0.00125	2.03e-25	4.48e-31	-11.6	-0.0168	0.00516	0.00115	-3.25	-0.015	0.0016	7.16e-21	-9.37	-0.0119	0.00273	1.31e-05	-4.36	-0.015	0.00351	1.99e-05	-4.27
-0.00699	0.000603	2.07e-25	4.58e-31	-11.6	-0.00585	0.00264	0.0266	-2.22	-0.00758	0.000741	1.38e-24	-10.2	-0.00611	0.00139	1.14e-05	-4.39	-0.00525	0.00192	0.00631	-2.73
-0.00849	0.000733	2.11e-25	4.67e-31	-11.6	-0.0115	0.00292	8.62e-05	-3.93	-0.00907	0.000921	7.13e-23	-9.85	-0.00686	0.0016	1.82e-05	-4.29	-0.00628	0.00238	0.00851	-2.63
-0.0237	0.00204	2.11e-25	4.67e-31	-11.6	-0.0273	0.00746	0.000251	-3.66	-0.0244	0.00281	3.9e-18	-8.68	-0.0228	0.0044	2.03e-07	-5.2	-0.021	0.00479	1.19e-05	-4.38
-0.0091	0.000786	2.11e-25	4.67e-31	-11.6	-0.00781	0.00343	0.0227	-2.28	-0.0104	0.00097	6.43e-27	-10.7	-0.00471	0.00184	0.0104	-2.56	-0.00913	0.00237	0.000117	-3.85
0.0205	0.00177	2.38e-25	5.26e-31	11.6	0.0132	0.00652	0.0437	2.02	0.0222	0.00224	3.73e-23	9.91	0.0175	0.004	1.26e-05	4.37	0.021	0.00541	0.000102	3.89
-0.0116	0.001	2.56e-25	5.66e-31	-11.6	-0.0108	0.00419	0.00987	-2.58	-0.0126	0.00128	5.64e-23	-9.87	-0.0106	0.00207	3.37e-07	-5.1	-0.00784	0.00315	0.0128	-2.49
-0.00623	0.000538	2.66e-25	5.88e-31	-11.6	-0.00395	0.00222	0.0759	-1.78	-0.00756	0.000671	1.75e-29	-11.3	-0.00496	0.0012	3.83e-05	-4.12	-0.00136	0.00173	0.432	-0.785
-0.0133	0.00115	2.86e-25	6.32e-31	-11.6	-0.012	0.00467	0.0103	-2.57	-0.0128	0.00146	1.46e-18	-8.79	-0.0116	0.0025	3.47e-06	-4.64	-0.0202	0.00352	1.06e-08	-5.72
0.00699	0.000605	3.13e-25	6.92e-31	11.6	0.00668	0.00213	0.00174	3.13	0.00781	0.000776	7.83e-24	10.1	0.00506	0.00126	5.62e-05	4.03	0.00662	0.00212	0.00182	3.12
-0.0106	0.000915	3.22e-25	7.11e-31	-11.6	-0.00918	0.00365	0.012	-2.51	-0.0112	0.00121	1.38e-20	-9.3	-0.0117	0.00187	4.52e-10	-6.24	-0.00611	0.00262	0.0199	-2.33
0.0107	0.000926	3.25e-25	7.17e-31	11.6	0.00994	0.00426	0.0197	2.33	0.0107	0.00116	3.84e-20	9.19	0.0111	0.00205	6.11e-08	5.42	0.0105	0.00277	0.000159	3.78
-0.0121	0.00105	3.37e-25	7.45e-31	-11.5	-0.00521	0.00337	0.122	-1.55	-0.0131	0.00148	7.55e-19	-8.87	-0.0135	0.00207	7.95e-11	-6.5	-0.0106	0.00269	8.2e-05	-3.94
-0.0121	0.00105	3.55e-25	7.85e-31	-11.5	-0.00612	0.00405	0.131	-1.51	-0.0151	0.00136	8.36e-29	-11.1	-0.00904	0.00233	0.000107	-3.87	-0.00632	0.00295	0.0321	-2.14
0.0184	0.0016	3.58e-25	7.91e-31	11.5	0.00948	0.00474	0.0453	2	0.0238	0.00221	4.06e-27	10.8	0.0156	0.00335	3.11e-06	4.66	0.00993	0.00434	0.022	2.29
-0.0132	0.00115	3.58e-25	7.91e-31	-11.5	-0.00884	0.00403	0.0284	-2.19	-0.0157	0.00154	1.67e-24	-10.2	-0.0103	0.0023	8.46e-06	-4.45	-0.0107	0.00333	0.00134	-3.21
-0.0153	0.00132	3.58e-25	7.92e-31	-11.5	-0.0172	0.00581	0.00303	-2.97	-0.0165	0.00171	3.62e-22	-9.68	-0.0148	0.00277	8.81e-08	-5.35	-0.00896	0.0038	0.0184	-2.36
-0.0111	0.000966	3.8e-25	8.39e-31	-11.5	-0.00739	0.00372	0.0473	-1.98	-0.012	0.00128	8.35e-21	-9.36	-0.0125	0.00206	1.08e-09	-6.1	-0.00743	0.00253	0.00336	-2.93
0.0146	0.00126	3.81e-25	8.41e-31	11.5	0.0136	0.00688	0.048	1.98	0.0144	0.00146	5.36e-23	9.87	0.0148	0.00308	1.59e-06	4.8	0.0161	0.00542	0.00303	2.97
0.0148	0.00128	3.85e-25	8.51e-31	11.5	0.0114	0.00417	0.00606	2.74	0.0172	0.0017	3.79e-24	10.1	0.0136	0.00279	1.05e-06	4.88	0.00823	0.00367	0.0249	2.24
-0.0123	0.00106	3.91e-25	8.63e-31	-11.5	-0.013	0.00418	0.00193	-3.1	-0.0129	0.00135	1.99e-21	-9.51	-0.011	0.00226	1.21e-06	-4.85	-0.011	0.00342	0.00138	-3.2
-0.0131	0.00114	3.92e-25	8.65e-31	-11.5	-0.0108	0.00532	0.0417	-2.04	-0.0137	0.00141	2.71e-22	-9.71	-0.0102	0.00252	5.7e-05	-4.02	-0.0167	0.00364	4.27e-06	-4.6
-0.00643	0.000558	4.04e-25	8.93e-31	-11.5	-0.00727	0.00262	0.00553	-2.77	-0.00691	0.000735	5.27e-21	-9.4	-0.00655	0.0011	2.51e-09	-5.96	-0.0036	0.0016	0.0246	-2.25
0.0106	0.000916	4.2e-25	9.29e-31	11.5	0.0126	0.00317	7.59e-05	3.96	0.0121	0.00128	2.26e-21	9.49	0.00863	0.00169	3.49e-07	5.09	0.00689	0.00278	0.0133	2.47
-0.0179	0.00155	4.24e-25	9.37e-31	-11.5	-0.0197	0.00791	0.0126	-2.49	-0.0195	0.0019	9.35e-25	-10.3	-0.0145	0.0036	5.37e-05	-4.04	-0.0129	0.00464	0.00551	-2.78
-0.0179	0.00155	4.5e-25	9.93e-31	-11.5	-0.0072	0.00499	0.15	-1.44	-0.0206	0.00215	7.39e-22	-9.61	-0.0155	0.00327	1.99e-06	-4.75	-0.0187	0.00393	2e-06	-4.75
0.00596	0.000517	4.65e-25	1.03e-30	11.5	0.00705	0.00207	0.000643	3.41	0.00614	0.000649	3.17e-21	9.46	0.00526	0.00115	4.45e-06	4.59	0.00558	0.00165	0.00074	3.37
-0.00897	0.000779	4.78e-25	1.06e-30	-11.5	-0.00726	0.00281	0.00992	-2.58	-0.00988	0.00101	9.59e-23	-9.82	-0.00753	0.00171	1.01e-05	-4.42	-0.00803	0.00229	0.000465	-3.5
-0.0174	0.00151	5.08e-25	1.12e-30	-11.5	-0.0157	0.00513	0.00222	-3.06	-0.0186	0.00204	6.63e-20	-9.13	-0.0193	0.00326	3.3e-09	-5.92	-0.0112	0.00397	0.0047	-2.83
0.0146	0.00127	5.3e-25	1.17e-30	11.5	0.0214	0.00607	0.000426	3.52	0.0143	0.00152	4.97e-21	9.41	0.0147	0.00299	8.33e-07	4.93	0.0129	0.00437	0.00321	2.95
-0.0151	0.00131	5.39e-25	1.19e-30	-11.5	-0.00879	0.00533	0.0991	-1.65	-0.0181	0.00175	3.28e-25	-10.4	-0.0113	0.00273	3.46e-05	-4.14	-0.0119	0.00341	0.00049	-3.49
0.0125	0.00108	5.4e-25	1.19e-30	11.5	0.0133	0.00464	0.00409	2.87	0.0131	0.00146	2.1e-19	9.01	0.00897	0.0021	2.01e-05	4.26	0.0166	0.00305	4.9e-08	5.45
0.0114	0.000986	5.54e-25	1.22e-30	11.5	0.00759	0.00369	0.0395	2.06	0.0131	0.00133	6.62e-23	9.85	0.0101	0.00191	1.16e-07	5.3	0.00803	0.00295	0.00643	2.72
0.0107	0.00093	6.09e-25	1.34e-30	11.5	0.00898	0.00326	0.00584	2.76	0.0121	0.00124	8.98e-23	9.82	0.00852	0.00194	1.16e-05	4.39	0.0092	0.00264	0.000498	3.48
-0.0069	0.0006	6.43e-25	1.42e-30	-11.5	-0.00565	0.00234	0.0156	-2.42	-0.00778	0.000796	1.45e-22	-9.77	-0.00542	0.00119	5.72e-06	-4.54	-0.00646	0.00178	0.000274	-3.64
-0.0157	0.00137	6.51e-25	1.44e-30	-11.5	-0.0139	0.00538	0.00958	-2.59	-0.0171	0.00184	1.44e-20	-9.3	-0.0133	0.00289	4.03e-06	-4.61	-0.0148	0.00339	1.23e-05	-4.37
0.0158	0.00137	8.13e-25	1.8e-30	11.5	0.013	0.00436	0.00288	2.98	0.0173	0.0018	5.51e-22	9.64	0.0145	0.00304	1.77e-06	4.78	0.0123	0.0041	0.00268	3
-0.00881	0.000768	8.3e-25	1.83e-30	-11.5	-0.00769	0.00299	0.0101	-2.57	-0.00992	0.000997	2.62e-23	-9.95	-0.00703	0.00161	1.21e-05	-4.38	-0.00722	0.00228	0.00158	-3.16
0.0215	0.00188	8.47e-25	1.87e-30	11.5	0.0267	0.00693	0.000117	3.85	0.0223	0.00252	9.23e-19	8.84	0.02	0.00384	1.8e-07	5.22	0.0182	0.00516	0.000413	3.53
-0.0141	0.00123	8.47e-25	1.87e-30	-11.5	-0.0187	0.00502	0.000195	-3.72	-0.0144	0.00152	2.74e-21	-9.47	-0.0117	0.00282	3.16e-05	-4.16	-0.0137	0.00392	0.000474	-3.49
-0.0166	0.00145	8.82e-25	1.95e-30	-11.5	-0.0164	0.0037	9.25e-06	-4.43	-0.0172	0.0021	2.87e-16	-8.18	-0.018	0.00305	4.08e-09	-5.88	-0.013	0.00385	0.000707	-3.39
0.0119	0.00104	9.36e-25	2.07e-30	11.5	0.00568	0.00425	0.181	1.34	0.0132	0.00128	5.96e-25	10.3	0.0105	0.00241	1.39e-05	4.35	0.00966	0.00337	0.00416	2.87
-0.00875	0.000763	9.52e-25	2.1e-30	-11.5	-0.00246	0.00322	0.444	-0.766	-0.00967	0.000954	3.9e-24	-10.1	-0.00909	0.00173	1.45e-07	-5.26	-0.00596	0.00232	0.0101	-2.57
-0.0102	0.000888	9.71e-25	2.15e-30	-11.5	-0.0124	0.0035	0.000417	-3.53	-0.0104	0.00111	1.09e-20	-9.33	-0.00721	0.00192	0.000172	-3.76	-0.0143	0.00302	2.2e-06	-4.73
0.0164	0.00143	9.92e-25	2.19e-30	11.5	0.0178	0.00612	0.00368	2.9	0.0162	0.00183	7.9e-19	8.86	0.0175	0.00307	1.31e-08	5.68	0.015	0.00429	0.000465	3.5
-0.0118	0.00103	1.08e-24	2.38e-30	-11.4	-0.0128	0.00436	0.00323	-2.94	-0.013	0.00129	6.01e-24	-10.1	-0.011	0.00236	2.8e-06	-4.69	-0.00578	0.00302	0.0555	-1.91
0.0155	0.00135	1.09e-24	2.4e-30	11.4	0.0133	0.00502	0.00808	2.65	0.0175	0.00183	1.59e-21	9.53	0.015	0.00262	9.32e-09	5.74	0.00857	0.00395	0.0301	2.17
-0.00519	0.000454	1.13e-24	2.5e-30	-11.4	-0.00416	0.00175	0.0173	-2.38	-0.00608	0.000613	3.4e-23	-9.92	-0.00407	0.000925	1.08e-05	-4.4	-0.00417	0.00119	0.000473	-3.5
0.00911	0.000796	1.13e-24	2.51e-30	11.4	0.0103	0.00297	0.000522	3.47	0.00934	0.00106	1.42e-18	8.8	0.00885	0.00158	2.2e-08	5.6	0.00781	0.00238	0.00102	3.29
0.0191	0.00167	1.17e-24	2.59e-30	11.4	0.0132	0.00632	0.0367	2.09	0.0223	0.00234	1.6e-21	9.53	0.0157	0.00322	1.04e-06	4.88	0.0168	0.0042	6.23e-05	4
0.00955	0.000834	1.19e-24	2.63e-30	11.4	0.0103	0.0037	0.00536	2.78	0.0111	0.00107	1.84e-25	10.4	0.0061	0.0017	0.000341	3.58	0.00772	0.00267	0.00388	2.89
-0.0143	0.00125	1.19e-24	2.64e-30	-11.4	-0.008	0.00479	0.0949	-1.67	-0.015	0.00165	1.02e-19	-9.09	-0.0128	0.00264	1.15e-06	-4.86	-0.0171	0.00343	6.59e-07	-4.97
-0.00822	0.000719	1.27e-24	2.82e-30	-11.4	-0.00344	0.00318	0.279	-1.08	-0.00989	0.000932	2.53e-26	-10.6	-0.007	0.00149	2.66e-06	-4.7	-0.00436	0.00207	0.0352	-2.11
-0.00793	0.000693	1.32e-24	2.91e-30	-11.4	-0.00872	0.0026	0.000801	-3.35	-0.00793	0.000847	8.45e-21	-9.35	-0.00557	0.00172	0.00116	-3.25	-0.0113	0.00223	4.07e-07	-5.07
-0.0109	0.00095	1.36e-24	3.02e-30	-11.4	-0.0113	0.00437	0.00968	-2.59	-0.0121	0.00118	9.55e-25	-10.3	-0.00808	0.00217	0.0002	-3.72	-0.00818	0.00285	0.00412	-2.87
-0.0133	0.00117	1.39e-24	3.08e-30	-11.4	-0.0157	0.00416	0.00017	-3.76	-0.015	0.00161	1.24e-20	-9.31	-0.0121	0.00225	7.15e-08	-5.39	-0.00761	0.00324	0.0188	-2.35
-0.00912	0.000798	1.41e-24	3.11e-30	-11.4	-0.0097	0.00395	0.0141	-2.45	-0.0101	0.00101	1.05e-23	-10	-0.00822	0.00168	9.38e-07	-4.9	-0.0049	0.00245	0.0453	-2
0.0179	0.00157	1.5e-24	3.31e-30	11.4	0.0102	0.005	0.0404	2.05	0.0218	0.0021	3.22e-25	10.4	0.0139	0.00337	3.62e-05	4.13	0.0137	0.00443	0.00196	3.1
-0.0111	0.000969	1.54e-24	3.39e-30	-11.4	-0.0063	0.00312	0.0436	-2.02	-0.0127	0.00127	1.37e-23	-10	-0.00924	0.00217	1.99e-05	-4.27	-0.00999	0.0028	0.000356	-3.57
-0.00658	0.000577	1.55e-24	3.42e-30	-11.4	-0.00304	0.00199	0.126	-1.53	-0.00896	0.000799	3.37e-29	-11.2	-0.00541	0.00117	4.18e-06	-4.6	-0.00232	0.00147	0.114	-1.58
0.0124	0.00109	1.55e-24	3.43e-30	11.4	0.0123	0.00305	5.47e-05	4.03	0.0148	0.00151	1.06e-22	9.81	0.00978	0.00223	1.1e-05	4.4	0.00726	0.00326	0.0261	2.22
-0.0126	0.0011	1.59e-24	3.52e-30	-11.4	-0.009	0.00551	0.102	-1.63	-0.0135	0.00143	3.96e-21	-9.43	-0.0109	0.00229	2.06e-06	-4.75	-0.0125	0.003	2.89e-05	-4.18
-0.0189	0.00166	1.62e-24	3.59e-30	-11.4	-0.0263	0.00576	5.19e-06	-4.56	-0.0207	0.00222	1.08e-20	-9.33	-0.0139	0.00365	0.000143	-3.8	-0.0152	0.00424	0.000327	-3.59
0.0172	0.00151	1.69e-24	3.73e-30	11.4	0.0151	0.00629	0.0165	2.4	0.0197	0.00191	7.98e-25	10.3	0.0139	0.00324	1.66e-05	4.31	0.0104	0.00461	0.0246	2.25
-0.0108	0.00095	1.71e-24	3.77e-30	-11.4	-0.0101	0.00389	0.00908	-2.61	-0.0129	0.0012	9.54e-27	-10.7	-0.00853	0.00215	7.36e-05	-3.96	-0.00439	0.00274	0.109	-1.6
-0.00542	0.000476	1.9e-24	4.19e-30	-11.4	-0.00469	0.00167	0.00489	-2.81	-0.00619	0.00061	3.31e-24	-10.2	-0.0042	0.00102	4.04e-05	-4.11	-0.00391	0.00156	0.012	-2.51
-0.00749	0.000657	1.92e-24	4.25e-30	-11.4	-0.00481	0.00256	0.0602	-1.88	-0.00903	0.000854	4.02e-26	-10.6	-0.00658	0.00143	4.25e-06	-4.6	-0.00335	0.00182	0.065	-1.85
0.00933	0.000818	1.99e-24	4.41e-30	11.4	0.00968	0.00297	0.00113	3.26	0.011	0.00111	5.17e-23	9.88	0.00701	0.00153	4.47e-06	4.59	0.00664	0.0027	0.0138	2.46
-0.0134	0.00118	2e-24	4.42e-30	-11.4	-0.0112	0.00444	0.0116	-2.52	-0.0161	0.00162	3.21e-23	-9.93	-0.0106	0.00249	1.91e-05	-4.27	-0.00982	0.00276	0.000378	-3.56
-0.0173	0.00152	2e-24	4.43e-30	-11.4	-0.0134	0.00551	0.0148	-2.44	-0.018	0.00195	2.42e-20	-9.24	-0.0167	0.00333	5.18e-07	-5.02	-0.0171	0.00457	0.000188	-3.73
-0.0104	0.000912	2.05e-24	4.54e-30	-11.4	-0.00767	0.00327	0.0191	-2.34	-0.0126	0.00126	1.35e-23	-10	-0.008	0.00174	4.15e-06	-4.6	-0.00797	0.00259	0.00209	-3.08
-0.00983	0.000863	2.09e-24	4.62e-30	-11.4	-0.00642	0.00287	0.0252	-2.24	-0.0119	0.00122	2.11e-22	-9.74	-0.00874	0.00178	9.59e-07	-4.9	-0.00718	0.00205	0.000465	-3.5
-0.00659	0.000578	2.13e-24	4.72e-30	-11.4	-0.00799	0.00251	0.00147	-3.18	-0.00677	0.00071	1.51e-21	-9.53	-0.00572	0.00132	1.51e-05	-4.33	-0.00628	0.00191	0.00102	-3.29
-0.0119	0.00105	2.33e-24	5.16e-30	-11.4	-0.0135	0.00447	0.00251	-3.02	-0.0124	0.00132	3.63e-21	-9.44	-0.0127	0.00236	7.97e-08	-5.37	-0.00712	0.00314	0.0232	-2.27
0.0147	0.00129	2.72e-24	6.02e-30	11.4	0.0133	0.00406	0.00106	3.27	0.0181	0.00174	2.66e-25	10.4	0.0106	0.00276	0.000131	3.82	0.00828	0.0036	0.0216	2.3
-0.00914	0.000804	2.92e-24	6.45e-30	-11.4	-0.00641	0.00299	0.0322	-2.14	-0.00983	0.00105	8.55e-21	-9.35	-0.00862	0.00171	4.96e-07	-5.03	-0.00836	0.0023	0.000276	-3.64
0.00844	0.000743	2.95e-24	6.51e-30	11.4	0.0044	0.00247	0.0748	1.78	0.0106	0.000978	2.4e-27	10.8	0.00662	0.00149	8.26e-06	4.46	0.00331	0.00258	0.199	1.29
0.00796	0.0007	2.97e-24	6.57e-30	11.4	0.00769	0.00232	0.000934	3.31	0.00791	0.00096	1.77e-16	8.24	0.00722	0.00136	1.2e-07	5.29	0.0101	0.00208	1.19e-06	4.86
0.0144	0.00127	2.98e-24	6.58e-30	11.4	0.0137	0.00555	0.0134	2.47	0.0153	0.00162	3.01e-21	9.46	0.0123	0.00264	3.04e-06	4.67	0.0139	0.00391	0.00039	3.55
-0.00929	0.000818	3.03e-24	6.7e-30	-11.4	-0.0104	0.003	0.000551	-3.45	-0.0105	0.0011	8.63e-22	-9.59	-0.00657	0.00169	0.000105	-3.88	-0.00837	0.00222	0.000166	-3.77
0.00895	0.000788	3.05e-24	6.73e-30	11.4	0.0115	0.00313	0.000253	3.66	0.00909	0.000993	5.92e-20	9.15	0.00903	0.00172	1.42e-07	5.26	0.00626	0.00254	0.0137	2.47
0.00792	0.000697	3.05e-24	6.74e-30	11.4	0.00797	0.00303	0.00845	2.63	0.0079	0.000876	1.92e-19	9.02	0.00752	0.00141	8.72e-08	5.35	0.00951	0.00268	0.000396	3.54
-0.00793	0.000698	3.05e-24	6.74e-30	-11.4	-0.00953	0.00242	8.47e-05	-3.93	-0.00861	0.000905	1.85e-21	-9.51	-0.00735	0.00159	3.97e-06	-4.61	-0.00465	0.00192	0.0158	-2.41
0.0141	0.00124	3.09e-24	6.82e-30	11.4	0.00801	0.00532	0.132	1.5	0.0163	0.00162	1.1e-23	10	0.0111	0.00252	1.15e-05	4.39	0.0122	0.00356	0.000621	3.42
0.00969	0.000854	3.27e-24	7.22e-30	11.4	0.00882	0.00286	0.00204	3.08	0.0112	0.00117	1.03e-21	9.57	0.00796	0.00163	1.09e-06	4.87	0.00733	0.00267	0.00596	2.75
0.00963	0.000848	3.33e-24	7.36e-30	11.4	0.00955	0.00271	0.000434	3.52	0.0112	0.00119	6.52e-21	9.38	0.0071	0.00158	6.92e-06	4.5	0.00913	0.00258	0.000393	3.54
-0.0109	0.000961	3.44e-24	7.59e-30	-11.3	-0.00389	0.00374	0.298	-1.04	-0.0128	0.00125	2.04e-24	-10.2	-0.0102	0.00201	3.91e-07	-5.07	-0.00682	0.0028	0.0148	-2.44
0.0145	0.00128	3.46e-24	7.65e-30	11.3	0.00733	0.00455	0.107	1.61	0.0153	0.00164	7.05e-21	9.37	0.0163	0.00275	2.73e-09	5.95	0.0108	0.00408	0.00828	2.64
0.0148	0.0013	3.57e-24	7.88e-30	11.3	0.0106	0.00515	0.0393	2.06	0.0149	0.00156	1.21e-21	9.56	0.0146	0.00324	7.3e-06	4.48	0.0175	0.00467	0.000183	3.74
0.00989	0.000872	3.77e-24	8.34e-30	11.3	0.0119	0.0029	4.17e-05	4.1	0.00988	0.00118	4.79e-17	8.39	0.00981	0.00169	6.26e-09	5.81	0.00823	0.00283	0.00367	2.91
-0.00957	0.000844	3.84e-24	8.49e-30	-11.3	-0.0074	0.00359	0.0395	-2.06	-0.0104	0.00106	5.36e-23	-9.87	-0.00839	0.00183	4.81e-06	-4.57	-0.00768	0.00275	0.00518	-2.8
-0.0111	0.000975	3.95e-24	8.72e-30	-11.3	-0.0138	0.00379	0.000265	-3.65	-0.0125	0.0013	5.93e-22	-9.63	-0.00875	0.00206	2.22e-05	-4.24	-0.00776	0.00257	0.00254	-3.02
-0.00985	0.000869	3.98e-24	8.79e-30	-11.3	-0.00558	0.00383	0.145	-1.46	-0.0124	0.00115	2.61e-27	-10.8	-0.00552	0.00179	0.00205	-3.08	-0.00819	0.00234	0.000471	-3.5
-0.00915	0.000807	4.05e-24	8.94e-30	-11.3	-0.0102	0.00282	0.000299	-3.62	-0.00935	0.00101	1.44e-20	-9.3	-0.00895	0.00198	6.4e-06	-4.51	-0.00748	0.00246	0.0024	-3.04
-0.0134	0.00118	4.06e-24	8.96e-30	-11.3	-0.0139	0.00454	0.00221	-3.06	-0.0141	0.00154	4.51e-20	-9.18	-0.012	0.00246	1.2e-06	-4.86	-0.0121	0.0035	0.000529	-3.47
-0.00719	0.000635	4.09e-24	9.03e-30	-11.3	-0.00965	0.00276	0.000467	-3.5	-0.00787	0.000808	2.12e-22	-9.74	-0.00571	0.0013	1.16e-05	-4.38	-0.00509	0.00208	0.0145	-2.44
0.00836	0.000738	4.1e-24	9.06e-30	11.3	0.00854	0.00254	0.000783	3.36	0.00912	0.000976	9.53e-21	9.34	0.00666	0.00151	1.07e-05	4.4	0.00795	0.00226	0.000428	3.52
-0.0119	0.00105	4.13e-24	9.12e-30	-11.3	-0.00896	0.00409	0.0284	-2.19	-0.0126	0.00135	1.21e-20	-9.32	-0.0123	0.00234	1.37e-07	-5.27	-0.00945	0.0029	0.00112	-3.26
0.0133	0.00118	4.22e-24	9.32e-30	11.3	0.00933	0.00354	0.00848	2.63	0.0159	0.00158	6.1e-24	10.1	0.0127	0.00258	8.93e-07	4.91	0.00648	0.00334	0.0523	1.94
0.0151	0.00133	4.38e-24	9.68e-30	11.3	0.00837	0.00455	0.0658	1.84	0.0188	0.00182	3.56e-25	10.4	0.0131	0.00279	2.63e-06	4.7	0.00845	0.00343	0.0137	2.47
0.00871	0.000769	4.41e-24	9.75e-30	11.3	0.00839	0.00308	0.00655	2.72	0.0103	0.00101	1.6e-24	10.2	0.00626	0.00157	6.55e-05	3.99	0.00599	0.0023	0.00915	2.61
-0.0107	0.000945	4.98e-24	1.1e-29	-11.3	-0.0108	0.00349	0.00199	-3.09	-0.0121	0.0013	1.89e-20	-9.27	-0.00909	0.00194	2.79e-06	-4.69	-0.00854	0.00234	0.000271	-3.64
0.0142	0.00125	4.99e-24	1.1e-29	11.3	0.00506	0.00408	0.215	1.24	0.0183	0.00171	1.25e-26	10.7	0.0116	0.00248	3.08e-06	4.67	0.00833	0.00371	0.0247	2.25
-0.00958	0.000847	5e-24	1.11e-29	-11.3	-0.0115	0.00329	0.000457	-3.5	-0.00967	0.0011	1.06e-18	-8.83	-0.00696	0.00177	8.68e-05	-3.92	-0.0134	0.00258	1.84e-07	-5.21
-0.0126	0.00111	5.05e-24	1.12e-29	-11.3	-0.00791	0.00423	0.0616	-1.87	-0.0124	0.00149	1.21e-16	-8.28	-0.0128	0.00217	4.01e-09	-5.88	-0.0155	0.00321	1.32e-06	-4.84
-0.0131	0.00116	5.07e-24	1.12e-29	-11.3	-0.0102	0.00496	0.0387	-2.07	-0.013	0.00145	2.78e-19	-8.98	-0.0133	0.00266	6.4e-07	-4.98	-0.0152	0.00348	1.27e-05	-4.37
-0.0114	0.00101	5.18e-24	1.15e-29	-11.3	-0.0141	0.00387	0.000279	-3.63	-0.0112	0.00127	9.52e-19	-8.84	-0.0129	0.00223	8.41e-09	-5.76	-0.00786	0.00337	0.0196	-2.33
0.00789	0.000698	5.31e-24	1.17e-29	11.3	0.00533	0.0025	0.0331	2.13	0.00912	0.000913	1.66e-23	9.99	0.00604	0.00147	3.8e-05	4.12	0.00702	0.0021	0.000815	3.35
-0.016	0.00142	5.51e-24	1.22e-29	-11.3	-0.00957	0.0063	0.129	-1.52	-0.0157	0.00177	6.88e-19	-8.88	-0.0193	0.00329	4.5e-09	-5.86	-0.0153	0.00402	0.000146	-3.8
-0.013	0.00115	5.87e-24	1.3e-29	-11.3	-0.0146	0.005	0.00359	-2.91	-0.0151	0.0015	8.47e-24	-10.1	-0.0103	0.00256	5.32e-05	-4.04	-0.00812	0.00294	0.00571	-2.76
-0.0068	0.000601	5.94e-24	1.31e-29	-11.3	-0.00565	0.00219	0.00999	-2.58	-0.00736	0.000786	7.48e-21	-9.37	-0.0056	0.00125	7.31e-06	-4.48	-0.00709	0.00183	0.00011	-3.87
0.0108	0.000953	6.38e-24	1.41e-29	11.3	0.00932	0.003	0.00189	3.11	0.0133	0.00137	1.78e-22	9.75	0.00908	0.00191	2.06e-06	4.75	0.00661	0.00235	0.00501	2.81
-0.0051	0.000452	6.96e-24	1.54e-29	-11.3	-0.00393	0.00166	0.0177	-2.37	-0.00588	0.000586	1e-23	-10	-0.00411	0.00097	2.23e-05	-4.24	-0.00364	0.00133	0.00632	-2.73
0.00506	0.000449	7.01e-24	1.55e-29	11.3	0.00521	0.00198	0.00834	2.64	0.00514	0.00056	4.58e-20	9.17	0.00497	0.000936	1.07e-07	5.31	0.00459	0.00161	0.00437	2.85
0.0154	0.00136	7.07e-24	1.56e-29	11.3	0.0252	0.00663	0.000144	3.8	0.0138	0.00159	3.86e-18	8.68	0.0201	0.00336	2.11e-09	5.99	0.014	0.00538	0.00903	2.61
-0.00662	0.000586	7.1e-24	1.57e-29	-11.3	-0.00322	0.00224	0.151	-1.43	-0.00738	0.000752	8.97e-23	-9.82	-0.00669	0.00126	9.71e-08	-5.33	-0.00422	0.00181	0.0197	-2.33
0.0065	0.000576	7.62e-24	1.68e-29	11.3	0.0057	0.00226	0.0117	2.52	0.00662	0.000716	2.33e-20	9.25	0.00594	0.00126	2.37e-06	4.72	0.00772	0.00208	0.000207	3.71
0.0196	0.00174	7.72e-24	1.71e-29	11.3	0.00824	0.00659	0.211	1.25	0.0209	0.00217	6.1e-22	9.63	0.0229	0.00418	4.21e-08	5.48	0.0145	0.0052	0.00534	2.79
-0.0125	0.00111	7.99e-24	1.76e-29	-11.3	-0.0129	0.00481	0.00739	-2.68	-0.0138	0.00141	9.2e-23	-9.82	-0.0111	0.00244	4.96e-06	-4.57	-0.00783	0.0032	0.0144	-2.45
-0.00552	0.00049	8.54e-24	1.89e-29	-11.3	-0.00541	0.00199	0.00644	-2.72	-0.0062	0.000648	1.09e-21	-9.57	-0.00456	0.000994	4.5e-06	-4.59	-0.00431	0.00138	0.00179	-3.12
0.00672	0.000596	8.59e-24	1.9e-29	11.3	0.00486	0.00241	0.0433	2.02	0.00625	0.000751	8.18e-17	8.33	0.00825	0.00128	1.09e-10	6.45	0.0075	0.00197	0.000145	3.8
-0.011	0.000972	9.19e-24	2.03e-29	-11.3	-0.0109	0.004	0.00648	-2.72	-0.0123	0.00122	1.08e-23	-10	-0.00856	0.0022	9.92e-05	-3.89	-0.00772	0.00287	0.00712	-2.69
0.00992	0.000881	9.41e-24	2.08e-29	11.3	0.0137	0.0035	8.8e-05	3.92	0.0112	0.00114	1.22e-22	9.79	0.00633	0.00183	0.000543	3.46	0.00851	0.00268	0.00149	3.18
0.0247	0.0022	1e-23	2.22e-29	11.3	0.0155	0.00637	0.0149	2.44	0.0317	0.00312	3.29e-24	10.2	0.0221	0.00465	2.04e-06	4.75	0.0139	0.00545	0.0108	2.55
-0.0171	0.00152	1.05e-23	2.33e-29	-11.2	-0.0141	0.00708	0.046	-2	-0.0156	0.00184	2.94e-17	-8.45	-0.0203	0.00355	1.09e-08	-5.72	-0.0243	0.00516	2.52e-06	-4.71
-0.00777	0.000691	1.08e-23	2.38e-29	-11.2	-0.00478	0.00274	0.0807	-1.75	-0.009	0.000849	2.87e-26	-10.6	-0.00498	0.00164	0.00233	-3.04	-0.00645	0.00224	0.00395	-2.88
-0.00868	0.000772	1.1e-23	2.42e-29	-11.2	-0.00665	0.0026	0.0105	-2.56	-0.0109	0.00112	2.05e-22	-9.74	-0.0091	0.0016	1.22e-08	-5.7	-0.00389	0.00171	0.0227	-2.28
0.0135	0.0012	1.1e-23	2.42e-29	11.2	0.0109	0.00375	0.00375	2.9	0.0145	0.00162	3.69e-19	8.95	0.0129	0.00255	4.16e-07	5.06	0.0124	0.00339	0.000243	3.67
0.00864	0.000768	1.1e-23	2.43e-29	11.2	0.00868	0.00273	0.0015	3.18	0.00996	0.00104	7.44e-22	9.61	0.00578	0.00153	0.000152	3.79	0.00858	0.00223	0.000116	3.86
-0.0157	0.0014	1.1e-23	2.44e-29	-11.2	-0.019	0.00612	0.00193	-3.1	-0.017	0.00179	3.03e-21	-9.46	-0.0135	0.00306	9.88e-06	-4.42	-0.0122	0.0039	0.00167	-3.14
-0.00823	0.000732	1.19e-23	2.63e-29	-11.2	-0.00904	0.00299	0.00247	-3.03	-0.00887	0.000925	8.67e-22	-9.59	-0.00572	0.00158	0.000289	-3.62	-0.00914	0.00234	9.49e-05	-3.9
-0.00737	0.000656	1.22e-23	2.7e-29	-11.2	-0.0062	0.00281	0.0272	-2.21	-0.00793	0.000836	2.38e-21	-9.49	-0.00726	0.00139	1.69e-07	-5.23	-0.00497	0.00202	0.014	-2.46
-0.0151	0.00134	1.25e-23	2.75e-29	-11.2	-0.0131	0.0063	0.038	-2.07	-0.0157	0.0016	6.63e-23	-9.85	-0.0165	0.0035	2.29e-06	-4.73	-0.00931	0.00427	0.0293	-2.18
-0.0137	0.00122	1.26e-23	2.78e-29	-11.2	-0.00667	0.00372	0.0729	-1.79	-0.0192	0.00173	9.91e-29	-11.1	-0.0097	0.00245	7.7e-05	-3.95	-0.00687	0.00325	0.0347	-2.11
-0.0114	0.00101	1.27e-23	2.8e-29	-11.2	-0.00909	0.00366	0.0129	-2.49	-0.013	0.00128	2.3e-24	-10.2	-0.00666	0.00226	0.00322	-2.95	-0.0126	0.00336	0.000175	-3.75
-0.0106	0.000941	1.3e-23	2.87e-29	-11.2	-0.009	0.00428	0.0355	-2.1	-0.0128	0.00117	1.43e-27	-10.9	-0.00804	0.00207	9.97e-05	-3.89	-0.00252	0.00296	0.394	-0.852
0.0271	0.00242	1.37e-23	3.02e-29	11.2	0.0148	0.00915	0.106	1.62	0.0333	0.00322	3.84e-25	10.4	0.0218	0.00491	9.11e-06	4.44	0.0163	0.00684	0.0172	2.38
-0.0257	0.00229	1.4e-23	3.09e-29	-11.2	-0.0299	0.00912	0.00103	-3.28	-0.0241	0.00281	1.04e-17	-8.57	-0.0266	0.00526	4.41e-07	-5.05	-0.0331	0.00787	2.55e-05	-4.21
-0.0167	0.00149	1.42e-23	3.14e-29	-11.2	-0.0203	0.00613	0.000915	-3.32	-0.0176	0.00183	9.64e-22	-9.58	-0.0131	0.00338	0.000111	-3.87	-0.0156	0.00494	0.00156	-3.16
-0.0154	0.00137	1.43e-23	3.15e-29	-11.2	-0.0171	0.00504	0.000686	-3.4	-0.0169	0.00181	1.07e-20	-9.33	-0.0123	0.00295	2.86e-05	-4.18	-0.0129	0.0037	0.000472	-3.5
-0.015	0.00134	1.46e-23	3.22e-29	-11.2	-0.0152	0.00576	0.00853	-2.63	-0.0158	0.00172	3.7e-20	-9.2	-0.0145	0.00274	1.24e-07	-5.29	-0.0113	0.00414	0.00618	-2.74
-0.0139	0.00124	1.47e-23	3.24e-29	-11.2	-0.00693	0.00451	0.125	-1.54	-0.0145	0.00161	2.81e-19	-8.98	-0.0145	0.00255	1.3e-08	-5.69	-0.0143	0.00394	0.000275	-3.64
-0.00706	0.000629	1.49e-23	3.28e-29	-11.2	-0.00683	0.00238	0.00405	-2.87	-0.00763	0.00079	4.86e-22	-9.65	-0.00569	0.00143	7.17e-05	-3.97	-0.00626	0.00195	0.00132	-3.21
0.00972	0.000866	1.49e-23	3.3e-29	11.2	0.0117	0.00289	5.33e-05	4.04	0.00967	0.00112	4.87e-18	8.66	0.00877	0.00186	2.51e-06	4.71	0.0103	0.00284	0.000279	3.63
0.00861	0.000767	1.5e-23	3.32e-29	11.2	0.00921	0.00281	0.00106	3.28	0.00942	0.000984	1.09e-21	9.57	0.00755	0.0017	8.54e-06	4.45	0.00578	0.00229	0.0114	2.53
-0.0109	0.000969	1.52e-23	3.36e-29	-11.2	-0.0103	0.00392	0.00872	-2.62	-0.0116	0.00125	2.23e-20	-9.25	-0.00858	0.00207	3.33e-05	-4.15	-0.0118	0.00279	2.41e-05	-4.22
-0.00734	0.000654	1.53e-23	3.38e-29	-11.2	-0.00597	0.00292	0.0408	-2.05	-0.0077	0.000816	3.93e-21	-9.43	-0.00789	0.00143	3.54e-08	-5.51	-0.0045	0.00208	0.0309	-2.16
-0.0162	0.00144	1.6e-23	3.53e-29	-11.2	-0.0227	0.00559	5.03e-05	-4.05	-0.0154	0.00178	7.06e-18	-8.61	-0.0141	0.00332	2.27e-05	-4.24	-0.0212	0.00471	6.87e-06	-4.5
0.013	0.00116	1.61e-23	3.55e-29	11.2	0.00875	0.0037	0.0179	2.37	0.0155	0.00152	1.26e-24	10.2	0.00974	0.00247	8.21e-05	3.94	0.0093	0.00364	0.0106	2.55
0.00842	0.000751	1.62e-23	3.57e-29	11.2	0.00851	0.00281	0.0025	3.02	0.00956	0.000979	1.52e-22	9.77	0.00667	0.00151	1.02e-05	4.41	0.00578	0.00247	0.0191	2.34
-0.0113	0.00101	1.65e-23	3.65e-29	-11.2	-0.0133	0.0041	0.00117	-3.25	-0.0106	0.00125	3.85e-17	-8.42	-0.0121	0.00228	1.13e-07	-5.3	-0.0134	0.00322	3.29e-05	-4.15
-0.0101	0.000905	1.69e-23	3.73e-29	-11.2	-0.0082	0.00315	0.00937	-2.6	-0.0119	0.00122	2.08e-22	-9.74	-0.00728	0.00191	0.000136	-3.81	-0.00911	0.00241	0.000154	-3.79
-0.0105	0.000941	1.75e-23	3.87e-29	-11.2	-0.0133	0.00319	2.87e-05	-4.18	-0.0111	0.00125	6.81e-19	-8.88	-0.00854	0.00203	2.56e-05	-4.21	-0.00958	0.0026	0.000229	-3.68
-0.0149	0.00133	1.75e-23	3.87e-29	-11.2	-0.0108	0.00541	0.045	-2	-0.0149	0.00167	5.26e-19	-8.91	-0.0189	0.00302	3.92e-10	-6.26	-0.0104	0.00402	0.00992	-2.58
-0.00744	0.000664	1.75e-23	3.88e-29	-11.2	-0.00286	0.00243	0.24	-1.18	-0.0085	0.000865	7.94e-23	-9.84	-0.00708	0.00143	7.18e-07	-4.96	-0.00569	0.00192	0.00298	-2.97
-0.0128	0.00114	1.86e-23	4.11e-29	-11.2	-0.0092	0.00524	0.0789	-1.76	-0.0131	0.00144	1.07e-19	-9.08	-0.0136	0.00259	1.37e-07	-5.27	-0.0115	0.00321	0.000335	-3.59
0.0137	0.00123	2.03e-23	4.5e-29	11.2	0.0154	0.00467	0.000964	3.3	0.0141	0.00158	4.8e-19	8.92	0.0134	0.00274	9.45e-07	4.9	0.0114	0.00338	0.000707	3.39
0.0103	0.000919	2.05e-23	4.53e-29	11.2	0.00843	0.00333	0.0112	2.54	0.0112	0.0012	6.75e-21	9.38	0.0104	0.00199	1.95e-07	5.2	0.00674	0.00264	0.0108	2.55
-0.00805	0.000719	2.06e-23	4.55e-29	-11.2	-0.00495	0.00243	0.0417	-2.04	-0.00936	0.000944	3.32e-23	-9.92	-0.0068	0.00145	2.75e-06	-4.69	-0.00587	0.00245	0.0167	-2.39
-0.0134	0.0012	2.06e-23	4.56e-29	-11.2	-0.0111	0.00485	0.0217	-2.3	-0.0133	0.00151	9.23e-19	-8.84	-0.014	0.00273	2.79e-07	-5.14	-0.0139	0.00353	7.68e-05	-3.95
-0.00587	0.000525	2.12e-23	4.68e-29	-11.2	-0.00551	0.0023	0.0166	-2.4	-0.00649	0.000651	1.86e-23	-9.98	-0.00543	0.00116	3.12e-06	-4.66	-0.00273	0.00171	0.11	-1.6
-0.017	0.00152	2.16e-23	4.78e-29	-11.2	-0.0126	0.00543	0.0208	-2.31	-0.0216	0.00209	4.6e-25	-10.3	-0.0111	0.00323	0.000628	-3.42	-0.0126	0.00372	0.000711	-3.39
0.00927	0.000829	2.17e-23	4.8e-29	11.2	0.0162	0.00369	1.18e-05	4.38	0.00991	0.00105	2.65e-21	9.48	0.00848	0.00171	7.42e-07	4.95	0.00281	0.0028	0.316	1
-0.00835	0.000747	2.27e-23	5.01e-29	-11.2	-0.00802	0.00319	0.0119	-2.51	-0.00905	0.000946	1.1e-21	-9.57	-0.0057	0.00163	0.000459	-3.5	-0.00962	0.00224	1.76e-05	-4.29
0.0107	0.000957	2.27e-23	5.02e-29	11.2	0.00585	0.00299	0.0506	1.95	0.0127	0.00125	2.08e-24	10.2	0.00911	0.00218	3.06e-05	4.17	0.00743	0.0028	0.00806	2.65
-0.0118	0.00105	2.44e-23	5.39e-29	-11.2	-0.0138	0.0042	0.00106	-3.28	-0.0115	0.00135	1.54e-17	-8.52	-0.0121	0.0023	1.37e-07	-5.27	-0.0115	0.00306	0.000179	-3.75
-0.0122	0.00109	2.45e-23	5.42e-29	-11.2	-0.0127	0.00463	0.00622	-2.74	-0.0121	0.00136	4.45e-19	-8.93	-0.0103	0.0025	3.72e-05	-4.12	-0.0156	0.00331	2.24e-06	-4.73
-0.0111	0.000996	2.5e-23	5.53e-29	-11.2	-0.00932	0.0041	0.023	-2.27	-0.0115	0.00132	2.88e-18	-8.72	-0.0106	0.00192	3.46e-08	-5.52	-0.0116	0.00313	0.000223	-3.69
0.00774	0.000693	2.57e-23	5.69e-29	11.2	0.00126	0.0029	0.665	0.434	0.0093	0.000895	2.8e-25	10.4	0.00575	0.00136	2.23e-05	4.24	0.00721	0.00241	0.00282	2.99
-0.00841	0.000753	2.62e-23	5.78e-29	-11.2	-0.00624	0.0033	0.0588	-1.89	-0.00898	0.00096	8.6e-21	-9.35	-0.00709	0.00164	1.62e-05	-4.31	-0.00871	0.00214	4.66e-05	-4.07
-0.00939	0.000841	2.65e-23	5.85e-29	-11.2	-0.0131	0.00341	0.00012	-3.85	-0.0102	0.00106	4.83e-22	-9.65	-0.00631	0.00192	0.00101	-3.29	-0.00808	0.00248	0.00111	-3.26
-0.0146	0.00131	2.71e-23	5.98e-29	-11.2	-0.0184	0.00514	0.000338	-3.58	-0.0163	0.0017	1.08e-21	-9.57	-0.0114	0.00287	6.7e-05	-3.99	-0.0103	0.00352	0.0034	-2.93
0.00962	0.000862	2.91e-23	6.42e-29	11.2	0.00926	0.00316	0.00344	2.93	0.0108	0.00114	2.37e-21	9.49	0.00703	0.00169	3.28e-05	4.15	0.00968	0.00277	0.000473	3.5
-0.00986	0.000884	3.01e-23	6.65e-29	-11.2	-0.00939	0.00348	0.00691	-2.7	-0.00984	0.00107	4.91e-20	-9.17	-0.00961	0.00223	1.66e-05	-4.31	-0.0107	0.00279	0.000124	-3.84
-0.00638	0.000572	3.05e-23	6.74e-29	-11.2	-0.00667	0.00242	0.00578	-2.76	-0.00714	0.000724	6e-23	-9.86	-0.00571	0.00124	3.91e-06	-4.62	-0.0031	0.00175	0.0756	-1.78
-0.00992	0.000889	3.05e-23	6.75e-29	-11.2	-0.0114	0.00377	0.00244	-3.03	-0.0111	0.00113	7.98e-23	-9.83	-0.00533	0.00185	0.00395	-2.88	-0.0126	0.00294	1.73e-05	-4.3
-0.0109	0.000977	3.06e-23	6.76e-29	-11.2	-0.00955	0.00438	0.0292	-2.18	-0.0117	0.00123	2.13e-21	-9.5	-0.00887	0.002	9.08e-06	-4.44	-0.0113	0.00334	0.000749	-3.37
0.00762	0.000684	3.34e-23	7.38e-29	11.1	0.00866	0.00272	0.00143	3.19	0.0082	0.000889	2.65e-20	9.23	0.00611	0.00136	6.66e-06	4.5	0.00735	0.00228	0.00125	3.23
0.00842	0.000755	3.37e-23	7.45e-29	11.1	0.00616	0.00294	0.0361	2.1	0.00924	0.000974	2.46e-21	9.48	0.00774	0.00159	1.2e-06	4.86	0.00664	0.00229	0.00371	2.9
-0.0105	0.00094	3.37e-23	7.46e-29	-11.1	-0.00841	0.00314	0.00747	-2.68	-0.0109	0.00126	5.4e-18	-8.64	-0.0111	0.00196	1.73e-08	-5.64	-0.009	0.00265	0.000689	-3.39
-0.00722	0.000648	3.68e-23	8.14e-29	-11.1	-0.00469	0.00226	0.0379	-2.08	-0.00734	0.000854	7.99e-18	-8.6	-0.00771	0.00141	4.62e-08	-5.47	-0.00746	0.00179	3.12e-05	-4.16
-0.0148	0.00133	3.7e-23	8.18e-29	-11.1	-0.00542	0.00601	0.368	-0.901	-0.0178	0.00176	4.36e-24	-10.1	-0.012	0.00284	2.51e-05	-4.21	-0.0108	0.00328	0.00097	-3.3
0.0111	0.001	3.83e-23	8.47e-29	11.1	0.00686	0.00293	0.0193	2.34	0.0147	0.0014	1.2e-25	10.5	0.00869	0.00201	1.59e-05	4.32	0.00569	0.00278	0.0408	2.05
-0.00652	0.000586	3.87e-23	8.55e-29	-11.1	-0.00332	0.0027	0.219	-1.23	-0.00755	0.000752	1.04e-23	-10	-0.00523	0.00122	1.8e-05	-4.29	-0.00502	0.00172	0.00359	-2.91
0.00972	0.000873	3.9e-23	8.62e-29	11.1	0.00887	0.00325	0.00642	2.73	0.0127	0.00119	8.94e-27	10.7	0.00536	0.00177	0.00251	3.02	0.00626	0.00229	0.00635	2.73
0.0182	0.00163	4.11e-23	9.09e-29	11.1	0.0301	0.00796	0.000158	3.78	0.018	0.00196	3.33e-20	9.21	0.0173	0.00381	5.72e-06	4.54	0.0153	0.0059	0.0094	2.6
-0.0101	0.000911	4.2e-23	9.28e-29	-11.1	-0.0106	0.00362	0.00343	-2.93	-0.0116	0.00122	1.55e-21	-9.53	-0.00942	0.00187	4.67e-07	-5.04	-0.00526	0.00242	0.0299	-2.17
-0.00685	0.000616	4.35e-23	9.62e-29	-11.1	-0.00486	0.0028	0.0827	-1.74	-0.0078	0.000775	8.67e-24	-10.1	-0.00541	0.00137	7.84e-05	-3.95	-0.0051	0.0018	0.00453	-2.84
-0.0131	0.00118	4.41e-23	9.75e-29	-11.1	-0.00997	0.00432	0.0209	-2.31	-0.0141	0.0015	4.75e-21	-9.41	-0.0118	0.00254	3.48e-06	-4.64	-0.0116	0.00373	0.00191	-3.1
-0.00877	0.000789	4.54e-23	1e-28	-11.1	-0.00726	0.00285	0.0107	-2.55	-0.00984	0.00109	1.8e-19	-9.03	-0.00703	0.00152	3.86e-06	-4.62	-0.00895	0.00218	3.89e-05	-4.11
-0.00645	0.00058	4.7e-23	1.04e-28	-11.1	-0.00512	0.00233	0.0277	-2.2	-0.0073	0.00073	1.48e-23	-10	-0.00444	0.00127	0.000462	-3.5	-0.00616	0.00189	0.0011	-3.26
-0.00952	0.000857	4.74e-23	1.05e-28	-11.1	-0.00602	0.00286	0.0354	-2.1	-0.0123	0.00121	3e-24	-10.2	-0.00742	0.00176	2.5e-05	-4.21	-0.00618	0.00207	0.0028	-2.99
-0.0132	0.00119	4.78e-23	1.06e-28	-11.1	-0.00403	0.00467	0.388	-0.863	-0.0159	0.00156	1.55e-24	-10.2	-0.0108	0.0027	6.05e-05	-4.01	-0.00989	0.00296	0.000837	-3.34
0.0118	0.00106	4.94e-23	1.09e-28	11.1	0.00386	0.00377	0.305	1.03	0.0149	0.00139	8.36e-27	10.7	0.00984	0.00219	6.75e-06	4.5	0.00486	0.00322	0.132	1.51
-0.0066	0.000594	4.95e-23	1.09e-28	-11.1	-0.00778	0.00228	0.000653	-3.41	-0.0068	0.000759	3.14e-19	-8.96	-0.00541	0.00133	4.64e-05	-4.07	-0.0069	0.00172	6.01e-05	-4.01
-0.00617	0.000556	5.03e-23	1.11e-28	-11.1	-0.00362	0.00208	0.082	-1.74	-0.0074	0.000697	2.52e-26	-10.6	-0.00493	0.00129	0.000127	-3.83	-0.00276	0.0017	0.105	-1.62
-0.0095	0.000855	5.1e-23	1.13e-28	-11.1	-0.00717	0.00284	0.0115	-2.53	-0.0112	0.00115	1.67e-22	-9.76	-0.00697	0.00177	8.24e-05	-3.94	-0.00828	0.00244	0.000702	-3.39
-0.0127	0.00115	5.11e-23	1.13e-28	-11.1	-0.00612	0.00515	0.234	-1.19	-0.0136	0.00147	1.8e-20	-9.27	-0.0109	0.00243	6.76e-06	-4.5	-0.0141	0.00328	1.72e-05	-4.3
0.00776	0.000699	5.23e-23	1.16e-28	11.1	0.00698	0.00287	0.015	2.43	0.00827	0.000878	4.51e-21	9.42	0.00654	0.00148	9.49e-06	4.43	0.00771	0.00241	0.00139	3.2
-0.0113	0.00102	5.24e-23	1.16e-28	-11.1	-0.00316	0.00388	0.416	-0.814	-0.0144	0.00137	8.69e-26	-10.5	-0.0089	0.00209	2.04e-05	-4.26	-0.0073	0.0027	0.00691	-2.7
-0.0249	0.00224	5.28e-23	1.17e-28	-11.1	-0.0183	0.00829	0.0277	-2.2	-0.0282	0.00287	8.43e-23	-9.83	-0.0201	0.00519	0.000104	-3.88	-0.0198	0.00618	0.00134	-3.21
-0.0099	0.000892	5.85e-23	1.29e-28	-11.1	-0.013	0.00371	0.000476	-3.49	-0.0104	0.00113	3.55e-20	-9.2	-0.0085	0.00201	2.3e-05	-4.23	-0.00823	0.00259	0.00147	-3.18
-0.0104	0.00094	5.94e-23	1.31e-28	-11.1	-0.00863	0.0032	0.00697	-2.7	-0.0119	0.00129	3.45e-20	-9.2	-0.0109	0.00193	1.88e-08	-5.62	-0.00554	0.00248	0.0255	-2.23
-0.00909	0.000819	6.01e-23	1.33e-28	-11.1	-0.0128	0.00334	0.000121	-3.84	-0.00872	0.000989	1.19e-18	-8.82	-0.00835	0.00205	4.62e-05	-4.07	-0.0107	0.00268	6.67e-05	-3.99
0.0174	0.00157	6.02e-23	1.33e-28	11.1	0.0251	0.00696	0.000316	3.6	0.0183	0.00189	2.57e-22	9.72	0.0142	0.00373	0.000142	3.8	0.0117	0.00549	0.0334	2.13
-0.0182	0.00164	6.04e-23	1.33e-28	-11.1	-0.0294	0.00688	1.97e-05	-4.27	-0.0192	0.00205	5.62e-21	-9.4	-0.0127	0.0037	0.000637	-3.42	-0.0164	0.00516	0.00144	-3.19
0.0133	0.0012	6.15e-23	1.36e-28	11.1	0.00858	0.00355	0.0155	2.42	0.0161	0.00166	2.28e-22	9.73	0.0118	0.00251	2.62e-06	4.7	0.00898	0.00337	0.00766	2.67
0.0213	0.00192	6.2e-23	1.37e-28	11.1	0.0147	0.00822	0.0747	1.78	0.0214	0.00237	1.69e-19	9.03	0.0241	0.00427	1.69e-08	5.64	0.0179	0.00638	0.00511	2.8
-0.00657	0.000593	6.37e-23	1.41e-28	-11.1	-0.00727	0.00241	0.0025	-3.02	-0.00665	0.000761	2.28e-18	-8.74	-0.00568	0.00126	7.08e-06	-4.49	-0.00752	0.00177	2.07e-05	-4.26
-0.0138	0.00124	6.47e-23	1.43e-28	-11.1	-0.0178	0.00477	0.00019	-3.73	-0.0147	0.00162	1.15e-19	-9.07	-0.0113	0.00263	1.62e-05	-4.31	-0.0115	0.00356	0.00124	-3.23
-0.00773	0.000698	6.73e-23	1.49e-28	-11.1	-0.00923	0.00267	0.000538	-3.46	-0.00792	0.00087	8.84e-20	-9.1	-0.00725	0.00165	1.12e-05	-4.39	-0.0065	0.00211	0.00202	-3.09
0.0174	0.00157	6.77e-23	1.5e-28	11.1	0.0237	0.00838	0.00459	2.83	0.0175	0.0019	4.39e-20	9.18	0.0182	0.00345	1.24e-07	5.29	0.0117	0.00569	0.0392	2.06
-0.0086	0.000776	6.8e-23	1.5e-28	-11.1	-0.00564	0.00264	0.0327	-2.14	-0.0105	0.00102	6.49e-25	-10.3	-0.00461	0.00169	0.00638	-2.73	-0.00845	0.00218	0.00011	-3.87
-0.0227	0.00205	7.19e-23	1.59e-28	-11.1	-0.019	0.00785	0.0153	-2.43	-0.0246	0.00265	1.65e-20	-9.28	-0.0184	0.00451	4.6e-05	-4.08	-0.0227	0.00573	7.37e-05	-3.96
-0.0202	0.00182	7.3e-23	1.61e-28	-11.1	-0.0147	0.00611	0.0164	-2.4	-0.0239	0.0025	1.04e-21	-9.57	-0.0167	0.00399	3.03e-05	-4.17	-0.0158	0.00444	0.00037	-3.56
-0.011	0.000991	7.45e-23	1.65e-28	-11.1	-0.0167	0.00416	6.02e-05	-4.01	-0.0107	0.00119	2.87e-19	-8.97	-0.0101	0.00222	5.67e-06	-4.54	-0.0122	0.00442	0.00567	-2.77
0.00934	0.000843	7.52e-23	1.66e-28	11.1	0.012	0.0028	1.76e-05	4.29	0.0108	0.00114	1.69e-21	9.52	0.00574	0.00172	0.000831	3.34	0.00768	0.00244	0.00167	3.14
-0.011	0.000991	7.54e-23	1.67e-28	-11.1	-0.0157	0.00413	0.000137	-3.81	-0.0116	0.00123	5.2e-21	-9.4	-0.0102	0.00228	7.43e-06	-4.48	-0.00602	0.00304	0.0475	-1.98
-0.0111	0.001	7.6e-23	1.68e-28	-11.1	-0.0073	0.00388	0.0597	-1.88	-0.0123	0.00122	1.34e-23	-10	-0.00898	0.0024	0.000185	-3.74	-0.00934	0.00335	0.00536	-2.78
0.0118	0.00106	7.61e-23	1.68e-28	11.1	0.00583	0.00295	0.0479	1.98	0.0144	0.00148	1.98e-22	9.74	0.0111	0.00212	1.6e-07	5.24	0.00757	0.00328	0.0212	2.3
-0.0102	0.000924	7.66e-23	1.69e-28	-11.1	-0.00824	0.00388	0.0336	-2.12	-0.0105	0.00113	1.52e-20	-9.29	-0.00932	0.00219	2.13e-05	-4.25	-0.0114	0.003	0.000153	-3.79
-0.0135	0.00122	7.79e-23	1.72e-28	-11.1	-0.00533	0.00349	0.127	-1.52	-0.0211	0.00197	1.04e-26	-10.7	-0.0124	0.00228	5.5e-08	-5.43	-0.00589	0.00271	0.0297	-2.17
-0.0105	0.000951	8.07e-23	1.78e-28	-11.1	-0.0116	0.00329	0.000417	-3.53	-0.012	0.00125	5.72e-22	-9.63	-0.00685	0.002	0.000593	-3.43	-0.00929	0.00285	0.00113	-3.26
0.00846	0.000765	8.63e-23	1.91e-28	11.1	0.0093	0.00353	0.00843	2.63	0.00897	0.000942	1.74e-21	9.52	0.00663	0.00174	0.000138	3.81	0.00829	0.00242	0.000607	3.43
0.0137	0.00124	8.88e-23	1.96e-28	11.1	0.00719	0.0035	0.0402	2.05	0.0171	0.00178	6.53e-22	9.62	0.0133	0.0023	7.36e-09	5.78	0.00645	0.0039	0.0985	1.65
-0.00911	0.000824	8.99e-23	1.99e-28	-11.1	-0.00644	0.00319	0.0436	-2.02	-0.00963	0.00104	2.24e-20	-9.25	-0.00801	0.00182	1.06e-05	-4.41	-0.00988	0.00258	0.000129	-3.83
-0.00767	0.000694	9.32e-23	2.06e-28	-11.1	-0.00792	0.00287	0.00586	-2.76	-0.00818	0.000886	2.75e-20	-9.23	-0.00799	0.00153	1.73e-07	-5.23	-0.00449	0.00198	0.0236	-2.26
0.00896	0.00081	9.49e-23	2.1e-28	11.1	0.0122	0.0031	7.94e-05	3.95	0.00987	0.00105	3.79e-21	9.44	0.00666	0.00165	5.22e-05	4.05	0.00653	0.00272	0.0162	2.4
0.00706	0.000639	9.89e-23	2.19e-28	11.1	0.00643	0.00205	0.00168	3.14	0.00808	0.000817	4.58e-23	9.89	0.00523	0.00142	0.000228	3.69	0.00488	0.00215	0.023	2.27
-0.00687	0.000622	9.96e-23	2.2e-28	-11	-0.00523	0.0023	0.0231	-2.27	-0.00743	0.000804	2.52e-20	-9.24	-0.00634	0.0014	5.72e-06	-4.54	-0.00605	0.00172	0.000434	-3.52
-0.0133	0.00121	1.05e-22	2.33e-28	-11	-0.0114	0.00473	0.0155	-2.42	-0.0135	0.00154	2.12e-18	-8.75	-0.0129	0.00254	3.6e-07	-5.09	-0.0145	0.0039	0.000189	-3.73
-0.014	0.00126	1.09e-22	2.4e-28	-11	-0.0129	0.0045	0.00412	-2.87	-0.0147	0.0017	6.65e-18	-8.62	-0.0111	0.00253	1.09e-05	-4.4	-0.0173	0.00366	2.27e-06	-4.73
-0.00682	0.000618	1.09e-22	2.41e-28	-11	-0.0025	0.00217	0.249	-1.15	-0.00954	0.000827	8.68e-31	-11.5	-0.00443	0.00137	0.00121	-3.24	-0.00249	0.00156	0.109	-1.6
0.0128	0.00116	1.15e-22	2.55e-28	11	0.00905	0.00503	0.0719	1.8	0.0137	0.0014	2.01e-22	9.74	0.0118	0.00263	6.84e-06	4.5	0.00961	0.00428	0.0246	2.25
-0.00891	0.000807	1.16e-22	2.57e-28	-11	-0.0112	0.00286	8.21e-05	-3.94	-0.00843	0.00104	4.2e-16	-8.13	-0.00896	0.00177	3.91e-07	-5.07	-0.00976	0.00249	8.67e-05	-3.93
-0.0183	0.00166	1.21e-22	2.66e-28	-11	-0.00357	0.00691	0.605	-0.517	-0.0189	0.00207	5.68e-20	-9.15	-0.0181	0.00373	1.17e-06	-4.86	-0.0232	0.00524	9.47e-06	-4.43
0.0114	0.00103	1.21e-22	2.67e-28	11	0.0109	0.00362	0.00251	3.02	0.0115	0.00135	1.81e-17	8.51	0.0116	0.00209	2.81e-08	5.55	0.0107	0.00347	0.00208	3.08
0.0188	0.0017	1.31e-22	2.88e-28	11	0.0184	0.00713	0.0101	2.57	0.0219	0.00219	1.26e-23	10	0.0153	0.00346	1.02e-05	4.41	0.00789	0.00553	0.154	1.43
-0.0103	0.000932	1.33e-22	2.93e-28	-11	-0.00862	0.00429	0.0445	-2.01	-0.0108	0.00116	1.03e-20	-9.33	-0.0085	0.00207	4.13e-05	-4.1	-0.0109	0.00285	0.000122	-3.84
0.00943	0.000855	1.36e-22	3e-28	11	0.0116	0.00348	0.00085	3.34	0.00994	0.00114	3.53e-18	8.69	0.00672	0.0017	7.44e-05	3.96	0.0115	0.00241	1.63e-06	4.8
-0.00881	0.000799	1.37e-22	3.02e-28	-11	-0.00418	0.00288	0.146	-1.45	-0.0103	0.00109	3.79e-21	-9.44	-0.00788	0.00154	3.4e-07	-5.1	-0.00726	0.00236	0.00214	-3.07
0.00679	0.000616	1.37e-22	3.03e-28	11	0.00623	0.00229	0.0065	2.72	0.00729	0.000781	9.55e-21	9.34	0.00574	0.00134	1.8e-05	4.29	0.00629	0.00203	0.00197	3.09
0.0177	0.00161	1.42e-22	3.13e-28	11	0.0119	0.00483	0.0139	2.46	0.0221	0.00217	2.37e-24	10.2	0.0123	0.00336	0.000261	3.65	0.0131	0.00481	0.00651	2.72
0.0118	0.00107	1.44e-22	3.17e-28	11	0.00754	0.00417	0.0705	1.81	0.0137	0.00135	3.51e-24	10.1	0.00786	0.00237	0.000907	3.32	0.0107	0.00335	0.00143	3.19
-0.00978	0.000888	1.46e-22	3.22e-28	-11	-0.00495	0.003	0.0991	-1.65	-0.0121	0.00126	1.09e-21	-9.57	-0.00972	0.0018	6.83e-08	-5.4	-0.00578	0.00214	0.00694	-2.7
-0.0143	0.0013	1.51e-22	3.34e-28	-11	-0.0165	0.00496	0.000889	-3.32	-0.0146	0.00167	1.77e-18	-8.77	-0.0171	0.00283	1.41e-09	-6.05	-0.00608	0.00377	0.107	-1.61
0.00607	0.000551	1.54e-22	3.39e-28	11	0.00558	0.00188	0.00298	2.97	0.00648	0.000715	1.27e-19	9.06	0.00534	0.00116	4.03e-06	4.61	0.00564	0.0018	0.00168	3.14
-0.00743	0.000675	1.57e-22	3.48e-28	-11	-0.00482	0.00255	0.0585	-1.89	-0.00832	0.00086	4.14e-22	-9.67	-0.00601	0.00147	4.33e-05	-4.09	-0.00685	0.00211	0.00116	-3.25
0.0088	0.000799	1.65e-22	3.64e-28	11	0.00712	0.00326	0.0287	2.19	0.00937	0.00103	1.01e-19	9.09	0.00855	0.00165	2.08e-07	5.19	0.007	0.00249	0.00496	2.81
-0.00758	0.000689	1.67e-22	3.69e-28	-11	-0.00708	0.00297	0.0173	-2.38	-0.00872	0.000875	2.01e-23	-9.97	-0.00578	0.00155	0.000195	-3.73	-0.00505	0.00193	0.00874	-2.62
-0.0141	0.00128	1.71e-22	3.78e-28	-11	-0.0108	0.00497	0.0297	-2.17	-0.0156	0.00172	1.22e-19	-9.07	-0.0122	0.00257	1.91e-06	-4.76	-0.013	0.00356	0.000272	-3.64
-0.0227	0.00206	1.72e-22	3.8e-28	-11	-0.0282	0.00759	0.000205	-3.71	-0.0214	0.00254	3.37e-17	-8.43	-0.0221	0.00495	7.8e-06	-4.47	-0.0281	0.0067	2.8e-05	-4.19
-0.0102	0.000928	1.78e-22	3.93e-28	-11	-0.00873	0.00381	0.022	-2.29	-0.0102	0.00116	1.43e-18	-8.8	-0.00825	0.00205	5.73e-05	-4.02	-0.0158	0.00306	2.62e-07	-5.15
-0.0115	0.00104	1.84e-22	4.07e-28	-11	-0.0145	0.00465	0.00186	-3.11	-0.0115	0.00132	3.49e-18	-8.69	-0.0115	0.00221	1.95e-07	-5.2	-0.01	0.00332	0.00251	-3.02
-0.00793	0.000722	1.84e-22	4.07e-28	-11	-0.00635	0.00304	0.0368	-2.09	-0.00791	0.000913	4.82e-18	-8.66	-0.00903	0.00156	6.53e-09	-5.8	-0.00671	0.00224	0.00276	-2.99
0.00938	0.000853	1.87e-22	4.12e-28	11	0.0135	0.00346	9.96e-05	3.89	0.0102	0.00114	5.61e-19	8.9	0.00713	0.00166	1.82e-05	4.29	0.0085	0.00245	0.000537	3.46
-0.0134	0.00122	1.87e-22	4.13e-28	-11	-0.00914	0.00522	0.0797	-1.75	-0.0142	0.00167	1.81e-17	-8.51	-0.0129	0.00228	1.62e-08	-5.65	-0.013	0.00341	0.000139	-3.81
0.0192	0.00175	1.89e-22	4.17e-28	11	0.0186	0.00517	0.000323	3.6	0.0215	0.00236	7.44e-20	9.12	0.0146	0.00394	0.000219	3.7	0.0171	0.00462	0.000223	3.69
-0.00956	0.00087	1.93e-22	4.26e-28	-11	-0.00605	0.00335	0.0704	-1.81	-0.0102	0.0011	1.36e-20	-9.3	-0.00751	0.00196	0.000123	-3.84	-0.0116	0.00263	1.08e-05	-4.4
-0.0225	0.00205	1.98e-22	4.36e-28	-11	-0.0065	0.0108	0.545	-0.605	-0.0237	0.00249	2.19e-21	-9.5	-0.0218	0.00466	2.96e-06	-4.67	-0.0223	0.00677	0.00101	-3.29
-0.0187	0.0017	1.99e-22	4.4e-28	-11	-0.0225	0.00657	0.000632	-3.42	-0.0194	0.00221	1.61e-18	-8.78	-0.0147	0.00371	7.16e-05	-3.97	-0.0197	0.00468	2.48e-05	-4.22
0.00985	0.000897	1.99e-22	4.4e-28	11	0.00918	0.00319	0.00398	2.88	0.0115	0.00119	3.66e-22	9.68	0.00725	0.00182	6.69e-05	3.99	0.00745	0.00268	0.00547	2.78
-0.0124	0.00113	2.05e-22	4.53e-28	-11	-0.0121	0.00409	0.00302	-2.97	-0.0128	0.00145	1.39e-18	-8.8	-0.0117	0.00252	3.4e-06	-4.65	-0.0122	0.00337	0.000305	-3.61
0.00985	0.000897	2.06e-22	4.55e-28	11	0.0102	0.00332	0.00202	3.09	0.0107	0.00116	3.71e-20	9.2	0.00783	0.00195	6.03e-05	4.01	0.00914	0.00263	0.000506	3.48
0.0148	0.00135	2.08e-22	4.59e-28	11	0.0147	0.00583	0.0118	2.52	0.0166	0.0017	2e-22	9.74	0.013	0.00298	1.37e-05	4.35	0.00842	0.00398	0.0341	2.12
-0.00935	0.000852	2.15e-22	4.74e-28	-11	-0.00727	0.00325	0.0255	-2.23	-0.0102	0.00112	5.81e-20	-9.15	-0.00706	0.00177	6.56e-05	-3.99	-0.0108	0.00249	1.31e-05	-4.36
-0.00635	0.000579	2.26e-22	4.98e-28	-11	-0.00802	0.00232	0.000556	-3.45	-0.00669	0.00072	1.39e-20	-9.3	-0.00564	0.00127	9.79e-06	-4.42	-0.00428	0.00199	0.0313	-2.15
-0.0111	0.00101	2.26e-22	4.99e-28	-11	-0.013	0.00418	0.00192	-3.1	-0.0113	0.00134	3.3e-17	-8.44	-0.00885	0.00208	2.06e-05	-4.26	-0.0138	0.00283	1.03e-06	-4.89
-0.0108	0.000985	2.5e-22	5.53e-28	-11	-0.00558	0.00353	0.114	-1.58	-0.012	0.0013	3.61e-20	-9.2	-0.012	0.00204	4.49e-09	-5.86	-0.0062	0.00288	0.0312	-2.15
0.0101	0.00092	2.53e-22	5.6e-28	11	0.00956	0.00361	0.00816	2.65	0.0108	0.00122	1.26e-18	8.81	0.00946	0.00177	9.01e-08	5.35	0.00833	0.00297	0.00505	2.8
-0.00798	0.000728	2.67e-22	5.9e-28	-11	0.00122	0.00337	0.717	0.362	-0.0111	0.000965	1.34e-30	-11.5	-0.00638	0.00145	1.14e-05	-4.39	-0.000925	0.00199	0.642	-0.465
-0.00451	0.000412	2.94e-22	6.5e-28	-11	-0.00384	0.00167	0.0215	-2.3	-0.00525	0.000523	1.07e-23	-10	-0.00361	0.000908	7.12e-05	-3.97	-0.00247	0.00122	0.0427	-2.03
-0.0144	0.00132	2.97e-22	6.57e-28	-11	-0.0165	0.00524	0.00166	-3.14	-0.0151	0.00171	1.05e-18	-8.83	-0.0127	0.00288	1.06e-05	-4.41	-0.0133	0.00364	0.000248	-3.66
-0.0175	0.0016	3e-22	6.63e-28	-11	-0.0181	0.0059	0.00222	-3.06	-0.0194	0.00218	5e-19	-8.91	-0.015	0.00335	7.5e-06	-4.48	-0.0145	0.00404	0.000326	-3.59
0.0126	0.00115	3.01e-22	6.65e-28	10.9	0.0127	0.00359	0.000422	3.53	0.0143	0.0016	5.71e-19	8.9	0.0111	0.00234	2.02e-06	4.75	0.00892	0.00302	0.00317	2.95
-0.0101	0.000924	3.02e-22	6.67e-28	-10.9	-0.00513	0.00365	0.16	-1.4	-0.0111	0.00119	7.65e-21	-9.36	-0.00992	0.00191	2.01e-07	-5.2	-0.00756	0.00295	0.0104	-2.56
0.011	0.001	3.19e-22	7.04e-28	10.9	0.013	0.00373	0.000497	3.48	0.0113	0.00129	2.34e-18	8.74	0.0112	0.00226	6.68e-07	4.97	0.00799	0.00282	0.00455	2.84
-0.0134	0.00122	3.24e-22	7.15e-28	-10.9	-0.0156	0.00485	0.00128	-3.22	-0.0132	0.00152	2.79e-18	-8.72	-0.0115	0.00282	4.71e-05	-4.07	-0.0161	0.00379	2.25e-05	-4.24
-0.0124	0.00113	3.41e-22	7.53e-28	-10.9	-0.0112	0.00493	0.023	-2.27	-0.0131	0.0014	7.4e-21	-9.37	-0.00919	0.0026	0.000405	-3.54	-0.0145	0.00357	5.12e-05	-4.05
0.00478	0.000438	3.52e-22	7.78e-28	10.9	0.00749	0.00215	0.000494	3.48	0.00493	0.000528	9.34e-21	9.34	0.00399	0.000999	6.47e-05	3.99	0.00401	0.00154	0.00942	2.6
0.0305	0.00279	3.53e-22	7.79e-28	10.9	0.0156	0.00786	0.0464	1.99	0.0385	0.00401	7.01e-22	9.61	0.0282	0.00576	9.39e-07	4.9	0.021	0.00711	0.00318	2.95
0.00958	0.000877	3.6e-22	7.96e-28	10.9	0.0104	0.00301	0.000565	3.45	0.0101	0.00117	7.42e-18	8.61	0.009	0.00176	2.97e-07	5.13	0.00771	0.00271	0.00439	2.85
-0.0193	0.00177	3.87e-22	8.56e-28	-10.9	-0.0217	0.00706	0.0021	-3.08	-0.0198	0.00227	3.18e-18	-8.7	-0.0187	0.00373	5.8e-07	-5	-0.0168	0.00542	0.00195	-3.1
-0.0065	0.000595	3.91e-22	8.64e-28	-10.9	-0.00532	0.00239	0.026	-2.23	-0.00771	0.000781	5.5e-23	-9.87	-0.00396	0.00121	0.00105	-3.28	-0.00637	0.00175	0.000262	-3.65
0.00858	0.000785	3.92e-22	8.65e-28	10.9	0.00818	0.00235	0.000491	3.49	0.0101	0.00111	9.97e-20	9.09	0.00773	0.00161	1.51e-06	4.81	0.00517	0.00204	0.0112	2.54
0.0202	0.00185	3.97e-22	8.78e-28	10.9	0.00581	0.00602	0.335	0.965	0.0264	0.00252	1.06e-25	10.5	0.0186	0.00375	7.69e-07	4.94	0.00744	0.00528	0.159	1.41
-0.011	0.00101	4.06e-22	8.97e-28	-10.9	-0.0142	0.00426	0.000822	-3.35	-0.0109	0.00128	1.37e-17	-8.54	-0.00952	0.00216	1.08e-05	-4.4	-0.0132	0.00317	3.02e-05	-4.17
0.0235	0.00215	4.18e-22	9.23e-28	10.9	0.0161	0.00601	0.00725	2.69	0.0278	0.00303	4.57e-20	9.17	0.0219	0.00462	2.1e-06	4.74	0.0177	0.00558	0.00148	3.18
0.00623	0.000571	4.28e-22	9.46e-28	10.9	0.00789	0.00219	0.000313	3.6	0.00685	0.000739	1.79e-20	9.27	0.00459	0.00124	0.000221	3.69	0.00512	0.00161	0.00151	3.17
-0.014	0.00129	4.46e-22	9.85e-28	-10.9	-0.0129	0.00547	0.0187	-2.35	-0.014	0.00164	1.24e-17	-8.55	-0.0149	0.00283	1.44e-07	-5.26	-0.0132	0.00365	0.000308	-3.61
0.0144	0.00132	4.69e-22	1.04e-27	10.9	0.0177	0.00668	0.00794	2.65	0.0144	0.00153	3.58e-21	9.44	0.0153	0.0034	6.86e-06	4.5	0.0103	0.00556	0.0645	1.85
-0.0147	0.00135	4.88e-22	1.08e-27	-10.9	-0.0163	0.00546	0.0028	-2.99	-0.0159	0.00174	8.44e-20	-9.11	-0.0123	0.00293	2.65e-05	-4.2	-0.0126	0.00382	0.00095	-3.3
0.0201	0.00184	4.91e-22	1.09e-27	10.9	0.0188	0.0067	0.00498	2.81	0.0215	0.00239	2.63e-19	8.98	0.0194	0.00383	4.37e-07	5.05	0.0144	0.00578	0.0127	2.49
-0.00689	0.000632	5.01e-22	1.11e-27	-10.9	-0.0047	0.00245	0.0549	-1.92	-0.0077	0.000804	1.05e-21	-9.57	-0.00607	0.00136	8.45e-06	-4.45	-0.00513	0.00198	0.0096	-2.59
-0.0144	0.00132	5.41e-22	1.2e-27	-10.9	-0.0106	0.00469	0.0237	-2.26	-0.0158	0.0017	1.42e-20	-9.3	-0.0119	0.00293	5.32e-05	-4.04	-0.0144	0.00402	0.00033	-3.59
-0.0153	0.00141	5.46e-22	1.21e-27	-10.9	-0.019	0.00596	0.00145	-3.19	-0.015	0.00177	1.81e-17	-8.51	-0.0133	0.00318	2.82e-05	-4.19	-0.0188	0.00418	6.98e-06	-4.49
-0.0104	0.000953	5.59e-22	1.23e-27	-10.9	-0.00647	0.00351	0.0654	-1.84	-0.01	0.00123	3.38e-16	-8.16	-0.0131	0.00205	1.69e-10	-6.39	-0.00962	0.0029	0.000901	-3.32
0.00616	0.000566	5.68e-22	1.25e-27	10.9	0.00658	0.00203	0.00117	3.25	0.00734	0.000747	8.97e-23	9.82	0.00401	0.00115	0.00047	3.5	0.00444	0.00175	0.0113	2.53
0.0083	0.000762	5.74e-22	1.27e-27	10.9	0.0101	0.00306	0.00102	3.29	0.00928	0.00104	3.42e-19	8.95	0.00575	0.00146	7.98e-05	3.94	0.00874	0.00216	5.17e-05	4.05
-0.0161	0.00148	5.76e-22	1.27e-27	-10.9	-0.016	0.00651	0.0139	-2.46	-0.017	0.00179	2.57e-21	-9.48	-0.0112	0.00363	0.00201	-3.09	-0.0187	0.00475	8.08e-05	-3.94
-0.00875	0.000804	5.8e-22	1.28e-27	-10.9	-0.00765	0.00331	0.0208	-2.31	-0.00971	0.000985	6.53e-23	-9.85	-0.00756	0.00185	4.41e-05	-4.08	-0.00476	0.00272	0.0804	-1.75
-0.00772	0.000709	5.99e-22	1.32e-27	-10.9	-0.00404	0.00267	0.131	-1.51	-0.00829	0.000934	6.7e-19	-8.88	-0.00786	0.00142	3.07e-08	-5.54	-0.0067	0.0022	0.00237	-3.04
-0.0103	0.000951	6.16e-22	1.36e-27	-10.9	-0.0101	0.00332	0.00224	-3.06	-0.0116	0.00129	2.56e-19	-8.99	-0.00985	0.00193	3.5e-07	-5.09	-0.00631	0.00262	0.0162	-2.41
0.0058	0.000533	6.22e-22	1.37e-27	10.9	0.00529	0.00187	0.00468	2.83	0.00587	0.000713	1.89e-16	8.23	0.00588	0.00107	4.25e-08	5.48	0.00569	0.00159	0.000346	3.58
-0.0102	0.000933	6.31e-22	1.4e-27	-10.9	-0.00502	0.00315	0.111	-1.59	-0.0117	0.00121	1.99e-22	-9.74	-0.00808	0.00213	0.000152	-3.79	-0.00926	0.00266	0.000507	-3.48
-0.0105	0.000968	6.49e-22	1.43e-27	-10.9	-0.00833	0.004	0.0371	-2.08	-0.0119	0.00125	3.21e-21	-9.46	-0.00982	0.00213	3.82e-06	-4.62	-0.00682	0.00261	0.00909	-2.61
-0.0126	0.00116	6.67e-22	1.47e-27	-10.9	-0.0154	0.00422	0.000261	-3.65	-0.013	0.00154	2.14e-17	-8.49	-0.0122	0.0024	3.91e-07	-5.07	-0.00968	0.0033	0.00339	-2.93
-0.00715	0.000658	6.69e-22	1.48e-27	-10.9	-0.0048	0.0027	0.0757	-1.78	-0.00801	0.00088	8.88e-20	-9.1	-0.00566	0.00132	1.94e-05	-4.27	-0.00736	0.00178	3.62e-05	-4.13
0.0104	0.000955	6.77e-22	1.49e-27	10.9	0.00639	0.00347	0.0653	1.84	0.0107	0.00122	1.95e-18	8.76	0.0111	0.00219	4.29e-07	5.06	0.0104	0.00278	0.000176	3.75
-0.011	0.00101	6.77e-22	1.5e-27	-10.9	-0.0106	0.00438	0.0154	-2.42	-0.0107	0.00125	9.89e-18	-8.58	-0.0101	0.00231	1.26e-05	-4.37	-0.0144	0.00313	4.08e-06	-4.61
0.00839	0.000772	6.87e-22	1.52e-27	10.9	0.00982	0.00368	0.00754	2.67	0.00877	0.000954	3.98e-20	9.19	0.00686	0.00167	4.13e-05	4.1	0.00858	0.00258	0.000897	3.32
-0.00689	0.000634	7.02e-22	1.55e-27	-10.9	-0.00466	0.00268	0.0821	-1.74	-0.00831	0.000802	3.66e-25	-10.4	-0.00495	0.00135	0.000248	-3.66	-0.00352	0.00201	0.0794	-1.75
0.0202	0.00186	7.2e-22	1.59e-27	10.9	0.0078	0.00591	0.187	1.32	0.0249	0.00242	6.52e-25	10.3	0.0156	0.00402	0.000104	3.88	0.0141	0.00587	0.0166	2.4
-0.0121	0.00111	7.27e-22	1.61e-27	-10.9	-0.00714	0.00477	0.134	-1.5	-0.0135	0.00144	5.84e-21	-9.39	-0.0129	0.0024	7e-08	-5.39	-0.00636	0.00308	0.039	-2.06
0.014	0.00129	7.37e-22	1.63e-27	10.9	0.0126	0.00468	0.00725	2.69	0.0156	0.00166	5.81e-21	9.39	0.0121	0.00269	7.24e-06	4.49	0.00959	0.0042	0.0225	2.28
-0.0127	0.00117	7.47e-22	1.65e-27	-10.9	-0.0126	0.00512	0.0134	-2.47	-0.0131	0.00151	3.79e-18	-8.68	-0.011	0.00235	2.68e-06	-4.69	-0.0141	0.00362	9.3e-05	-3.91
-0.0108	0.000999	8.17e-22	1.8e-27	-10.9	-0.0126	0.00379	0.000872	-3.33	-0.00995	0.00128	6.19e-15	-7.8	-0.0123	0.00215	1.16e-08	-5.71	-0.0119	0.00311	0.000124	-3.84
-0.00972	0.000896	8.29e-22	1.83e-27	-10.9	-0.00997	0.00368	0.00682	-2.71	-0.0106	0.00114	1.51e-20	-9.29	-0.00939	0.00197	1.9e-06	-4.76	-0.00561	0.00259	0.03	-2.17
-0.00605	0.000558	8.29e-22	1.83e-27	-10.9	-0.00454	0.00216	0.035	-2.11	-0.00767	0.000742	5.08e-25	-10.3	-0.00436	0.00121	0.000305	-3.61	-0.00317	0.00141	0.0247	-2.25
-0.0118	0.00109	9.16e-22	2.02e-27	-10.8	-0.0163	0.00448	0.000276	-3.64	-0.0122	0.00141	5.26e-18	-8.65	-0.00796	0.00226	0.000426	-3.52	-0.0154	0.00325	2.16e-06	-4.74
0.0159	0.00146	9.19e-22	2.03e-27	10.8	0.0189	0.00496	0.000143	3.8	0.0185	0.00201	4.03e-20	9.19	0.0128	0.00292	1.18e-05	4.38	0.00934	0.00401	0.0199	2.33
-0.00627	0.000578	9.26e-22	2.05e-27	-10.8	-0.00579	0.00216	0.00747	-2.68	-0.0064	0.000728	1.49e-18	-8.79	-0.0061	0.00128	1.94e-06	-4.76	-0.00617	0.00189	0.00108	-3.27
0.00759	0.000699	9.44e-22	2.09e-27	10.8	0.0053	0.00334	0.113	1.59	0.00761	0.000832	5.44e-20	9.15	0.00802	0.00169	1.98e-06	4.76	0.00766	0.00252	0.00238	3.04
-0.00955	0.00088	9.66e-22	2.13e-27	-10.8	-0.00507	0.00338	0.133	-1.5	-0.0093	0.00116	1.1e-15	-8.02	-0.0123	0.00182	1.45e-11	-6.75	-0.00793	0.00251	0.00156	-3.16
0.0148	0.00137	9.93e-22	2.19e-27	10.8	0.00749	0.00329	0.0229	2.28	0.0221	0.00213	2.66e-25	10.4	0.0111	0.00263	2.24e-05	4.24	0.00962	0.00359	0.00732	2.68
-0.0101	0.000931	1e-21	2.22e-27	-10.8	-0.00806	0.00351	0.0217	-2.29	-0.0116	0.00122	3.02e-21	-9.46	-0.00587	0.00208	0.00481	-2.82	-0.011	0.0024	5.04e-06	-4.56
-0.00525	0.000484	1.02e-21	2.26e-27	-10.8	-0.00732	0.00194	0.000159	-3.78	-0.00556	0.000609	6.75e-20	-9.13	-0.00447	0.00107	3.23e-05	-4.16	-0.00359	0.0015	0.0169	-2.39
-0.0159	0.00146	1.04e-21	2.29e-27	-10.8	-0.0174	0.00604	0.00402	-2.88	-0.0186	0.00189	7.35e-23	-9.84	-0.0109	0.00313	0.000481	-3.49	-0.0105	0.00414	0.0112	-2.54
0.0276	0.00255	1.09e-21	2.41e-27	10.8	0.0041	0.00964	0.67	0.426	0.0348	0.0033	6.52e-26	10.5	0.025	0.00578	1.47e-05	4.33	0.0125	0.00683	0.0674	1.83
-0.00731	0.000675	1.1e-21	2.44e-27	-10.8	-0.0056	0.0022	0.0109	-2.55	-0.00871	0.000922	3.49e-21	-9.45	-0.00557	0.00137	4.85e-05	-4.06	-0.00603	0.0019	0.00151	-3.17
-0.0176	0.00163	1.14e-21	2.51e-27	-10.8	-0.0177	0.00727	0.0148	-2.44	-0.0184	0.00204	2.03e-19	-9.01	-0.0136	0.00364	0.000178	-3.75	-0.02	0.00477	2.63e-05	-4.2
-0.00435	0.000402	1.15e-21	2.53e-27	-10.8	-0.00609	0.00196	0.00194	-3.1	-0.00433	0.000476	9.36e-20	-9.1	-0.00342	0.000991	0.000562	-3.45	-0.00555	0.00141	8.73e-05	-3.92
-0.0126	0.00116	1.17e-21	2.59e-27	-10.8	-0.0174	0.00503	0.000549	-3.46	-0.0125	0.00144	4.81e-18	-8.66	-0.0111	0.00266	3.04e-05	-4.17	-0.0135	0.00359	0.000163	-3.77
-0.0127	0.00118	1.3e-21	2.87e-27	-10.8	-0.0147	0.00474	0.00195	-3.1	-0.0135	0.0015	1.88e-19	-9.02	-0.0102	0.00263	0.000105	-3.88	-0.0119	0.00339	0.000422	-3.53
0.0102	0.00094	1.3e-21	2.88e-27	10.8	0.00827	0.0035	0.0183	2.36	0.0116	0.00126	5.98e-20	9.14	0.00952	0.00188	3.96e-07	5.07	0.00637	0.00266	0.0166	2.4
-0.0145	0.00134	1.35e-21	2.98e-27	-10.8	-0.00453	0.00631	0.473	-0.718	-0.0164	0.00166	5.47e-23	-9.87	-0.0102	0.00297	0.000551	-3.45	-0.0155	0.00431	0.000316	-3.6
-0.00673	0.000623	1.39e-21	3.06e-27	-10.8	-0.00657	0.00303	0.0303	-2.17	-0.00771	0.000811	2.01e-21	-9.5	-0.00505	0.00127	7.38e-05	-3.96	-0.00544	0.00173	0.00166	-3.14
0.0115	0.00107	1.41e-21	3.12e-27	10.8	0.0063	0.00299	0.0351	2.11	0.014	0.00144	2.14e-22	9.73	0.00977	0.00215	5.58e-06	4.54	0.00806	0.00378	0.033	2.13
0.0182	0.00169	1.45e-21	3.21e-27	10.8	0.00654	0.00576	0.256	1.14	0.023	0.00219	1.19e-25	10.5	0.0147	0.00347	2.31e-05	4.23	0.00712	0.00571	0.213	1.25
-0.00835	0.000772	1.47e-21	3.25e-27	-10.8	-0.00576	0.00297	0.0524	-1.94	-0.0107	0.00102	7.93e-26	-10.5	-0.00635	0.00167	0.000139	-3.81	-0.00302	0.00207	0.143	-1.46
-0.0384	0.00356	1.47e-21	3.25e-27	-10.8	-0.0119	0.013	0.36	-0.916	-0.045	0.00456	5.94e-23	-9.86	-0.0333	0.00795	2.82e-05	-4.19	-0.0302	0.0104	0.00381	-2.89
0.0145	0.00134	1.57e-21	3.48e-27	10.8	0.0144	0.00483	0.003	2.97	0.0161	0.00176	5.18e-20	9.16	0.0137	0.00278	8.79e-07	4.92	0.00762	0.00409	0.0623	1.86
0.0112	0.00103	1.61e-21	3.55e-27	10.8	0.00924	0.00314	0.00326	2.94	0.0124	0.00142	2.59e-18	8.73	0.00957	0.00207	3.69e-06	4.63	0.0107	0.00307	0.000503	3.48
0.00725	0.000672	1.61e-21	3.56e-27	10.8	0.0106	0.00278	0.000144	3.8	0.00796	0.000836	1.6e-21	9.53	0.00504	0.00152	0.000937	3.31	0.00507	0.00212	0.0168	2.39
-0.0154	0.00142	1.61e-21	3.57e-27	-10.8	-0.0143	0.00561	0.011	-2.54	-0.0173	0.00188	4.13e-20	-9.18	-0.0131	0.00296	1.01e-05	-4.42	-0.0116	0.0039	0.00292	-2.98
-0.0113	0.00104	1.62e-21	3.59e-27	-10.8	-0.0103	0.00357	0.00383	-2.89	-0.0135	0.00143	5.66e-21	-9.4	-0.00929	0.00215	1.64e-05	-4.31	-0.00714	0.00271	0.00835	-2.64
-0.0113	0.00105	1.64e-21	3.62e-27	-10.8	-0.0107	0.00402	0.00788	-2.66	-0.0124	0.00137	2.23e-19	-9	-0.0088	0.00225	8.91e-05	-3.92	-0.0112	0.00288	0.000109	-3.87
0.00849	0.000787	1.71e-21	3.77e-27	10.8	0.00942	0.00244	0.000115	3.86	0.0096	0.00107	2.82e-19	8.98	0.00603	0.00158	0.000132	3.82	0.00768	0.00241	0.00143	3.19
-0.00847	0.000785	1.77e-21	3.92e-27	-10.8	-0.00739	0.00274	0.00696	-2.7	-0.01	0.00104	6.39e-22	-9.62	-0.00534	0.0017	0.00168	-3.14	-0.00756	0.00213	0.000391	-3.55
-0.00808	0.000749	1.78e-21	3.94e-27	-10.8	-0.00663	0.00315	0.0352	-2.11	-0.00794	0.00088	1.85e-19	-9.02	-0.0086	0.00203	2.36e-05	-4.23	-0.00937	0.00258	0.000278	-3.64
-0.00977	0.000905	1.8e-21	3.99e-27	-10.8	-0.00951	0.00344	0.0057	-2.76	-0.0104	0.00118	1.09e-18	-8.83	-0.00898	0.00199	6.73e-06	-4.5	-0.00833	0.00247	0.000763	-3.37
-0.0119	0.0011	1.81e-21	3.99e-27	-10.8	-0.0106	0.00427	0.0128	-2.49	-0.0125	0.00137	7.19e-20	-9.12	-0.00972	0.00262	0.000213	-3.7	-0.0125	0.00332	0.000167	-3.76
0.00883	0.000819	1.81e-21	4e-27	10.8	0.00994	0.00374	0.00796	2.65	0.00933	0.001	1.1e-20	9.33	0.0062	0.00179	0.000556	3.45	0.0111	0.00302	0.000247	3.66
0.00808	0.000749	1.81e-21	4.01e-27	10.8	0.00699	0.00273	0.0105	2.56	0.00923	0.000974	2.74e-21	9.47	0.00638	0.00158	5.4e-05	4.04	0.00611	0.00228	0.00727	2.68
0.0153	0.00142	1.85e-21	4.1e-27	10.8	0.00695	0.00559	0.213	1.24	0.0174	0.00175	2.32e-23	9.96	0.014	0.00316	9.32e-06	4.43	0.00746	0.00533	0.161	1.4
-0.0144	0.00134	1.86e-21	4.11e-27	-10.8	-0.00498	0.00545	0.361	-0.914	-0.0151	0.00192	2.96e-15	-7.89	-0.0145	0.00255	1.25e-08	-5.69	-0.0156	0.00319	9.45e-07	-4.9
0.0171	0.00158	1.86e-21	4.11e-27	10.8	0.0154	0.0058	0.00794	2.65	0.0188	0.00203	1.93e-20	9.27	0.0155	0.0035	9.35e-06	4.43	0.0116	0.00469	0.0134	2.47
-0.0283	0.00263	2.05e-21	4.52e-27	-10.8	-0.0408	0.0106	0.000125	-3.84	-0.0276	0.00339	3.55e-16	-8.15	-0.0269	0.00594	5.81e-06	-4.53	-0.0279	0.00702	6.89e-05	-3.98
0.0173	0.00161	2.1e-21	4.64e-27	10.8	0.0254	0.00812	0.0018	3.12	0.0159	0.00192	1.23e-16	8.28	0.023	0.00372	6.52e-10	6.18	0.0119	0.00575	0.038	2.07
0.00826	0.000767	2.12e-21	4.69e-27	10.8	0.00796	0.00295	0.00702	2.7	0.00918	0.00097	3.02e-21	9.46	0.00523	0.00164	0.00141	3.19	0.0096	0.0026	0.000223	3.69
-0.00615	0.000571	2.13e-21	4.7e-27	-10.8	-0.00851	0.00231	0.000235	-3.68	-0.00725	0.000712	2.65e-24	-10.2	-0.00368	0.00128	0.00415	-2.87	-0.00252	0.00182	0.166	-1.38
-0.00819	0.000761	2.19e-21	4.84e-27	-10.8	-0.0113	0.00328	0.000554	-3.45	-0.00743	0.000947	4.31e-15	-7.85	-0.0087	0.00175	7.17e-07	-4.96	-0.0102	0.00227	6.41e-06	-4.51
-0.0102	0.000945	2.35e-21	5.2e-27	-10.8	-0.0119	0.00344	0.000527	-3.47	-0.0113	0.0013	3.65e-18	-8.69	-0.00921	0.00194	1.95e-06	-4.76	-0.00703	0.00239	0.00333	-2.94
-0.00902	0.000839	2.41e-21	5.33e-27	-10.8	-0.00885	0.00344	0.0102	-2.57	-0.00974	0.00105	2.63e-20	-9.23	-0.00804	0.00181	8.76e-06	-4.45	-0.00655	0.00274	0.0167	-2.39
0.00587	0.000546	2.43e-21	5.37e-27	10.8	0.00969	0.00276	0.000445	3.51	0.00628	0.000726	4.91e-18	8.66	0.00481	0.000994	1.33e-06	4.83	0.00526	0.00179	0.0033	2.94
-0.00831	0.000772	2.45e-21	5.42e-27	-10.8	-0.00713	0.00291	0.0142	-2.45	-0.00945	0.00103	6.07e-20	-9.14	-0.00966	0.00153	2.78e-10	-6.31	-0.000618	0.00226	0.784	-0.274
-0.0123	0.00114	2.49e-21	5.5e-27	-10.8	-0.0192	0.00504	0.000138	-3.81	-0.0111	0.00141	3.21e-15	-7.88	-0.0128	0.00259	8.19e-07	-4.93	-0.0156	0.00366	2.08e-05	-4.26
-0.0149	0.00139	2.59e-21	5.72e-27	-10.8	-0.0224	0.00535	2.88e-05	-4.18	-0.0155	0.00175	8.91e-19	-8.85	-0.011	0.003	0.000258	-3.65	-0.0148	0.0046	0.00133	-3.21
-0.00907	0.000843	2.59e-21	5.72e-27	-10.8	-0.00413	0.00319	0.195	-1.29	-0.01	0.00109	4.18e-20	-9.18	-0.00775	0.0018	1.69e-05	-4.3	-0.00964	0.0025	0.000116	-3.85
-0.00853	0.000793	2.61e-21	5.76e-27	-10.8	-0.0037	0.00269	0.169	-1.38	-0.0109	0.00112	2.23e-22	-9.73	-0.00708	0.0016	1.01e-05	-4.41	-0.00604	0.00192	0.00167	-3.14
0.00995	0.000926	2.73e-21	6.04e-27	10.7	0.0053	0.00405	0.19	1.31	0.0107	0.00112	6.53e-22	9.62	0.0101	0.00217	3.19e-06	4.66	0.00574	0.00334	0.0857	1.72
0.00577	0.000537	2.78e-21	6.15e-27	10.7	0.00827	0.00276	0.00277	2.99	0.00585	0.000684	1.23e-17	8.55	0.00549	0.00106	2.47e-07	5.16	0.00501	0.00178	0.005	2.81
-0.0124	0.00115	2.96e-21	6.54e-27	-10.7	-0.0125	0.00531	0.019	-2.35	-0.0133	0.00148	2.66e-19	-8.98	-0.0115	0.00242	2.01e-06	-4.75	-0.00932	0.00331	0.00481	-2.82
0.00657	0.000612	3.11e-21	6.87e-27	10.7	0.00722	0.00258	0.00504	2.8	0.00726	0.000785	2.51e-20	9.24	0.00498	0.00123	5.06e-05	4.05	0.00593	0.00206	0.00407	2.87
0.00782	0.000728	3.22e-21	7.1e-27	10.7	0.00669	0.0024	0.00526	2.79	0.00885	0.000961	3.08e-20	9.22	0.00546	0.00154	0.000395	3.54	0.00816	0.00221	0.000216	3.7
-0.0104	0.000972	3.27e-21	7.21e-27	-10.7	-0.0103	0.0039	0.00836	-2.64	-0.0124	0.00126	5.63e-23	-9.87	-0.00742	0.00205	0.000303	-3.61	-0.00614	0.00281	0.0291	-2.18
0.00706	0.000658	3.29e-21	7.27e-27	10.7	0.00598	0.00257	0.0198	2.33	0.00724	0.000828	2.36e-18	8.74	0.0067	0.00138	1.17e-06	4.86	0.00758	0.00239	0.0015	3.18
0.0143	0.00133	3.33e-21	7.35e-27	10.7	0.00884	0.00593	0.136	1.49	0.0151	0.00162	8.66e-21	9.35	0.0135	0.00301	6.66e-06	4.5	0.0123	0.00482	0.0107	2.55
0.00721	0.000672	3.38e-21	7.46e-27	10.7	0.00623	0.00212	0.00329	2.94	0.00881	0.000902	1.64e-22	9.76	0.00529	0.00138	0.000122	3.84	0.0041	0.00206	0.046	2
-0.00769	0.000717	3.46e-21	7.64e-27	-10.7	-0.00512	0.00265	0.0536	-1.93	-0.00913	0.000955	1.21e-21	-9.56	-0.0064	0.0015	1.95e-05	-4.27	-0.00525	0.00195	0.00699	-2.7
-0.0121	0.00113	3.47e-21	7.66e-27	-10.7	-0.014	0.00576	0.0149	-2.43	-0.0123	0.00138	5.32e-19	-8.91	-0.0102	0.00259	8.35e-05	-3.93	-0.0145	0.00368	8.57e-05	-3.93
-0.00855	0.000798	3.48e-21	7.69e-27	-10.7	-0.00356	0.0025	0.154	-1.42	-0.00993	0.00109	9.46e-20	-9.09	-0.00758	0.00163	3.12e-06	-4.66	-0.00863	0.00227	0.000141	-3.81
0.00838	0.000782	3.54e-21	7.82e-27	10.7	0.00796	0.00292	0.00631	2.73	0.00828	0.00102	3.71e-16	8.15	0.00891	0.00165	7.15e-08	5.39	0.00814	0.00232	0.000456	3.51
-0.0076	0.000709	3.54e-21	7.83e-27	-10.7	-0.000899	0.00277	0.745	-0.325	-0.00884	0.000909	2.25e-22	-9.73	-0.00691	0.00152	5.42e-06	-4.55	-0.00607	0.00215	0.00475	-2.82
-0.0148	0.00138	3.55e-21	7.85e-27	-10.7	-0.0119	0.00475	0.0121	-2.51	-0.0168	0.00185	1.1e-19	-9.08	-0.0102	0.00286	0.000368	-3.56	-0.0161	0.00381	2.41e-05	-4.22
-0.0148	0.00138	3.59e-21	7.93e-27	-10.7	-0.0139	0.00532	0.00921	-2.6	-0.0151	0.00178	1.56e-17	-8.52	-0.0138	0.00304	5.89e-06	-4.53	-0.0155	0.00396	9.35e-05	-3.91
-0.00772	0.00072	3.69e-21	8.16e-27	-10.7	-0.00282	0.00284	0.321	-0.993	-0.00919	0.000937	1.05e-22	-9.81	-0.00808	0.00162	5.75e-07	-5	-0.00346	0.00188	0.066	-1.84
-0.00968	0.000903	3.75e-21	8.28e-27	-10.7	-0.0109	0.00343	0.00148	-3.18	-0.0107	0.0012	2.98e-19	-8.97	-0.00815	0.00186	1.13e-05	-4.39	-0.0071	0.00257	0.00569	-2.77
-0.013	0.00121	3.81e-21	8.41e-27	-10.7	-0.0105	0.00495	0.0337	-2.12	-0.0136	0.00151	1.75e-19	-9.03	-0.0111	0.00266	3.23e-05	-4.16	-0.0148	0.00416	0.000361	-3.57
-0.00882	0.000823	3.83e-21	8.46e-27	-10.7	-0.00316	0.00384	0.41	-0.823	-0.0114	0.00113	3.71e-24	-10.1	-0.00537	0.0017	0.00163	-3.15	-0.00708	0.0019	0.000196	-3.72
-0.0171	0.00159	3.86e-21	8.53e-27	-10.7	-0.0141	0.00599	0.0184	-2.36	-0.018	0.00204	1.06e-18	-8.83	-0.0134	0.00366	0.000251	-3.66	-0.0197	0.00444	8.78e-06	-4.45
-0.00718	0.00067	3.94e-21	8.7e-27	-10.7	-0.00673	0.00235	0.00409	-2.87	-0.00739	0.000884	6.49e-17	-8.36	-0.0073	0.00139	1.45e-07	-5.26	-0.00616	0.00201	0.00213	-3.07
-0.0139	0.00129	4.03e-21	8.91e-27	-10.7	-0.00796	0.00643	0.215	-1.24	-0.0144	0.00153	4.05e-21	-9.43	-0.0103	0.00344	0.00267	-3	-0.0172	0.00405	2.28e-05	-4.24
0.0202	0.00188	4.05e-21	8.95e-27	10.7	0.0224	0.00781	0.00418	2.86	0.0196	0.00224	2.31e-18	8.74	0.024	0.00473	3.79e-07	5.08	0.0161	0.00684	0.019	2.35
-0.00451	0.000421	4.09e-21	9.05e-27	-10.7	-0.00468	0.0016	0.00338	-2.93	-0.00581	0.000525	1.95e-28	-11.1	-0.00271	0.001	0.00679	-2.71	0.000209	0.00125	0.867	0.167
-0.00726	0.000678	4.14e-21	9.15e-27	-10.7	-0.00194	0.0034	0.567	-0.572	-0.00723	0.000814	6.34e-19	-8.89	-0.00907	0.00156	6.28e-09	-5.81	-0.00587	0.00244	0.0162	-2.4
-0.0105	0.000976	4.15e-21	9.17e-27	-10.7	-0.00428	0.00493	0.386	-0.867	-0.0122	0.00126	4.45e-22	-9.66	-0.00776	0.00195	7.06e-05	-3.97	-0.0094	0.00293	0.00133	-3.21
-0.00942	0.000879	4.15e-21	9.18e-27	-10.7	-0.00911	0.00371	0.014	-2.46	-0.00974	0.00111	2.23e-18	-8.75	-0.00816	0.00188	1.43e-05	-4.34	-0.0103	0.00277	0.000183	-3.74
0.0112	0.00105	4.21e-21	9.31e-27	10.7	0.00681	0.00346	0.049	1.97	0.0148	0.00142	2.64e-25	10.4	0.00833	0.00209	6.69e-05	3.99	0.00416	0.00315	0.186	1.32
-0.00579	0.000541	4.24e-21	9.37e-27	-10.7	-0.00654	0.00219	0.0029	-2.98	-0.0065	0.000702	2.11e-20	-9.26	-0.00466	0.00112	3.22e-05	-4.16	-0.00403	0.00162	0.0131	-2.48
-0.0115	0.00107	4.26e-21	9.42e-27	-10.7	-0.0118	0.00424	0.0053	-2.79	-0.0123	0.00135	5.78e-20	-9.15	-0.00885	0.00249	0.000385	-3.55	-0.0109	0.00313	0.0005	-3.48
0.0143	0.00133	4.28e-21	9.46e-27	10.7	0.0131	0.00431	0.00237	3.04	0.0168	0.00181	1.81e-20	9.27	0.0122	0.00278	1.11e-05	4.4	0.00837	0.00366	0.0223	2.29
0.0109	0.00102	4.3e-21	9.5e-27	10.7	0.00509	0.00277	0.0665	1.83	0.0154	0.00148	3.1e-25	10.4	0.00815	0.00196	3.36e-05	4.15	0.00615	0.00294	0.0368	2.09
0.00807	0.000753	4.35e-21	9.6e-27	10.7	0.00543	0.00344	0.114	1.58	0.00884	0.000918	6.09e-22	9.63	0.00854	0.00178	1.54e-06	4.81	0.0032	0.00241	0.185	1.33
-0.00751	0.000701	4.37e-21	9.66e-27	-10.7	-0.00847	0.00333	0.0111	-2.54	-0.00812	0.000888	6.43e-20	-9.14	-0.00536	0.0015	0.000358	-3.57	-0.00793	0.00208	0.000135	-3.82
-0.00699	0.000653	4.39e-21	9.71e-27	-10.7	-0.00548	0.00287	0.0559	-1.91	-0.00822	0.000817	7.99e-24	-10.1	-0.00458	0.00144	0.00144	-3.19	-0.00494	0.00204	0.0156	-2.42
0.0144	0.00134	4.4e-21	9.71e-27	10.7	0.00719	0.00416	0.0837	1.73	0.0183	0.00183	1.79e-23	9.98	0.0115	0.00269	1.94e-05	4.27	0.00852	0.00402	0.0339	2.12
-0.00799	0.000747	4.5e-21	9.95e-27	-10.7	-0.00541	0.00278	0.0518	-1.94	-0.0088	0.000977	2.01e-19	-9.01	-0.00729	0.00155	2.66e-06	-4.7	-0.00687	0.00223	0.00207	-3.08
-0.00624	0.000583	4.64e-21	1.03e-26	-10.7	-0.00975	0.00265	0.00024	-3.67	-0.00696	0.000704	4.29e-23	-9.9	-0.00377	0.00144	0.00884	-2.62	-0.00365	0.00184	0.0478	-1.98
0.00625	0.000584	4.67e-21	1.03e-26	10.7	0.00509	0.00229	0.0259	2.23	0.00705	0.000772	6.83e-20	9.13	0.00519	0.00115	6.31e-06	4.52	0.00519	0.0018	0.00403	2.88
-0.0116	0.00109	4.77e-21	1.05e-26	-10.7	-0.0117	0.00392	0.00272	-3	-0.0127	0.0014	9.24e-20	-9.1	-0.00784	0.00234	0.000795	-3.35	-0.0128	0.00333	0.00012	-3.85
0.022	0.00206	5.04e-21	1.11e-26	10.7	0.0153	0.00874	0.0808	1.75	0.0236	0.00261	1.41e-19	9.05	0.0219	0.00459	1.76e-06	4.78	0.017	0.00595	0.00427	2.86
0.015	0.0014	5.16e-21	1.14e-26	10.7	0.0135	0.00434	0.00189	3.11	0.0188	0.00195	5e-22	9.65	0.00981	0.00285	0.00058	3.44	0.0108	0.00375	0.00404	2.87
-0.00997	0.000932	5.23e-21	1.15e-26	-10.7	-0.00461	0.00371	0.214	-1.24	-0.0122	0.00128	1.57e-21	-9.53	-0.00719	0.00184	9.33e-05	-3.91	-0.00907	0.00241	0.000166	-3.77
-0.0131	0.00123	5.27e-21	1.16e-26	-10.7	-0.0194	0.00474	4.13e-05	-4.1	-0.0131	0.00156	4.89e-17	-8.39	-0.0113	0.00272	3.14e-05	-4.16	-0.0127	0.00369	0.000558	-3.45
0.0136	0.00127	5.29e-21	1.17e-26	10.7	0.0165	0.00572	0.00401	2.88	0.0135	0.00152	5.9e-19	8.89	0.0132	0.00304	1.46e-05	4.33	0.0136	0.00471	0.00393	2.88
0.01	0.000939	5.46e-21	1.21e-26	10.7	0.00864	0.00393	0.0279	2.2	0.0111	0.00126	8.66e-19	8.85	0.00867	0.00183	2.07e-06	4.75	0.00861	0.0027	0.00142	3.19
-0.00934	0.000874	5.48e-21	1.21e-26	-10.7	-0.0144	0.00391	0.000233	-3.68	-0.0097	0.00112	3.71e-18	-8.69	-0.00763	0.00187	4.4e-05	-4.09	-0.00849	0.00254	0.000839	-3.34
-0.0113	0.00106	5.66e-21	1.25e-26	-10.7	-0.00666	0.00399	0.0953	-1.67	-0.0127	0.00142	3.86e-19	-8.94	-0.0108	0.00218	8.43e-07	-4.93	-0.00888	0.00277	0.00136	-3.2
-0.00805	0.000754	5.67e-21	1.25e-26	-10.7	-0.00607	0.00308	0.0486	-1.97	-0.00962	0.000995	4.33e-22	-9.66	-0.00581	0.00158	0.000246	-3.67	-0.0061	0.00201	0.00241	-3.03
0.00909	0.000851	5.73e-21	1.27e-26	10.7	0.00949	0.00306	0.00196	3.1	0.00914	0.00106	8.86e-18	8.59	0.00861	0.0019	5.94e-06	4.53	0.00951	0.00296	0.00132	3.21
-0.0063	0.00059	5.96e-21	1.32e-26	-10.7	-0.00398	0.00249	0.11	-1.6	-0.00688	0.000736	9.49e-21	-9.34	-0.00573	0.0013	1.11e-05	-4.39	-0.00504	0.00191	0.00839	-2.64
-0.00927	0.000868	5.98e-21	1.32e-26	-10.7	-0.00646	0.0029	0.0256	-2.23	-0.0107	0.00121	1.31e-18	-8.81	-0.00903	0.00165	4.67e-08	-5.46	-0.00594	0.00248	0.0168	-2.39
-0.0163	0.00153	6.03e-21	1.33e-26	-10.7	-0.0165	0.00522	0.00152	-3.17	-0.0183	0.00195	5.47e-21	-9.4	-0.0122	0.00349	0.000456	-3.51	-0.0119	0.00463	0.0102	-2.57
0.0179	0.00168	6.07e-21	1.34e-26	10.7	0.0129	0.00552	0.0198	2.33	0.0211	0.00216	1.81e-22	9.75	0.0129	0.00375	0.000587	3.44	0.0137	0.00513	0.00778	2.66
-0.0108	0.00101	6.13e-21	1.35e-26	-10.7	-0.00935	0.00436	0.032	-2.14	-0.0115	0.0013	7.95e-19	-8.86	-0.01	0.00212	2.25e-06	-4.73	-0.00939	0.0031	0.00243	-3.03
0.0207	0.00194	6.35e-21	1.4e-26	10.7	0.0107	0.00625	0.0872	1.71	0.0238	0.00249	1.41e-21	9.54	0.0175	0.00434	5.34e-05	4.04	0.0182	0.00628	0.00383	2.89
-0.0107	0.001	6.6e-21	1.46e-26	-10.7	-0.00414	0.00374	0.268	-1.11	-0.0108	0.00127	1.36e-17	-8.54	-0.0137	0.0023	2.74e-09	-5.95	-0.00908	0.00297	0.00224	-3.06
-0.0131	0.00123	6.62e-21	1.46e-26	-10.7	-0.0212	0.00518	4.3e-05	-4.09	-0.0133	0.00164	5.49e-16	-8.1	-0.00834	0.00252	0.000916	-3.31	-0.0176	0.00331	1.01e-07	-5.32
-0.0131	0.00123	6.66e-21	1.47e-26	-10.7	-0.00411	0.00572	0.473	-0.718	-0.0161	0.00159	5.44e-24	-10.1	-0.00996	0.00265	0.000174	-3.75	-0.00828	0.00319	0.00932	-2.6
-0.00916	0.000859	6.87e-21	1.52e-26	-10.7	-0.00451	0.00343	0.189	-1.31	-0.01	0.00111	1.31e-19	-9.06	-0.00779	0.00188	3.46e-05	-4.14	-0.00964	0.00243	7.17e-05	-3.97
0.0157	0.00147	6.95e-21	1.54e-26	10.7	0.0155	0.00463	0.00079	3.36	0.0173	0.00199	3.96e-18	8.68	0.0141	0.00307	4.27e-06	4.6	0.0115	0.00411	0.00504	2.8
0.00753	0.000707	7.02e-21	1.55e-26	10.7	0.0075	0.0024	0.00177	3.13	0.008	0.000909	1.43e-18	8.79	0.00669	0.00151	1e-05	4.42	0.00654	0.00234	0.00528	2.79
0.00768	0.00072	7.03e-21	1.55e-26	10.7	0.0081	0.00243	0.000859	3.33	0.00868	0.000967	2.81e-19	8.98	0.00529	0.00143	0.000209	3.71	0.00782	0.00225	0.000499	3.48
-0.0162	0.00152	7.41e-21	1.64e-26	-10.7	-0.0186	0.00713	0.00891	-2.62	-0.0157	0.00181	5.84e-18	-8.64	-0.0152	0.00389	9.8e-05	-3.9	-0.0211	0.00495	1.97e-05	-4.27
-0.00774	0.000727	7.57e-21	1.67e-26	-10.7	-0.00635	0.00287	0.0271	-2.21	-0.00885	0.000926	1.25e-21	-9.55	-0.00563	0.00154	0.000249	-3.66	-0.00651	0.00234	0.00537	-2.78
0.0123	0.00116	7.87e-21	1.74e-26	10.7	0.00444	0.00373	0.233	1.19	0.0148	0.00153	3.22e-22	9.69	0.0116	0.00243	1.93e-06	4.76	0.00755	0.00359	0.0355	2.1
-0.00773	0.000726	7.92e-21	1.75e-26	-10.6	-0.00673	0.00326	0.039	-2.06	-0.00874	0.000912	9.68e-22	-9.58	-0.00582	0.00157	0.000209	-3.71	-0.00597	0.00225	0.00803	-2.65
-0.0145	0.00136	8.39e-21	1.85e-26	-10.6	-0.0151	0.00553	0.00629	-2.73	-0.0155	0.00171	1.44e-19	-9.05	-0.0146	0.0031	2.3e-06	-4.73	-0.00834	0.00403	0.0385	-2.07
-0.00989	0.000929	8.4e-21	1.86e-26	-10.6	-0.00501	0.00425	0.239	-1.18	-0.0124	0.00121	1.14e-24	-10.3	-0.007	0.00196	0.000361	-3.57	-0.00553	0.0025	0.0267	-2.22
0.0125	0.00117	8.49e-21	1.88e-26	10.6	0.00933	0.00414	0.0243	2.25	0.0142	0.00155	7.56e-20	9.12	0.0111	0.00253	1.26e-05	4.37	0.00943	0.00315	0.00274	3
-0.00722	0.000679	8.73e-21	1.93e-26	-10.6	-0.0079	0.00258	0.00224	-3.06	-0.00805	0.000915	1.33e-18	-8.8	-0.0063	0.00139	5.93e-06	-4.53	-0.00523	0.0018	0.00372	-2.9
-0.0111	0.00105	8.78e-21	1.94e-26	-10.6	-0.00704	0.00421	0.0945	-1.67	-0.0128	0.00138	1.96e-20	-9.26	-0.00716	0.00216	0.000934	-3.31	-0.013	0.00292	8.75e-06	-4.45
0.0169	0.00159	8.86e-21	1.96e-26	10.6	0.00795	0.00516	0.123	1.54	0.0225	0.00207	1.91e-27	10.9	0.0108	0.00344	0.00167	3.14	0.00607	0.00488	0.214	1.24
-0.0123	0.00115	8.86e-21	1.96e-26	-10.6	-0.00692	0.00385	0.072	-1.8	-0.0122	0.00156	4.89e-15	-7.83	-0.0144	0.00236	1.13e-09	-6.09	-0.0121	0.00321	0.000155	-3.78
-0.00898	0.000844	9.14e-21	2.02e-26	-10.6	-0.0115	0.00368	0.00178	-3.12	-0.00978	0.00104	6.74e-21	-9.38	-0.00602	0.00189	0.0015	-3.18	-0.00826	0.00277	0.00282	-2.99
0.00964	0.000906	9.27e-21	2.05e-26	10.6	0.00855	0.00363	0.0184	2.36	0.0115	0.00122	5.36e-21	9.4	0.00743	0.00176	2.32e-05	4.23	0.00666	0.00262	0.011	2.54
0.00785	0.000738	9.27e-21	2.05e-26	10.6	0.00771	0.00252	0.00225	3.05	0.00877	0.000954	3.76e-20	9.19	0.00598	0.00153	9.02e-05	3.92	0.00657	0.00256	0.0103	2.57
-0.0119	0.00112	9.4e-21	2.08e-26	-10.6	-0.0148	0.00514	0.00392	-2.88	-0.0123	0.00137	2.15e-19	-9.01	-0.0075	0.00253	0.00305	-2.96	-0.0167	0.00373	7.9e-06	-4.47
-0.00852	0.000802	9.44e-21	2.09e-26	-10.6	-0.0109	0.00347	0.00163	-3.15	-0.00917	0.00101	1.22e-19	-9.07	-0.00712	0.00173	3.73e-05	-4.12	-0.00628	0.00251	0.0123	-2.5
0.00711	0.000669	9.6e-21	2.12e-26	10.6	0.0068	0.00195	0.000495	3.48	0.00751	0.000901	7.79e-17	8.33	0.00685	0.00138	7.01e-07	4.96	0.00588	0.00216	0.00651	2.72
0.013	0.00122	9.75e-21	2.15e-26	10.6	0.00821	0.00479	0.0866	1.71	0.0142	0.00156	9.1e-20	9.1	0.0118	0.00269	1.23e-05	4.37	0.0117	0.0037	0.00153	3.17
-0.00595	0.000559	9.76e-21	2.16e-26	-10.6	-0.00355	0.00239	0.137	-1.49	-0.00669	0.000698	9.91e-22	-9.58	-0.00493	0.0012	3.68e-05	-4.13	-0.0045	0.00193	0.0196	-2.33
-0.00645	0.000607	9.78e-21	2.16e-26	-10.6	-0.00662	0.00272	0.0151	-2.43	-0.00672	0.000781	7.58e-18	-8.61	-0.00614	0.00125	8.63e-07	-4.92	-0.00557	0.00183	0.00237	-3.04
-0.00651	0.000613	9.8e-21	2.17e-26	-10.6	-0.0055	0.00244	0.0244	-2.25	-0.00649	0.000794	2.95e-16	-8.18	-0.00608	0.0013	2.92e-06	-4.68	-0.00793	0.00177	7.13e-06	-4.49
-0.0107	0.00101	9.82e-21	2.17e-26	-10.6	-0.00747	0.00404	0.064	-1.85	-0.0115	0.00133	5.35e-18	-8.65	-0.0103	0.00203	3.95e-07	-5.07	-0.00923	0.00286	0.00124	-3.23
0.0194	0.00183	1e-20	2.21e-26	10.6	0.017	0.00648	0.00888	2.62	0.0206	0.00229	3.13e-19	8.96	0.018	0.00428	2.54e-05	4.21	0.0169	0.00575	0.0032	2.95
0.0162	0.00152	1.01e-20	2.23e-26	10.6	0.0195	0.00748	0.0092	2.6	0.0172	0.00187	4.53e-20	9.17	0.0112	0.00321	0.000498	3.48	0.0204	0.00559	0.000264	3.65
0.0166	0.00156	1.02e-20	2.26e-26	10.6	0.015	0.00678	0.0275	2.2	0.0179	0.00193	2.39e-20	9.24	0.0159	0.00339	2.81e-06	4.68	0.0094	0.00552	0.0887	1.7
-0.0088	0.000829	1.05e-20	2.33e-26	-10.6	-0.0124	0.00336	0.000227	-3.69	-0.00969	0.00109	6.55e-19	-8.88	-0.00882	0.00176	5.05e-07	-5.02	-0.00354	0.00222	0.112	-1.59
-0.0133	0.00125	1.09e-20	2.4e-26	-10.6	-0.0157	0.00474	0.000951	-3.3	-0.0133	0.00158	2.96e-17	-8.45	-0.0138	0.00294	2.64e-06	-4.7	-0.0109	0.00362	0.0025	-3.02
-0.0163	0.00153	1.09e-20	2.42e-26	-10.6	-0.0097	0.00656	0.139	-1.48	-0.0182	0.00193	3.33e-21	-9.45	-0.0127	0.00332	0.000128	-3.83	-0.0151	0.00481	0.00175	-3.13
-0.0106	0.001	1.12e-20	2.47e-26	-10.6	-0.0196	0.00404	1.18e-06	-4.86	-0.0103	0.00126	2.43e-16	-8.2	-0.00931	0.0023	5.11e-05	-4.05	-0.00991	0.003	0.000958	-3.3
0.00855	0.000805	1.14e-20	2.51e-26	10.6	0.0115	0.00334	0.000583	3.44	0.00876	0.000982	4.6e-19	8.92	0.00708	0.00183	0.000106	3.88	0.00814	0.00293	0.00544	2.78
0.00999	0.000941	1.14e-20	2.53e-26	10.6	0.00741	0.00304	0.0146	2.44	0.0115	0.00122	7.77e-21	9.36	0.00904	0.00208	1.39e-05	4.34	0.00604	0.00285	0.034	2.12
-0.0102	0.000959	1.15e-20	2.53e-26	-10.6	-0.00979	0.00379	0.00978	-2.58	-0.01	0.00123	3.84e-16	-8.14	-0.0101	0.00206	8.38e-07	-4.93	-0.0114	0.00289	7.7e-05	-3.95
-0.0108	0.00102	1.16e-20	2.56e-26	-10.6	-0.004	0.00365	0.273	-1.1	-0.0127	0.00129	9.56e-23	-9.82	-0.0088	0.00226	9.57e-05	-3.9	-0.00856	0.0033	0.00953	-2.59
0.0142	0.00133	1.18e-20	2.6e-26	10.6	0.0168	0.00717	0.0188	2.35	0.0128	0.00162	2.04e-15	7.94	0.0182	0.00293	5.26e-10	6.21	0.0136	0.00474	0.00416	2.87
-0.0112	0.00105	1.19e-20	2.63e-26	-10.6	-0.00797	0.00435	0.067	-1.83	-0.0114	0.00133	6.38e-18	-8.63	-0.0104	0.0023	5.96e-06	-4.53	-0.0129	0.0033	9.06e-05	-3.91
0.00912	0.00086	1.23e-20	2.72e-26	10.6	0.0108	0.00352	0.00221	3.06	0.00988	0.00107	2.34e-20	9.25	0.00805	0.00192	2.65e-05	4.2	0.00503	0.00283	0.0758	1.78
-0.0123	0.00116	1.26e-20	2.79e-26	-10.6	-0.019	0.00543	0.000465	-3.5	-0.0128	0.00144	6.31e-19	-8.89	-0.014	0.00265	1.36e-07	-5.27	-0.00386	0.00355	0.277	-1.09
0.0137	0.00129	1.27e-20	2.81e-26	10.6	0.017	0.00603	0.00486	2.82	0.0131	0.00156	5.54e-17	8.37	0.0146	0.00298	1.03e-06	4.89	0.0153	0.00457	0.000817	3.35
0.00633	0.000597	1.3e-20	2.87e-26	10.6	0.00536	0.00225	0.0174	2.38	0.00734	0.000772	2.17e-21	9.5	0.00417	0.00127	0.00106	3.27	0.00578	0.00177	0.00106	3.27
0.0107	0.00101	1.36e-20	3.01e-26	10.6	0.0136	0.00504	0.00687	2.7	0.00989	0.0012	1.52e-16	8.25	0.012	0.0023	1.74e-07	5.23	0.0131	0.00394	0.000876	3.33
-0.00615	0.00058	1.39e-20	3.07e-26	-10.6	-0.0069	0.00245	0.00482	-2.82	-0.00608	0.000733	1.17e-16	-8.29	-0.00562	0.00126	8.09e-06	-4.46	-0.00723	0.00178	5.03e-05	-4.05
0.0163	0.00154	1.41e-20	3.12e-26	10.6	0.0131	0.00609	0.0319	2.15	0.0171	0.00192	5.6e-19	8.9	0.0148	0.00344	1.67e-05	4.31	0.016	0.00491	0.00114	3.25
-0.00998	0.000942	1.46e-20	3.23e-26	-10.6	-0.00577	0.00413	0.163	-1.4	-0.0116	0.00121	5.61e-22	-9.64	-0.00827	0.00204	4.85e-05	-4.06	-0.0066	0.00268	0.0137	-2.47
0.0106	0.000998	1.48e-20	3.27e-26	10.6	0.0127	0.00405	0.00176	3.13	0.012	0.00129	1.43e-20	9.3	0.00708	0.00202	0.000461	3.5	0.00913	0.00315	0.00375	2.9
0.0149	0.00141	1.5e-20	3.31e-26	10.6	0.00741	0.00522	0.156	1.42	0.0166	0.00181	3.82e-20	9.19	0.0165	0.00305	6.49e-08	5.4	0.00721	0.00431	0.0944	1.67
0.0157	0.00149	1.52e-20	3.35e-26	10.6	0.0176	0.00513	0.000621	3.42	0.0178	0.00194	4.39e-20	9.18	0.0136	0.00323	2.44e-05	4.22	0.00792	0.00427	0.0638	1.85
0.00606	0.000572	1.54e-20	3.39e-26	10.6	0.00749	0.00219	0.000634	3.42	0.00597	0.00071	4.15e-17	8.41	0.00605	0.00131	3.92e-06	4.62	0.00564	0.00189	0.00283	2.99
0.0132	0.00124	1.62e-20	3.59e-26	10.6	0.00844	0.00404	0.0366	2.09	0.016	0.00168	1.4e-21	9.54	0.0105	0.00262	5.78e-05	4.02	0.00917	0.00347	0.00833	2.64
0.0121	0.00114	1.64e-20	3.63e-26	10.6	0.0171	0.00587	0.00354	2.92	0.0119	0.00135	2.03e-18	8.76	0.0118	0.00262	6.93e-06	4.5	0.0122	0.0045	0.00663	2.71
0.0183	0.00173	1.65e-20	3.65e-26	10.6	0.0187	0.00869	0.031	2.16	0.0175	0.00218	9.83e-16	8.03	0.021	0.00357	3.86e-09	5.89	0.0172	0.00578	0.00284	2.98
-0.00808	0.000764	1.73e-20	3.81e-26	-10.6	-0.00579	0.00283	0.0406	-2.05	-0.00935	0.00101	2.89e-20	-9.22	-0.00833	0.00163	3.29e-07	-5.11	-0.00372	0.00205	0.0696	-1.81
0.00681	0.000644	1.77e-20	3.91e-26	10.6	0.00868	0.00256	0.00068	3.4	0.00715	0.0008	3.59e-19	8.95	0.00608	0.0014	1.42e-05	4.34	0.00436	0.00235	0.0638	1.85
-0.00759	0.000718	1.81e-20	4.01e-26	-10.6	-0.00872	0.00304	0.00408	-2.87	-0.00774	0.00089	3.54e-18	-8.69	-0.00478	0.00164	0.00356	-2.91	-0.0114	0.00225	4.73e-07	-5.04
-0.0103	0.000975	1.82e-20	4.03e-26	-10.6	-0.0112	0.00349	0.0014	-3.19	-0.0104	0.00138	4.76e-14	-7.54	-0.00818	0.00188	1.37e-05	-4.35	-0.0131	0.00246	9.56e-08	-5.33
-0.0107	0.00101	1.83e-20	4.05e-26	-10.6	-0.0123	0.00397	0.00204	-3.09	-0.0131	0.00138	2.57e-21	-9.48	-0.00758	0.00206	0.00024	-3.67	-0.00669	0.00256	0.00904	-2.61
-0.0113	0.00107	1.87e-20	4.13e-26	-10.6	-0.00963	0.004	0.0161	-2.41	-0.0128	0.00135	1.5e-21	-9.54	-0.00941	0.00242	0.000102	-3.89	-0.00656	0.00321	0.0409	-2.04
-0.00648	0.000613	1.88e-20	4.15e-26	-10.6	-0.00269	0.00251	0.285	-1.07	-0.00728	0.000786	1.98e-20	-9.26	-0.00593	0.00129	4.17e-06	-4.6	-0.00515	0.00187	0.0059	-2.75
0.0198	0.00188	1.94e-20	4.29e-26	10.6	0.0152	0.00674	0.0245	2.25	0.024	0.00243	4.78e-23	9.89	0.0138	0.00391	0.000429	3.52	0.012	0.00601	0.046	2
-0.0155	0.00147	1.99e-20	4.4e-26	-10.6	-0.0115	0.00624	0.0651	-1.84	-0.0158	0.00186	2e-17	-8.49	-0.0178	0.00306	5.76e-09	-5.82	-0.0101	0.00486	0.037	-2.09
0.0125	0.00119	2.12e-20	4.67e-26	10.6	0.0092	0.0039	0.0185	2.36	0.0147	0.00158	1.12e-20	9.32	0.00914	0.00255	0.000333	3.59	0.0111	0.0034	0.00109	3.27
0.012	0.00114	2.22e-20	4.91e-26	10.6	0.0101	0.0051	0.0476	1.98	0.0126	0.00145	3.31e-18	8.7	0.0114	0.00247	3.75e-06	4.62	0.0108	0.00326	0.000974	3.3
-0.00822	0.000779	2.4e-20	5.29e-26	-10.5	-0.0134	0.00298	7.28e-06	-4.49	-0.00868	0.000964	2.22e-19	-9	-0.00499	0.00192	0.0095	-2.59	-0.00716	0.00231	0.00196	-3.1
-0.00937	0.000889	2.42e-20	5.35e-26	-10.5	-0.00372	0.00365	0.308	-1.02	-0.00975	0.00114	9.05e-18	-8.59	-0.00958	0.00196	1.07e-06	-4.88	-0.00985	0.00253	9.65e-05	-3.9
0.0139	0.00131	2.46e-20	5.43e-26	10.5	0.0142	0.00624	0.0225	2.28	0.0154	0.00162	2.36e-21	9.49	0.0102	0.00284	0.00034	3.58	0.0111	0.00453	0.014	2.46
0.00635	0.000602	2.56e-20	5.65e-26	10.5	0.00901	0.00239	0.000166	3.77	0.00725	0.000784	2.37e-20	9.24	0.00406	0.00115	0.000426	3.52	0.00534	0.00223	0.0165	2.4
-0.00627	0.000595	2.63e-20	5.81e-26	-10.5	-0.00507	0.00221	0.0218	-2.29	-0.00813	0.000782	2.38e-25	-10.4	-0.00418	0.00126	0.000873	-3.33	-0.00203	0.0017	0.232	-1.2
-0.012	0.00114	2.72e-20	6e-26	-10.5	-0.009	0.00418	0.0312	-2.15	-0.0137	0.00144	1.46e-21	-9.54	-0.00926	0.00269	0.000582	-3.44	-0.00901	0.00334	0.00701	-2.7
-0.0079	0.00075	2.72e-20	6.01e-26	-10.5	-0.00576	0.0032	0.0714	-1.8	-0.0088	0.000979	2.69e-19	-8.98	-0.00647	0.00154	2.52e-05	-4.21	-0.00737	0.00217	0.000686	-3.39
-0.0138	0.00131	2.87e-20	6.34e-26	-10.5	-0.00871	0.00509	0.0871	-1.71	-0.0154	0.00169	9.19e-20	-9.1	-0.0144	0.00294	8.91e-07	-4.91	-0.00831	0.00363	0.0221	-2.29
-0.00885	0.00084	2.88e-20	6.36e-26	-10.5	-0.0101	0.00319	0.00156	-3.16	-0.00983	0.00105	9.53e-21	-9.34	-0.00609	0.00192	0.00152	-3.17	-0.00703	0.00263	0.00763	-2.67
0.0159	0.00151	3.08e-20	6.8e-26	10.5	0.0174	0.00778	0.0251	2.24	0.0159	0.00178	4.05e-19	8.94	0.013	0.00369	0.00044	3.51	0.0221	0.00564	8.67e-05	3.93
0.0157	0.00149	3.14e-20	6.94e-26	10.5	0.00866	0.0054	0.109	1.6	0.0189	0.002	3.86e-21	9.44	0.0151	0.00294	2.82e-07	5.13	0.00597	0.00439	0.174	1.36
-0.00754	0.000717	3.19e-20	7.05e-26	-10.5	-0.00529	0.00282	0.06	-1.88	-0.00854	0.000911	7.24e-21	-9.37	-0.00596	0.00153	0.000104	-3.88	-0.00624	0.00228	0.00626	-2.73
-0.0089	0.000846	3.23e-20	7.14e-26	-10.5	-0.00676	0.00359	0.0596	-1.88	-0.01	0.00106	3.14e-21	-9.46	-0.00666	0.00193	0.000564	-3.45	-0.0074	0.00247	0.00276	-2.99
-0.0116	0.00111	3.28e-20	7.24e-26	-10.5	-0.00936	0.00517	0.0703	-1.81	-0.0118	0.00138	8.24e-18	-8.6	-0.0108	0.00244	1.06e-05	-4.4	-0.0133	0.00348	0.000132	-3.82
0.0133	0.00126	3.28e-20	7.25e-26	10.5	0.0143	0.00515	0.00562	2.77	0.0137	0.00161	1.35e-17	8.54	0.0131	0.00261	4.6e-07	5.04	0.00986	0.00427	0.0208	2.31
0.00917	0.000872	3.33e-20	7.35e-26	10.5	0.00734	0.00361	0.0419	2.03	0.00882	0.00108	4.03e-16	8.14	0.00961	0.00202	2.04e-06	4.75	0.0116	0.00266	1.4e-05	4.34
0.0164	0.00156	3.33e-20	7.37e-26	10.5	0.0107	0.0057	0.0605	1.88	0.0184	0.00199	2.29e-20	9.25	0.0138	0.00341	4.84e-05	4.06	0.0134	0.00471	0.00456	2.84
-0.00985	0.000937	3.39e-20	7.48e-26	-10.5	-0.00689	0.00347	0.0472	-1.98	-0.01	0.00123	3.54e-16	-8.15	-0.00932	0.00201	3.57e-06	-4.63	-0.0118	0.00263	7.78e-06	-4.47
-0.00942	0.000896	3.43e-20	7.58e-26	-10.5	-0.00865	0.00326	0.00806	-2.65	-0.0106	0.00113	9.27e-21	-9.34	-0.00644	0.00203	0.00152	-3.17	-0.00855	0.00277	0.00206	-3.08
0.00715	0.00068	3.47e-20	7.68e-26	10.5	0.00977	0.00303	0.00127	3.22	0.00744	0.000848	1.76e-18	8.77	0.00643	0.00143	6.91e-06	4.5	0.0052	0.00239	0.0297	2.17
-0.00695	0.000661	3.54e-20	7.83e-26	-10.5	-0.00331	0.00294	0.26	-1.13	-0.00785	0.000848	2.29e-20	-9.25	-0.00615	0.00137	6.82e-06	-4.5	-0.00535	0.00201	0.00794	-2.65
-0.0139	0.00132	3.6e-20	7.96e-26	-10.5	-0.018	0.00533	0.000717	-3.38	-0.0134	0.00164	2.35e-16	-8.2	-0.0143	0.00309	3.95e-06	-4.61	-0.0136	0.00408	0.000863	-3.33
0.0132	0.00125	3.71e-20	8.19e-26	10.5	0.0127	0.00553	0.0219	2.29	0.0153	0.00154	2.89e-23	9.94	0.0088	0.00286	0.00211	3.07	0.00736	0.00406	0.0699	1.81
0.0161	0.00153	3.76e-20	8.31e-26	10.5	0.00999	0.00415	0.0161	2.41	0.0201	0.00217	1.68e-20	9.28	0.0122	0.00316	0.000111	3.86	0.0139	0.00422	0.000974	3.3
0.0198	0.00188	3.84e-20	8.49e-26	10.5	0.0248	0.00836	0.00306	2.96	0.0199	0.00223	4.16e-19	8.93	0.019	0.0047	5.27e-05	4.04	0.0168	0.0069	0.0148	2.44
0.00631	0.000601	3.85e-20	8.51e-26	10.5	0.00664	0.00241	0.00576	2.76	0.00671	0.000763	1.31e-18	8.8	0.00493	0.00122	5.58e-05	4.03	0.00719	0.00221	0.00111	3.26
-0.00721	0.000687	3.9e-20	8.62e-26	-10.5	-0.00391	0.00238	0.1	-1.64	-0.00819	0.000931	1.53e-18	-8.79	-0.00725	0.00139	1.68e-07	-5.23	-0.00514	0.00192	0.0075	-2.67
-0.00669	0.000637	3.91e-20	8.65e-26	-10.5	-0.00115	0.00239	0.63	-0.482	-0.00868	0.000837	3.41e-25	-10.4	-0.00455	0.00134	0.000712	-3.39	-0.00446	0.0018	0.0135	-2.47
-0.0164	0.00156	3.93e-20	8.68e-26	-10.5	-0.0141	0.00545	0.00949	-2.59	-0.0205	0.00219	1.01e-20	-9.33	-0.0126	0.00306	3.93e-05	-4.11	-0.0105	0.00406	0.00942	-2.6
-0.0113	0.00107	4.02e-20	8.89e-26	-10.5	-0.00761	0.00471	0.106	-1.61	-0.0106	0.00135	3.12e-15	-7.89	-0.0146	0.00243	1.84e-09	-6.01	-0.0106	0.00306	0.000521	-3.47
0.014	0.00133	4.07e-20	8.99e-26	10.5	0.011	0.00509	0.0309	2.16	0.0144	0.00167	5.71e-18	8.64	0.0149	0.00295	4.69e-07	5.04	0.0114	0.00454	0.0119	2.51
0.00994	0.000947	4.07e-20	9e-26	10.5	0.00926	0.0033	0.00501	2.81	0.0105	0.00123	8.21e-18	8.6	0.00979	0.00199	8.3e-07	4.93	0.00706	0.00307	0.0216	2.3
0.0121	0.00116	4.28e-20	9.45e-26	10.5	0.0101	0.00541	0.062	1.87	0.0133	0.00144	2.4e-20	9.24	0.00944	0.00248	0.000142	3.8	0.0113	0.00381	0.00312	2.96
-0.00825	0.000787	4.28e-20	9.46e-26	-10.5	-0.012	0.0027	8.37e-06	-4.46	-0.0102	0.00106	6.8e-22	-9.62	-0.00455	0.00162	0.00503	-2.81	-0.00425	0.00217	0.0498	-1.96
-0.00832	0.000793	4.32e-20	9.54e-26	-10.5	-0.00611	0.00303	0.0436	-2.02	-0.00944	0.00102	1.41e-20	-9.3	-0.00727	0.00176	3.68e-05	-4.13	-0.00564	0.00231	0.0148	-2.44
0.0182	0.00173	4.33e-20	9.57e-26	10.5	0.0194	0.00691	0.00497	2.81	0.0192	0.00215	3.92e-19	8.94	0.0161	0.00388	3.19e-05	4.16	0.0142	0.00582	0.0146	2.44
-0.00767	0.000732	4.39e-20	9.71e-26	-10.5	-0.00614	0.00286	0.0319	-2.15	-0.0081	0.000938	5.77e-18	-8.64	-0.00683	0.00158	1.56e-05	-4.32	-0.00788	0.00219	0.000321	-3.6
0.00599	0.000571	4.42e-20	9.76e-26	10.5	0.00529	0.0023	0.0215	2.3	0.00667	0.000723	2.77e-20	9.23	0.00517	0.00126	4.37e-05	4.09	0.00405	0.00172	0.0184	2.36
-0.0142	0.00136	4.52e-20	9.98e-26	-10.5	-0.0211	0.00586	0.000317	-3.6	-0.015	0.00168	3.67e-19	-8.95	-0.00924	0.00299	0.00199	-3.09	-0.0162	0.00469	0.000544	-3.46
0.0116	0.00111	4.54e-20	1e-25	10.5	0.0226	0.00668	0.000703	3.39	0.0107	0.0013	2.21e-16	8.21	0.0108	0.00255	2.13e-05	4.25	0.0213	0.00469	5.52e-06	4.54
-0.00563	0.000537	4.75e-20	1.05e-25	-10.5	-0.00346	0.0021	0.0995	-1.65	-0.00599	0.000687	3.01e-18	-8.71	-0.00547	0.00113	1.44e-06	-4.82	-0.00524	0.00171	0.00212	-3.07
-0.0166	0.00158	4.95e-20	1.09e-25	-10.5	-0.0172	0.00511	0.000796	-3.35	-0.0179	0.00208	8.2e-18	-8.6	-0.0154	0.00336	4.63e-06	-4.58	-0.0113	0.00488	0.0205	-2.32
-0.00812	0.000775	5.03e-20	1.11e-25	-10.5	-0.00729	0.00281	0.00941	-2.6	-0.00942	0.00106	4.94e-19	-8.91	-0.00739	0.00156	2.32e-06	-4.72	-0.00486	0.00207	0.0186	-2.35
-0.0124	0.00118	5.19e-20	1.15e-25	-10.5	-0.00836	0.00426	0.0499	-1.96	-0.0146	0.00164	5.95e-19	-8.89	-0.0112	0.00233	1.64e-06	-4.79	-0.00878	0.00307	0.00425	-2.86
-0.0172	0.00164	5.19e-20	1.15e-25	-10.5	-0.00845	0.00646	0.191	-1.31	-0.0209	0.00225	1.55e-20	-9.29	-0.0141	0.00356	7.75e-05	-3.95	-0.0132	0.00373	0.000399	-3.54
0.00695	0.000663	5.22e-20	1.15e-25	10.5	0.00767	0.00238	0.00126	3.23	0.00648	0.00091	1.1e-12	7.12	0.00776	0.00124	3.79e-10	6.26	0.00656	0.00205	0.00139	3.2
-0.0165	0.00157	5.29e-20	1.17e-25	-10.5	-0.0187	0.00592	0.00156	-3.16	-0.0163	0.00214	2.46e-14	-7.62	-0.0158	0.00314	4.79e-07	-5.03	-0.0172	0.00425	5.15e-05	-4.05
0.0132	0.00126	5.37e-20	1.19e-25	10.5	0.0094	0.00477	0.0487	1.97	0.0163	0.00172	3.78e-21	9.44	0.00952	0.00235	4.99e-05	4.06	0.0102	0.00381	0.00765	2.67
0.00872	0.000833	5.47e-20	1.21e-25	10.5	0.00597	0.00342	0.0814	1.74	0.00895	0.00102	1.74e-18	8.77	0.00967	0.00192	4.66e-07	5.04	0.00676	0.00286	0.018	2.37
-0.00721	0.000689	5.58e-20	1.23e-25	-10.5	-0.00405	0.00306	0.186	-1.32	-0.00802	0.000852	4.67e-21	-9.42	-0.00524	0.00158	0.000948	-3.31	-0.00722	0.00211	0.000616	-3.42
-0.012	0.00115	5.63e-20	1.24e-25	-10.5	-0.0168	0.00444	0.00015	-3.79	-0.0112	0.00147	2.43e-14	-7.63	-0.0119	0.00256	3.41e-06	-4.64	-0.0135	0.00326	3.52e-05	-4.14
0.0101	0.00097	5.68e-20	1.25e-25	10.5	0.00975	0.00363	0.00715	2.69	0.0109	0.00123	7.67e-19	8.86	0.00742	0.00211	0.000422	3.53	0.0114	0.00311	0.000236	3.68
0.0105	0.001	5.84e-20	1.29e-25	10.5	0.00975	0.00388	0.0121	2.51	0.0126	0.00129	1.41e-22	9.78	0.00574	0.00204	0.00493	2.81	0.00933	0.00331	0.00481	2.82
-0.0118	0.00113	5.84e-20	1.29e-25	-10.5	-0.0089	0.00464	0.0553	-1.92	-0.0124	0.00139	4.66e-19	-8.92	-0.00997	0.00262	0.000143	-3.8	-0.0136	0.00376	0.000306	-3.61
-0.0129	0.00123	5.84e-20	1.29e-25	-10.5	-0.0141	0.00475	0.00298	-2.97	-0.0128	0.0016	1.28e-15	-8	-0.0122	0.00263	3.17e-06	-4.66	-0.014	0.00358	9.69e-05	-3.9
-0.00721	0.000689	5.88e-20	1.3e-25	-10.5	-0.00527	0.00283	0.063	-1.86	-0.00771	0.000905	1.66e-17	-8.52	-0.00673	0.00141	1.88e-06	-4.77	-0.00669	0.00195	0.000623	-3.42
0.0144	0.00137	5.95e-20	1.32e-25	10.5	0.0153	0.00549	0.00525	2.79	0.0177	0.00185	8.37e-22	9.6	0.0116	0.00257	6.36e-06	4.51	0.00293	0.0044	0.505	0.667
0.00999	0.000955	6e-20	1.33e-25	10.5	0.00457	0.00319	0.152	1.43	0.0111	0.00129	6.18e-18	8.63	0.0097	0.00194	6.13e-07	4.99	0.00949	0.00278	0.000626	3.42
-0.00747	0.000714	6.03e-20	1.33e-25	-10.5	-0.00339	0.00285	0.234	-1.19	-0.00817	0.000923	8.76e-19	-8.85	-0.00764	0.00156	9.64e-07	-4.9	-0.00592	0.00198	0.00285	-2.98
0.0112	0.00107	6.28e-20	1.39e-25	10.5	0.0129	0.00416	0.00193	3.1	0.013	0.00139	1.07e-20	9.33	0.00704	0.00217	0.00117	3.25	0.00971	0.00347	0.00512	2.8
0.00842	0.000805	6.36e-20	1.41e-25	10.5	0.00544	0.00284	0.0549	1.92	0.0108	0.00112	4.69e-22	9.65	0.00474	0.00147	0.00126	3.22	0.0096	0.00256	0.000179	3.75
0.0135	0.0013	6.39e-20	1.41e-25	10.5	0.00869	0.0052	0.095	1.67	0.0156	0.0016	1.28e-22	9.79	0.0125	0.00297	2.68e-05	4.2	0.00384	0.00434	0.376	0.885
-0.00536	0.000512	6.47e-20	1.43e-25	-10.5	-0.00561	0.00222	0.0113	-2.53	-0.00545	0.000648	3.9e-17	-8.42	-0.00517	0.00112	3.92e-06	-4.62	-0.00504	0.00153	0.00101	-3.29
-0.00897	0.000859	6.82e-20	1.51e-25	-10.4	-0.0133	0.00363	0.000241	-3.67	-0.0101	0.00106	2.64e-21	-9.48	-0.00694	0.00202	0.000589	-3.44	-0.00355	0.00262	0.176	-1.35
-0.0142	0.00136	6.84e-20	1.51e-25	-10.4	-0.0171	0.00584	0.00331	-2.94	-0.0151	0.00172	1.6e-18	-8.78	-0.0106	0.00285	0.00021	-3.71	-0.0159	0.00461	0.000551	-3.45
-0.0117	0.00112	7.03e-20	1.55e-25	-10.4	-0.0114	0.00386	0.00302	-2.97	-0.0148	0.00167	8.7e-19	-8.85	-0.00906	0.00212	1.96e-05	-4.27	-0.00841	0.00262	0.00133	-3.21
-0.0117	0.00112	7.4e-20	1.64e-25	-10.4	-0.0145	0.00402	0.000313	-3.6	-0.0131	0.00153	7.97e-18	-8.6	-0.0111	0.00233	1.91e-06	-4.76	-0.00612	0.00287	0.0329	-2.13
0.0115	0.0011	7.63e-20	1.69e-25	10.4	0.0131	0.00407	0.00135	3.21	0.0124	0.00147	3.01e-17	8.45	0.0104	0.00224	3.34e-06	4.65	0.00842	0.00309	0.00642	2.73
0.0121	0.00116	7.71e-20	1.7e-25	10.4	0.00601	0.00283	0.0334	2.13	0.0159	0.00169	3.27e-21	9.45	0.0119	0.00239	6.69e-07	4.97	0.00612	0.00336	0.0689	1.82
-0.00798	0.000765	7.9e-20	1.75e-25	-10.4	-0.0106	0.0031	0.000639	-3.41	-0.00834	0.000977	1.36e-17	-8.54	-0.00638	0.00168	0.000141	-3.81	-0.0076	0.00223	0.000668	-3.4
0.0107	0.00102	8.01e-20	1.77e-25	10.4	0.00826	0.00397	0.0376	2.08	0.012	0.00138	3.34e-18	8.7	0.00865	0.00206	2.75e-05	4.19	0.0103	0.00279	0.000235	3.68
0.0071	0.000681	8.21e-20	1.81e-25	10.4	0.00913	0.0027	0.000732	3.38	0.00783	0.000866	1.49e-19	9.05	0.00517	0.00142	0.000284	3.63	0.00557	0.00228	0.0148	2.44
0.0119	0.00114	8.22e-20	1.82e-25	10.4	0.0104	0.00466	0.0258	2.23	0.0147	0.0015	9.08e-23	9.82	0.00817	0.00222	0.000234	3.68	0.00607	0.00377	0.107	1.61
-0.00662	0.000635	8.26e-20	1.83e-25	-10.4	-0.00402	0.00264	0.129	-1.52	-0.00732	0.000793	2.62e-20	-9.23	-0.00684	0.00142	1.41e-06	-4.82	-0.00322	0.002	0.108	-1.61
0.0148	0.00142	8.44e-20	1.86e-25	10.4	0.0131	0.00561	0.0191	2.34	0.0178	0.00179	2.39e-23	9.96	0.00672	0.0031	0.0305	2.16	0.0138	0.00454	0.00238	3.04
0.0143	0.00137	8.54e-20	1.89e-25	10.4	0.0161	0.00579	0.00533	2.79	0.015	0.00168	5.66e-19	8.9	0.0148	0.00306	1.39e-06	4.83	0.00604	0.00504	0.231	1.2
0.00849	0.000815	8.97e-20	1.98e-25	10.4	0.00417	0.00299	0.163	1.39	0.00924	0.00106	3.5e-18	8.69	0.00877	0.00168	1.75e-07	5.22	0.00667	0.00254	0.00862	2.63
0.00725	0.000696	9.05e-20	2e-25	10.4	0.011	0.00286	0.00012	3.85	0.00707	0.000926	2.27e-14	7.63	0.00831	0.00137	1.51e-09	6.04	0.004	0.00202	0.0472	1.98
-0.0111	0.00107	9.22e-20	2.04e-25	-10.4	-0.0138	0.00469	0.00334	-2.93	-0.0108	0.00134	6.12e-16	-8.09	-0.0126	0.00231	5.26e-08	-5.44	-0.00847	0.00338	0.0122	-2.51
-0.00771	0.00074	9.43e-20	2.08e-25	-10.4	-0.00631	0.00271	0.0199	-2.33	-0.00799	0.000956	6.48e-17	-8.36	-0.00723	0.00166	1.28e-05	-4.36	-0.00797	0.00208	0.000128	-3.83
0.0073	0.000701	9.88e-20	2.18e-25	10.4	0.00335	0.00366	0.36	0.916	0.00774	0.000858	1.92e-19	9.02	0.00521	0.00157	0.000917	3.31	0.0101	0.00226	7.75e-06	4.47
0.00979	0.00094	1.01e-19	2.22e-25	10.4	0.0044	0.00354	0.213	1.24	0.0124	0.00125	3.29e-23	9.92	0.00714	0.00191	0.000181	3.74	0.00601	0.00268	0.0252	2.24
0.0125	0.0012	1.03e-19	2.28e-25	10.4	0.0119	0.00399	0.0029	2.98	0.014	0.00155	2.09e-19	9.01	0.0108	0.00261	3.23e-05	4.16	0.00758	0.00375	0.0434	2.02
-0.0151	0.00145	1.07e-19	2.37e-25	-10.4	-0.0167	0.00651	0.0105	-2.56	-0.0155	0.0018	9.06e-18	-8.59	-0.00977	0.00321	0.00235	-3.04	-0.0235	0.00472	6.53e-07	-4.97
0.00726	0.000698	1.08e-19	2.38e-25	10.4	0.00627	0.00263	0.0171	2.39	0.00764	0.000912	5.45e-17	8.38	0.00742	0.0014	1.25e-07	5.29	0.00531	0.00226	0.0189	2.35
0.00902	0.000867	1.1e-19	2.43e-25	10.4	0.00893	0.00389	0.0217	2.29	0.0107	0.00112	1.06e-21	9.57	0.00616	0.00182	0.000723	3.38	0.0061	0.00248	0.0141	2.46
0.0118	0.00113	1.1e-19	2.44e-25	10.4	0.00226	0.00275	0.411	0.822	0.0174	0.00167	2.34e-25	10.4	0.00912	0.00225	4.9e-05	4.06	0.00918	0.00325	0.00471	2.83
-0.00595	0.000573	1.12e-19	2.47e-25	-10.4	-0.00176	0.00231	0.446	-0.762	-0.00704	0.000711	4.06e-23	-9.9	-0.00534	0.00131	4.87e-05	-4.06	-0.00267	0.0018	0.139	-1.48
-0.00821	0.000789	1.14e-19	2.51e-25	-10.4	-0.0084	0.00281	0.00275	-2.99	-0.00802	0.000998	9.15e-16	-8.04	-0.00853	0.00183	3.11e-06	-4.66	-0.00859	0.00239	0.000327	-3.59
0.0118	0.00114	1.14e-19	2.52e-25	10.4	0.00994	0.00413	0.0162	2.4	0.0131	0.00149	1.2e-18	8.81	0.0123	0.00245	5.19e-07	5.02	0.00611	0.00324	0.0593	1.89
-0.00613	0.00059	1.18e-19	2.61e-25	-10.4	-0.00167	0.00253	0.509	-0.661	-0.00692	0.000726	1.57e-21	-9.53	-0.0052	0.00132	8.2e-05	-3.94	-0.00507	0.00201	0.0116	-2.52
-0.00942	0.000906	1.19e-19	2.62e-25	-10.4	-0.00987	0.00323	0.00224	-3.06	-0.0116	0.00125	1.61e-20	-9.29	-0.00629	0.0019	0.000936	-3.31	-0.00659	0.00219	0.00267	-3
-0.0103	0.00099	1.2e-19	2.65e-25	-10.4	-0.0115	0.00405	0.0047	-2.83	-0.0101	0.00124	4.73e-16	-8.12	-0.00931	0.00232	6.18e-05	-4.01	-0.0122	0.00281	1.43e-05	-4.34
-0.0114	0.0011	1.3e-19	2.86e-25	-10.4	-0.0157	0.0042	0.000183	-3.74	-0.0112	0.00141	1.78e-15	-7.96	-0.0102	0.00252	4.79e-05	-4.07	-0.0118	0.00302	8.87e-05	-3.92
-0.0163	0.00157	1.31e-19	2.9e-25	-10.4	-0.0151	0.00603	0.012	-2.51	-0.017	0.00203	5.95e-17	-8.37	-0.0147	0.00348	2.45e-05	-4.22	-0.0165	0.0044	0.000171	-3.76
0.0115	0.0011	1.38e-19	3.05e-25	10.4	0.00897	0.00343	0.00894	2.61	0.0138	0.00146	2.88e-21	9.47	0.00855	0.00247	0.000548	3.46	0.00736	0.0031	0.0176	2.37
-0.00519	0.0005	1.39e-19	3.08e-25	-10.4	-0.00439	0.00205	0.0318	-2.15	-0.00596	0.000631	3.25e-21	-9.45	-0.00425	0.00109	9.34e-05	-3.91	-0.0028	0.00158	0.0755	-1.78
0.0164	0.00158	1.4e-19	3.09e-25	10.4	0.00742	0.00595	0.212	1.25	0.0198	0.00201	4.8e-23	9.89	0.0149	0.00348	1.72e-05	4.3	0.00475	0.00492	0.334	0.966
0.0212	0.00204	1.41e-19	3.11e-25	10.4	0.0208	0.00538	0.000108	3.87	0.0282	0.00313	1.73e-19	9.03	0.0145	0.00409	0.000397	3.54	0.0141	0.00481	0.0034	2.93
-0.0115	0.00111	1.42e-19	3.14e-25	-10.4	-0.016	0.00441	0.000291	-3.62	-0.012	0.00138	5.68e-18	-8.64	-0.00853	0.0025	0.000648	-3.41	-0.0119	0.00361	0.000979	-3.3
0.00696	0.000671	1.44e-19	3.18e-25	10.4	0.0072	0.00218	0.00096	3.3	0.00766	0.000905	2.56e-17	8.47	0.00722	0.00137	1.5e-07	5.25	0.00298	0.00195	0.128	1.52
0.0178	0.00172	1.44e-19	3.19e-25	10.4	0.00841	0.00586	0.151	1.44	0.0204	0.00233	1.84e-18	8.77	0.0192	0.00348	3.5e-08	5.51	0.0104	0.00485	0.0316	2.15
-0.00496	0.000478	1.48e-19	3.26e-25	-10.4	-0.00498	0.00219	0.0228	-2.28	-0.0053	0.000594	4.49e-19	-8.92	-0.0045	0.00102	1.09e-05	-4.4	-0.00356	0.00164	0.0298	-2.17
-0.00439	0.000423	1.49e-19	3.3e-25	-10.4	-0.00307	0.00193	0.111	-1.59	-0.00569	0.000543	1.3e-25	-10.5	-0.00272	0.000863	0.0016	-3.16	-0.00132	0.00131	0.315	-1
0.0119	0.00115	1.55e-19	3.43e-25	10.4	0.00781	0.00326	0.0166	2.4	0.0165	0.00166	1.9e-23	9.98	0.00914	0.0023	7.09e-05	3.97	0.0049	0.00302	0.105	1.62
-0.00935	0.000902	1.59e-19	3.51e-25	-10.4	-0.00885	0.00401	0.0274	-2.21	-0.00934	0.00113	1.37e-16	-8.27	-0.0088	0.00196	6.96e-06	-4.49	-0.0108	0.00286	0.000146	-3.8
-0.00955	0.000921	1.59e-19	3.52e-25	-10.4	-0.00821	0.00391	0.0356	-2.1	-0.0102	0.00114	6.22e-19	-8.89	-0.0076	0.00204	0.0002	-3.72	-0.0103	0.00304	0.000661	-3.41
-0.00891	0.00086	1.73e-19	3.82e-25	-10.4	-0.00527	0.00348	0.13	-1.52	-0.00949	0.0011	5.88e-18	-8.63	-0.00894	0.00199	6.64e-06	-4.51	-0.00793	0.00232	0.000625	-3.42
0.00789	0.000762	1.79e-19	3.96e-25	10.4	0.00865	0.00258	0.000787	3.36	0.00791	0.001	3.07e-15	7.89	0.00817	0.00156	1.74e-07	5.23	0.00638	0.00242	0.00843	2.63
0.0122	0.00118	1.85e-19	4.08e-25	10.4	0.00862	0.00407	0.034	2.12	0.014	0.00158	6.77e-19	8.88	0.0094	0.00239	8.7e-05	3.92	0.0118	0.00342	0.000556	3.45
-0.00549	0.000531	1.85e-19	4.09e-25	-10.4	-0.00395	0.00184	0.0317	-2.15	-0.00666	0.000701	2.15e-21	-9.5	-0.0045	0.00109	3.63e-05	-4.13	-0.00265	0.00162	0.102	-1.63
0.0073	0.000705	1.87e-19	4.14e-25	10.4	0.00833	0.00239	0.000492	3.49	0.00781	0.000918	1.83e-17	8.5	0.00675	0.00147	4.42e-06	4.59	0.00446	0.00231	0.053	1.93
-0.00652	0.00063	1.9e-19	4.21e-25	-10.3	-0.000643	0.00281	0.819	-0.229	-0.00693	0.000801	4.78e-18	-8.66	-0.00819	0.00131	3.7e-10	-6.27	-0.00297	0.00202	0.141	-1.47
0.00853	0.000824	1.93e-19	4.26e-25	10.3	0.00956	0.00349	0.00623	2.74	0.00828	0.00103	7.38e-16	8.06	0.00859	0.00187	4.47e-06	4.59	0.0094	0.00253	0.000205	3.71
0.0121	0.00117	1.96e-19	4.32e-25	10.3	0.00624	0.0041	0.127	1.52	0.0135	0.0015	1.94e-19	9.02	0.0129	0.00251	2.8e-07	5.14	0.00609	0.00382	0.111	1.59
-0.0159	0.00154	2.01e-19	4.43e-25	-10.3	-0.0232	0.00667	0.000496	-3.48	-0.0143	0.0019	5.93e-14	-7.51	-0.018	0.00352	3.07e-07	-5.12	-0.019	0.00492	0.000107	-3.87
-0.0123	0.00119	2.04e-19	4.52e-25	-10.3	-0.0162	0.00503	0.00125	-3.23	-0.012	0.00148	4.09e-16	-8.14	-0.0141	0.00285	7.12e-07	-4.96	-0.00932	0.00338	0.00582	-2.76
-0.00987	0.000954	2.05e-19	4.52e-25	-10.3	-0.00885	0.0047	0.0596	-1.88	-0.0106	0.00117	1.23e-19	-9.07	-0.008	0.00216	0.000219	-3.7	-0.00901	0.00303	0.00297	-2.97
-0.00613	0.000593	2.05e-19	4.54e-25	-10.3	-0.00211	0.0024	0.379	-0.88	-0.00685	0.000742	2.5e-20	-9.24	-0.00593	0.0014	2.37e-05	-4.23	-0.00468	0.00171	0.00627	-2.73
-0.016	0.00155	2.06e-19	4.55e-25	-10.3	-0.00584	0.00448	0.192	-1.3	-0.021	0.00235	3.89e-19	-8.94	-0.0139	0.00304	4.85e-06	-4.57	-0.0138	0.00358	0.00011	-3.87
0.0097	0.000938	2.14e-19	4.73e-25	10.3	0.00638	0.00339	0.0599	1.88	0.0118	0.00119	4.27e-23	9.9	0.00843	0.00208	5.01e-05	4.06	0.00185	0.00296	0.532	0.624
0.0244	0.00236	2.14e-19	4.74e-25	10.3	0.00578	0.00888	0.515	0.651	0.0304	0.00319	1.38e-21	9.54	0.0187	0.00494	0.000149	3.79	0.0201	0.00612	0.00104	3.28
-0.00722	0.000699	2.16e-19	4.77e-25	-10.3	-0.00844	0.00267	0.00161	-3.15	-0.00844	0.000892	2.99e-21	-9.46	-0.00433	0.0015	0.0038	-2.89	-0.00523	0.00222	0.0183	-2.36
0.0075	0.000725	2.18e-19	4.82e-25	10.3	0.00966	0.00253	0.000134	3.82	0.00734	0.000913	9.54e-16	8.03	0.00649	0.00167	0.000102	3.89	0.00862	0.0023	0.000182	3.74
0.00877	0.000848	2.25e-19	4.97e-25	10.3	0.0146	0.00314	3.6e-06	4.63	0.0094	0.00112	3.61e-17	8.43	0.00577	0.00176	0.00104	3.28	0.00796	0.00248	0.00132	3.21
-0.0131	0.00126	2.29e-19	5.06e-25	-10.3	-0.00924	0.00518	0.0746	-1.78	-0.0145	0.00162	3.97e-19	-8.94	-0.0113	0.00268	2.51e-05	-4.21	-0.0108	0.00381	0.00457	-2.84
-0.00942	0.000912	2.35e-19	5.19e-25	-10.3	-0.00594	0.00374	0.112	-1.59	-0.0109	0.00115	2.44e-21	-9.48	-0.00678	0.00201	0.000755	-3.37	-0.00761	0.00276	0.00584	-2.76
0.00864	0.000837	2.37e-19	5.24e-25	10.3	0.00953	0.00304	0.0017	3.14	0.00902	0.00106	2.21e-17	8.48	0.00705	0.00185	0.000134	3.82	0.0089	0.00265	0.000795	3.35
-0.00837	0.00081	2.38e-19	5.25e-25	-10.3	-0.00747	0.0032	0.0195	-2.34	-0.0091	0.00107	1.34e-17	-8.54	-0.00792	0.00179	1e-05	-4.42	-0.00657	0.00206	0.00145	-3.19
-0.00711	0.000689	2.4e-19	5.3e-25	-10.3	-0.00457	0.00302	0.131	-1.51	-0.0075	0.000908	1.42e-16	-8.26	-0.00642	0.00137	2.72e-06	-4.69	-0.0078	0.00199	8.88e-05	-3.92
-0.0142	0.00138	2.54e-19	5.62e-25	-10.3	-0.0172	0.00513	0.000792	-3.36	-0.0149	0.00176	1.88e-17	-8.5	-0.0112	0.00321	0.000506	-3.48	-0.0137	0.0039	0.000443	-3.51
0.00883	0.000856	2.54e-19	5.62e-25	10.3	0.00898	0.00349	0.01	2.58	0.00973	0.00105	1.51e-20	9.29	0.00672	0.00185	0.000284	3.63	0.00617	0.00358	0.0846	1.72
-0.0122	0.00118	2.63e-19	5.8e-25	-10.3	-0.0159	0.0037	1.7e-05	-4.3	-0.0128	0.00155	1.64e-16	-8.25	-0.013	0.00274	2.19e-06	-4.73	-0.00559	0.0032	0.0811	-1.74
0.0224	0.00217	2.69e-19	5.94e-25	10.3	0.00482	0.00893	0.589	0.54	0.0246	0.00267	2.99e-20	9.22	0.0188	0.00495	0.000143	3.8	0.0252	0.00731	0.000565	3.45
0.016	0.00155	2.7e-19	5.97e-25	10.3	0.00843	0.00449	0.0602	1.88	0.0209	0.00214	1.21e-22	9.79	0.016	0.0033	1.21e-06	4.85	0.00333	0.00422	0.43	0.789
0.0136	0.00132	2.73e-19	6.04e-25	10.3	0.00479	0.00553	0.387	0.865	0.0156	0.00164	2.25e-21	9.49	0.0115	0.00286	5.32e-05	4.04	0.00964	0.00457	0.035	2.11
0.0106	0.00103	2.78e-19	6.14e-25	10.3	0.0121	0.00337	0.000318	3.6	0.011	0.00134	2.4e-16	8.2	0.0102	0.00214	2.18e-06	4.74	0.00741	0.00332	0.0255	2.23
0.00828	0.000803	2.84e-19	6.29e-25	10.3	0.008	0.00301	0.00786	2.66	0.00947	0.00105	1.46e-19	9.05	0.00573	0.00162	0.00041	3.53	0.00766	0.00259	0.00314	2.95
0.0117	0.00114	2.85e-19	6.3e-25	10.3	0.0106	0.00465	0.0222	2.29	0.0127	0.00146	2.53e-18	8.73	0.0114	0.0024	2.2e-06	4.73	0.00737	0.00345	0.0324	2.14
-0.0122	0.00118	3.04e-19	6.71e-25	-10.3	-0.00455	0.00452	0.314	-1.01	-0.0149	0.00153	1.75e-22	-9.76	-0.0101	0.00262	0.000106	-3.88	-0.00681	0.00332	0.0402	-2.05
0.0103	0.000998	3.13e-19	6.92e-25	10.3	0.0113	0.00398	0.00456	2.84	0.0108	0.00123	1.9e-18	8.76	0.00884	0.00224	7.94e-05	3.95	0.00897	0.00352	0.0109	2.55
0.0105	0.00102	3.14e-19	6.94e-25	10.3	0.0114	0.00328	0.000536	3.46	0.012	0.0014	1.51e-17	8.53	0.00833	0.00213	9.6e-05	3.9	0.00819	0.00271	0.00247	3.03
0.0146	0.00142	3.15e-19	6.96e-25	10.3	0.0115	0.00528	0.0298	2.17	0.0165	0.00182	1.7e-19	9.03	0.0131	0.00306	1.9e-05	4.28	0.00934	0.00432	0.0307	2.16
-0.00927	0.0009	3.15e-19	6.96e-25	-10.3	-0.00732	0.00316	0.0204	-2.32	-0.00919	0.0012	1.86e-14	-7.66	-0.0105	0.00191	3.63e-08	-5.51	-0.00876	0.00247	0.000393	-3.54
0.0147	0.00143	3.19e-19	7.05e-25	10.3	0.0147	0.00549	0.00755	2.67	0.016	0.00194	1.67e-16	8.24	0.0127	0.00274	3.85e-06	4.62	0.0135	0.0041	0.00104	3.28
-0.0114	0.00111	3.19e-19	7.05e-25	-10.3	-0.00966	0.0031	0.00184	-3.11	-0.016	0.00181	1.1e-18	-8.82	-0.00874	0.00211	3.48e-05	-4.14	-0.00808	0.00236	0.00062	-3.42
-0.00802	0.000779	3.21e-19	7.1e-25	-10.3	-0.00633	0.0029	0.0288	-2.19	-0.00909	0.001	1.02e-19	-9.09	-0.00727	0.00169	1.64e-05	-4.31	-0.00465	0.00237	0.0496	-1.96
0.0133	0.00129	3.25e-19	7.18e-25	10.3	0.0209	0.0064	0.00109	3.27	0.0129	0.00155	7.75e-17	8.34	0.0138	0.00292	2.38e-06	4.72	0.0111	0.00479	0.0205	2.32
-0.0084	0.000815	3.34e-19	7.39e-25	-10.3	-0.00743	0.00293	0.0114	-2.53	-0.00986	0.00109	1.69e-19	-9.03	-0.00655	0.00166	7.7e-05	-3.95	-0.00599	0.00233	0.0102	-2.57
-0.00988	0.00096	3.46e-19	7.63e-25	-10.3	-0.00956	0.00299	0.00141	-3.19	-0.0109	0.00133	1.79e-16	-8.24	-0.0098	0.00192	3.41e-07	-5.1	-0.00589	0.00271	0.0299	-2.17
-0.0101	0.000982	3.48e-19	7.69e-25	-10.3	-0.0114	0.0035	0.00109	-3.27	-0.00998	0.00125	1.57e-15	-7.97	-0.00807	0.00221	0.000268	-3.64	-0.0136	0.00298	5.13e-06	-4.56
-0.00518	0.000503	3.49e-19	7.7e-25	-10.3	-8.35e-05	0.00198	0.966	-0.0421	-0.00657	0.000632	2.44e-25	-10.4	-0.00567	0.00117	1.3e-06	-4.84	0.000338	0.00147	0.818	0.23
0.0174	0.00169	3.57e-19	7.88e-25	10.3	0.00633	0.00605	0.296	1.05	0.0219	0.00222	6.33e-23	9.86	0.0121	0.00349	0.00051	3.48	0.0125	0.00506	0.0133	2.48
0.00898	0.000873	3.63e-19	8.03e-25	10.3	0.013	0.00271	1.66e-06	4.79	0.00942	0.00116	4.41e-16	8.13	0.00707	0.00183	0.000107	3.87	0.00672	0.00276	0.0149	2.44
-0.00915	0.000889	3.64e-19	8.05e-25	-10.3	-0.0063	0.00291	0.0302	-2.17	-0.0103	0.0012	1.35e-17	-8.54	-0.00916	0.00195	2.51e-06	-4.71	-0.00681	0.00227	0.00275	-2.99
0.00578	0.000562	3.75e-19	8.29e-25	10.3	0.00602	0.00236	0.0107	2.55	0.00603	0.000695	3.76e-18	8.69	0.00537	0.00125	1.64e-05	4.31	0.00464	0.00192	0.0156	2.42
0.0173	0.00168	3.81e-19	8.41e-25	10.3	0.00756	0.00701	0.281	1.08	0.0178	0.00206	5.03e-18	8.65	0.0202	0.00389	2.17e-07	5.18	0.0134	0.00551	0.0153	2.43
0.00783	0.000762	3.81e-19	8.42e-25	10.3	0.00909	0.00276	0.000991	3.29	0.00852	0.000988	6.16e-18	8.63	0.00657	0.00157	3e-05	4.17	0.00561	0.00247	0.0233	2.27
-0.0111	0.00108	4.04e-19	8.94e-25	-10.3	-0.0175	0.00435	5.6e-05	-4.03	-0.012	0.0014	8.38e-18	-8.59	-0.00702	0.00238	0.00311	-2.96	-0.0102	0.00289	0.000425	-3.52
-0.0159	0.00155	4.05e-19	8.95e-25	-10.3	-0.0163	0.00663	0.0138	-2.46	-0.0162	0.00193	4.06e-17	-8.41	-0.0145	0.00365	7.38e-05	-3.96	-0.0165	0.00453	0.000267	-3.65
-0.00833	0.000811	4.08e-19	9.01e-25	-10.3	-0.00803	0.00305	0.00851	-2.63	-0.00944	0.00107	1.25e-18	-8.81	-0.00879	0.0017	2.26e-07	-5.18	-0.00278	0.00225	0.216	-1.24
0.0249	0.00242	4.08e-19	9.01e-25	10.3	0.0203	0.00791	0.0104	2.56	0.0263	0.00325	6.25e-16	8.08	0.0228	0.00508	6.93e-06	4.5	0.0258	0.00686	0.000167	3.76
0.00754	0.000734	4.12e-19	9.11e-25	10.3	0.00558	0.00308	0.0698	1.81	0.00858	0.000951	1.78e-19	9.03	0.00652	0.00153	2.08e-05	4.26	0.00522	0.00214	0.0149	2.44
0.0113	0.0011	4.13e-19	9.13e-25	10.3	0.0128	0.00424	0.0025	3.02	0.0117	0.0014	4.71e-17	8.39	0.0101	0.00247	4.56e-05	4.08	0.01	0.00318	0.00159	3.16
0.00949	0.000923	4.18e-19	9.25e-25	10.3	0.00993	0.00332	0.00282	2.99	0.0114	0.0012	1.96e-21	9.51	0.00512	0.00184	0.00539	2.78	0.0085	0.00324	0.00869	2.62
0.00814	0.000792	4.27e-19	9.44e-25	10.3	0.0103	0.00349	0.00315	2.95	0.00906	0.00106	1.16e-17	8.56	0.00651	0.00155	2.57e-05	4.21	0.00655	0.00223	0.00332	2.94
0.00937	0.000913	4.33e-19	9.57e-25	10.3	0.0136	0.00331	4.04e-05	4.11	0.0101	0.00122	8.47e-17	8.32	0.00754	0.0018	2.68e-05	4.2	0.00671	0.00282	0.0174	2.38
0.00558	0.000543	4.36e-19	9.63e-25	10.3	0.00738	0.00241	0.00223	3.06	0.00584	0.000693	3.69e-17	8.42	0.00468	0.00116	5.78e-05	4.02	0.0051	0.00158	0.00127	3.22
-0.019	0.00185	4.38e-19	9.67e-25	-10.3	-0.0133	0.00651	0.0418	-2.04	-0.022	0.00245	2.03e-19	-9.01	-0.0165	0.00384	1.85e-05	-4.28	-0.0129	0.00535	0.0158	-2.41
0.0161	0.00157	4.38e-19	9.68e-25	10.3	0.00847	0.00655	0.196	1.29	0.0167	0.00189	1.13e-18	8.82	0.0177	0.00384	3.98e-06	4.61	0.0138	0.0054	0.0107	2.55
0.022	0.00214	4.4e-19	9.73e-25	10.3	0.0113	0.00666	0.0885	1.7	0.0288	0.0031	1.77e-20	9.28	0.021	0.00411	3.27e-07	5.11	0.00947	0.00553	0.0869	1.71
-0.00575	0.00056	4.57e-19	1.01e-24	-10.3	-0.00525	0.00199	0.00833	-2.64	-0.00658	0.000702	7.53e-21	-9.37	-0.00274	0.00134	0.0408	-2.05	-0.00612	0.0017	0.000305	-3.61
-0.0125	0.00122	4.67e-19	1.03e-24	-10.3	-0.00787	0.00498	0.114	-1.58	-0.0137	0.00151	1.59e-19	-9.04	-0.0122	0.00282	1.59e-05	-4.32	-0.00854	0.00379	0.0242	-2.25
0.0189	0.00184	4.88e-19	1.08e-24	10.3	0.0127	0.00631	0.0437	2.02	0.0215	0.00238	1.59e-19	9.04	0.0185	0.00393	2.62e-06	4.7	0.00906	0.00584	0.121	1.55
-0.0109	0.00106	4.89e-19	1.08e-24	-10.3	-0.00795	0.00458	0.0831	-1.73	-0.0119	0.00134	6.85e-19	-8.88	-0.00962	0.00236	4.58e-05	-4.08	-0.0089	0.00304	0.00348	-2.92
0.00796	0.000776	4.96e-19	1.1e-24	10.3	0.00802	0.00273	0.00335	2.93	0.00892	0.00102	1.53e-18	8.79	0.00756	0.00157	1.49e-06	4.81	0.00281	0.00257	0.275	1.09
0.0185	0.00181	4.99e-19	1.1e-24	10.3	0.0185	0.00638	0.00365	2.91	0.0207	0.00234	7.26e-19	8.87	0.0138	0.00394	0.000447	3.51	0.0157	0.00544	0.00393	2.88
0.0112	0.00109	5.01e-19	1.11e-24	10.3	0.00897	0.00558	0.108	1.61	0.0109	0.00129	2.48e-17	8.47	0.0133	0.00257	2.32e-07	5.17	0.00951	0.00418	0.023	2.27
-0.0149	0.00146	5.03e-19	1.11e-24	-10.3	-0.0275	0.00606	5.59e-06	-4.54	-0.0144	0.00176	2.61e-16	-8.19	-0.0103	0.00337	0.00219	-3.06	-0.0214	0.00537	7.04e-05	-3.97
0.00628	0.000612	5.11e-19	1.13e-24	10.3	0.00542	0.00235	0.0213	2.3	0.00706	0.0008	1.16e-18	8.82	0.00468	0.00125	0.000173	3.76	0.0062	0.00189	0.00107	3.27
-0.0101	0.00098	5.16e-19	1.14e-24	-10.3	-0.00875	0.00417	0.0358	-2.1	-0.0108	0.00125	8.25e-18	-8.6	-0.00939	0.00212	9.25e-06	-4.43	-0.00813	0.00285	0.00428	-2.86
0.00715	0.000697	5.19e-19	1.15e-24	10.3	0.00999	0.00267	0.000182	3.74	0.00745	0.000916	4.04e-16	8.14	0.00612	0.00138	9.66e-06	4.42	0.00605	0.00223	0.00667	2.71
-0.0154	0.00151	5.24e-19	1.16e-24	-10.3	-0.0148	0.00626	0.0184	-2.36	-0.0164	0.00194	3.72e-17	-8.42	-0.0101	0.0033	0.00219	-3.06	-0.02	0.00414	1.39e-06	-4.83
-0.00523	0.00051	5.41e-19	1.2e-24	-10.2	-0.00203	0.00196	0.299	-1.04	-0.00665	0.000684	2.27e-22	-9.73	-0.0038	0.00103	0.000244	-3.67	-0.00352	0.00141	0.0125	-2.5
-0.0123	0.0012	5.45e-19	1.2e-24	-10.2	-0.0161	0.00439	0.000253	-3.66	-0.0139	0.00162	8.96e-18	-8.59	-0.0087	0.0026	0.000826	-3.34	-0.00999	0.00302	0.00092	-3.31
-0.0122	0.00119	5.56e-19	1.23e-24	-10.2	-0.00735	0.00465	0.114	-1.58	-0.014	0.00149	5.61e-21	-9.4	-0.0103	0.00267	0.000113	-3.86	-0.00749	0.00376	0.0465	-1.99
-0.0117	0.00114	5.67e-19	1.25e-24	-10.2	-0.00826	0.00658	0.21	-1.25	-0.0137	0.00148	2.3e-20	-9.25	-0.0089	0.00227	8.92e-05	-3.92	-0.00856	0.00324	0.00816	-2.65
-0.0132	0.00129	5.72e-19	1.26e-24	-10.2	-0.0107	0.00438	0.0142	-2.45	-0.0151	0.0017	6.39e-19	-8.89	-0.0154	0.00292	1.36e-07	-5.27	-0.00412	0.00341	0.227	-1.21
0.0144	0.00141	5.75e-19	1.27e-24	10.2	0.0087	0.00507	0.0859	1.72	0.0156	0.00178	1.88e-18	8.76	0.0136	0.0031	1.11e-05	4.39	0.0128	0.00459	0.00534	2.79
0.00926	0.000905	6.01e-19	1.33e-24	10.2	0.0113	0.00441	0.0104	2.56	0.00881	0.00113	6.7e-15	7.79	0.0107	0.00211	3.89e-07	5.07	0.00883	0.00247	0.000362	3.57
0.00694	0.000678	6.11e-19	1.35e-24	10.2	0.00826	0.00295	0.00503	2.81	0.00695	0.000872	1.58e-15	7.97	0.00776	0.00145	8.74e-08	5.35	0.00487	0.00192	0.011	2.54
-0.00828	0.000808	6.11e-19	1.35e-24	-10.2	-0.0115	0.00369	0.00183	-3.12	-0.0084	0.000977	8.08e-18	-8.6	-0.00802	0.00188	2e-05	-4.27	-0.00594	0.00282	0.035	-2.11
-0.0108	0.00105	6.13e-19	1.36e-24	-10.2	-0.00933	0.00389	0.0164	-2.4	-0.0116	0.0014	1.01e-16	-8.3	-0.0116	0.00229	4.27e-07	-5.06	-0.00714	0.0027	0.0083	-2.64
0.00947	0.000925	6.26e-19	1.38e-24	10.2	0.00464	0.00265	0.0798	1.75	0.0117	0.00129	1.96e-19	9.02	0.00898	0.00181	7.46e-07	4.95	0.00565	0.00282	0.0449	2.01
0.0147	0.00144	6.34e-19	1.4e-24	10.2	0.0089	0.00427	0.0371	2.08	0.0212	0.00204	2.37e-25	10.4	0.00992	0.00286	0.000522	3.47	0.00467	0.00395	0.237	1.18
0.00854	0.000835	6.37e-19	1.41e-24	10.2	0.00883	0.0035	0.0117	2.52	0.00942	0.00107	1.09e-18	8.83	0.0076	0.00168	5.95e-06	4.53	0.00474	0.0029	0.102	1.64
-0.0122	0.00119	6.45e-19	1.42e-24	-10.2	-0.0116	0.00472	0.014	-2.46	-0.0129	0.00152	1.46e-17	-8.53	-0.011	0.00255	1.49e-05	-4.33	-0.0106	0.0038	0.00528	-2.79
-0.0125	0.00122	6.58e-19	1.45e-24	-10.2	-0.00831	0.00495	0.0936	-1.68	-0.0138	0.00159	3.8e-18	-8.68	-0.0112	0.00243	4.38e-06	-4.59	-0.0108	0.00405	0.00739	-2.68
-0.0113	0.00111	6.59e-19	1.46e-24	-10.2	-0.0093	0.00443	0.0358	-2.1	-0.0122	0.00143	1.13e-17	-8.56	-0.00895	0.00238	0.000168	-3.76	-0.0122	0.00322	0.000142	-3.81
0.00694	0.000678	6.67e-19	1.47e-24	10.2	0.0074	0.00255	0.00368	2.9	0.00752	0.000855	1.41e-18	8.8	0.00635	0.0015	2.17e-05	4.25	0.00397	0.0022	0.0715	1.8
-0.00839	0.00082	6.82e-19	1.51e-24	-10.2	-0.0107	0.00328	0.00106	-3.27	-0.0086	0.00106	5.14e-16	-8.11	-0.00688	0.00175	8.33e-05	-3.93	-0.00885	0.00237	0.000185	-3.74
-0.0112	0.0011	6.87e-19	1.52e-24	-10.2	-0.0113	0.00382	0.00311	-2.96	-0.012	0.00137	2.52e-18	-8.73	-0.0112	0.00256	1.17e-05	-4.38	-0.00599	0.00355	0.0921	-1.68
-0.00493	0.000482	6.9e-19	1.53e-24	-10.2	-0.00272	0.00178	0.125	-1.53	-0.00638	0.000611	1.58e-25	-10.4	-0.00404	0.00111	0.000265	-3.65	6.61e-05	0.00142	0.963	0.0465
0.0187	0.00183	6.96e-19	1.54e-24	10.2	0.0116	0.00615	0.0596	1.88	0.0244	0.0025	1.78e-22	9.75	0.0115	0.00394	0.00344	2.93	0.0134	0.00462	0.00373	2.9
0.0126	0.00123	7.01e-19	1.55e-24	10.2	0.0106	0.00443	0.017	2.39	0.0176	0.00172	1.41e-24	10.2	0.00811	0.00228	0.00037	3.56	0.00318	0.00364	0.382	0.874
-0.0107	0.00105	7.05e-19	1.56e-24	-10.2	-0.0103	0.00437	0.019	-2.35	-0.0113	0.00133	1.59e-17	-8.52	-0.00973	0.00229	2.09e-05	-4.26	-0.00921	0.00308	0.00276	-2.99
0.00669	0.000654	7.07e-19	1.56e-24	10.2	0.00748	0.00275	0.00659	2.72	0.00658	0.000818	8.33e-16	8.05	0.0072	0.00147	9.03e-07	4.91	0.0059	0.00201	0.00338	2.93
-0.00928	0.000908	7.15e-19	1.58e-24	-10.2	-0.00861	0.00323	0.00764	-2.67	-0.0107	0.00122	2.51e-18	-8.73	-0.00792	0.0019	2.99e-05	-4.17	-0.00639	0.00241	0.00806	-2.65
-0.00724	0.000708	7.2e-19	1.59e-24	-10.2	-0.00634	0.00307	0.0388	-2.07	-0.00831	0.000912	8.69e-20	-9.1	-0.00527	0.00152	0.000521	-3.47	-0.0059	0.00198	0.0029	-2.98
-0.0101	0.000992	7.22e-19	1.59e-24	-10.2	-0.00692	0.00414	0.0949	-1.67	-0.0114	0.00126	1.58e-19	-9.04	-0.00844	0.00228	0.000211	-3.71	-0.00808	0.00269	0.0027	-3
-0.00846	0.000828	7.3e-19	1.61e-24	-10.2	-0.00475	0.00361	0.188	-1.32	-0.00881	0.000989	5.34e-19	-8.9	-0.00771	0.00199	0.000104	-3.88	-0.00962	0.00307	0.00173	-3.13
0.00708	0.000692	7.38e-19	1.63e-24	10.2	0.00847	0.00262	0.00121	3.24	0.00797	0.000937	1.87e-17	8.5	0.00555	0.00127	1.19e-05	4.38	0.00558	0.00237	0.0185	2.36
0.00626	0.000613	7.59e-19	1.68e-24	10.2	0.00651	0.00226	0.00398	2.88	0.0065	0.000789	1.77e-16	8.24	0.00569	0.00127	7.85e-06	4.47	0.00595	0.00203	0.00337	2.93
0.00964	0.000944	7.76e-19	1.71e-24	10.2	0.0138	0.00351	8.7e-05	3.92	0.00949	0.00122	9.25e-15	7.75	0.00773	0.00193	6.21e-05	4	0.0123	0.00308	6.34e-05	4
0.0127	0.00124	7.8e-19	1.72e-24	10.2	0.00991	0.00544	0.0687	1.82	0.0129	0.00151	1.52e-17	8.53	0.0118	0.00289	4.18e-05	4.1	0.0149	0.00428	0.000487	3.49
-0.012	0.00117	7.81e-19	1.72e-24	-10.2	-0.0172	0.00452	0.000138	-3.81	-0.0123	0.00148	1.24e-16	-8.28	-0.0105	0.00272	0.000122	-3.84	-0.00995	0.0034	0.00349	-2.92
0.0112	0.0011	7.82e-19	1.73e-24	10.2	0.00889	0.00451	0.0486	1.97	0.0127	0.00145	1.73e-18	8.77	0.0111	0.00217	3.54e-07	5.09	0.00503	0.00337	0.135	1.5
-0.00842	0.000825	7.98e-19	1.76e-24	-10.2	-0.00466	0.00348	0.181	-1.34	-0.00949	0.00106	2.53e-19	-8.99	-0.00715	0.00173	3.66e-05	-4.13	-0.007	0.00252	0.0055	-2.78
-0.00894	0.000876	8.01e-19	1.77e-24	-10.2	-0.0123	0.00346	0.000394	-3.54	-0.00996	0.00118	3.33e-17	-8.43	-0.006	0.0017	0.000411	-3.53	-0.00899	0.00252	0.000356	-3.57
-0.0161	0.00158	8.08e-19	1.78e-24	-10.2	-0.0161	0.00672	0.0166	-2.4	-0.0165	0.00199	1.33e-16	-8.27	-0.0148	0.00371	6.52e-05	-3.99	-0.0163	0.00431	0.000155	-3.78
0.0134	0.00131	8.19e-19	1.81e-24	10.2	0.00633	0.00444	0.153	1.43	0.0166	0.00175	2.84e-21	9.47	0.00945	0.00261	0.000288	3.63	0.0115	0.00411	0.00525	2.79
-0.0104	0.00102	8.44e-19	1.87e-24	-10.2	-0.00384	0.00323	0.234	-1.19	-0.0136	0.00144	4.81e-21	-9.41	-0.00886	0.00193	4.15e-06	-4.6	-0.00625	0.00295	0.034	-2.12
-0.00936	0.000917	8.6e-19	1.9e-24	-10.2	-0.00979	0.00373	0.00864	-2.63	-0.0109	0.0012	9.49e-20	-9.09	-0.00763	0.00198	0.000112	-3.86	-0.00534	0.00245	0.0289	-2.18
0.00951	0.000932	8.69e-19	1.92e-24	10.2	0.00743	0.00381	0.0511	1.95	0.0105	0.0012	1.39e-18	8.8	0.0084	0.002	2.74e-05	4.19	0.00736	0.00273	0.00709	2.69
0.0162	0.00159	9.33e-19	2.06e-24	10.2	0.0055	0.00432	0.203	1.27	0.0259	0.00255	3.65e-24	10.1	0.0127	0.00296	1.7e-05	4.3	0.00928	0.00363	0.0107	2.55
-0.00741	0.000727	9.45e-19	2.09e-24	-10.2	-0.00663	0.00287	0.0209	-2.31	-0.00812	0.000929	2.23e-18	-8.75	-0.00448	0.00164	0.00616	-2.74	-0.00897	0.00205	1.26e-05	-4.37
-0.0182	0.00178	9.5e-19	2.1e-24	-10.2	-0.0254	0.00783	0.00116	-3.25	-0.0162	0.00226	7.57e-13	-7.17	-0.0183	0.00404	5.7e-06	-4.54	-0.0243	0.0049	7.14e-07	-4.96
0.012	0.00118	9.71e-19	2.14e-24	10.2	0.00153	0.00398	0.701	0.384	0.0162	0.00161	5.44e-24	10.1	0.00913	0.00224	4.52e-05	4.08	0.0063	0.00372	0.0902	1.69
-0.0108	0.00106	9.8e-19	2.17e-24	-10.2	-0.0129	0.00463	0.00551	-2.78	-0.0101	0.00135	8.44e-14	-7.46	-0.0143	0.00231	6.28e-10	-6.18	-0.00766	0.00313	0.0143	-2.45
-0.0171	0.00168	1.01e-18	2.24e-24	-10.2	-0.0195	0.00653	0.00287	-2.98	-0.0176	0.00214	2.48e-16	-8.2	-0.016	0.0037	1.64e-05	-4.31	-0.0157	0.00508	0.00205	-3.08
0.013	0.00127	1.02e-18	2.25e-24	10.2	0.0174	0.00692	0.0119	2.51	0.013	0.00144	1.24e-19	9.07	0.0122	0.00353	0.000555	3.45	0.0114	0.00578	0.0481	1.98
-0.0119	0.00117	1.03e-18	2.28e-24	-10.2	-0.0119	0.00423	0.00504	-2.8	-0.0124	0.00146	1.68e-17	-8.51	-0.0102	0.0028	0.000266	-3.65	-0.012	0.00369	0.00113	-3.25
-0.00817	0.000802	1.05e-18	2.32e-24	-10.2	-0.00989	0.00294	0.000787	-3.36	-0.00949	0.00103	2.63e-20	-9.23	-0.00517	0.00169	0.00223	-3.06	-0.00538	0.00266	0.0429	-2.02
-0.00663	0.000651	1.05e-18	2.33e-24	-10.2	-0.00847	0.00297	0.00427	-2.86	-0.00693	0.000797	3.52e-18	-8.69	-0.00699	0.0015	3.1e-06	-4.66	-0.00292	0.00211	0.167	-1.38
-0.0172	0.00169	1.06e-18	2.35e-24	-10.2	-0.0227	0.00752	0.00261	-3.01	-0.017	0.00214	1.9e-15	-7.95	-0.0175	0.00365	1.72e-06	-4.78	-0.0156	0.00514	0.00238	-3.04
-0.0146	0.00143	1.07e-18	2.36e-24	-10.2	-0.00394	0.00577	0.495	-0.683	-0.0151	0.00178	1.76e-17	-8.51	-0.0145	0.00333	1.37e-05	-4.35	-0.0178	0.00447	6.5e-05	-3.99
0.00703	0.000691	1.09e-18	2.4e-24	10.2	0.00719	0.00235	0.00226	3.05	0.0069	0.000917	5.42e-14	7.52	0.00717	0.00139	2.27e-07	5.18	0.00735	0.00221	0.000897	3.32
-0.017	0.00167	1.1e-18	2.42e-24	-10.2	-0.0151	0.00623	0.015	-2.43	-0.0184	0.00214	6.12e-18	-8.63	-0.0166	0.0037	6.87e-06	-4.5	-0.011	0.00484	0.0235	-2.26
-0.00954	0.000937	1.1e-18	2.43e-24	-10.2	-0.00398	0.00358	0.266	-1.11	-0.0123	0.00124	4.77e-23	-9.89	-0.00751	0.00208	0.000301	-3.61	-0.00472	0.00236	0.0456	-2
0.0183	0.0018	1.11e-18	2.45e-24	10.2	0.0145	0.00563	0.00989	2.58	0.0218	0.00252	6.51e-18	8.62	0.0175	0.00365	1.73e-06	4.78	0.0104	0.00463	0.0248	2.24
0.00553	0.000543	1.11e-18	2.46e-24	10.2	0.00597	0.00204	0.00335	2.93	0.00531	0.000661	9.37e-16	8.03	0.00614	0.00128	1.46e-06	4.82	0.00558	0.00202	0.00574	2.76
0.0099	0.000973	1.15e-18	2.55e-24	10.2	0.00936	0.00319	0.00332	2.94	0.0119	0.00129	2.08e-20	9.26	0.00602	0.00192	0.0017	3.14	0.00859	0.00348	0.0135	2.47
0.01	0.000987	1.16e-18	2.56e-24	10.2	0.00502	0.00404	0.214	1.24	0.0119	0.00123	3.82e-22	9.68	0.00961	0.00219	1.19e-05	4.38	0.00129	0.00328	0.695	0.393
-0.00849	0.000835	1.17e-18	2.58e-24	-10.2	2.8e-05	0.00313	0.993	0.00894	-0.0118	0.00116	1.87e-24	-10.2	-0.00571	0.00164	0.000484	-3.49	-0.00582	0.00218	0.0076	-2.67
-0.0141	0.00139	1.17e-18	2.59e-24	-10.2	-0.00639	0.00631	0.312	-1.01	-0.0137	0.00179	1.97e-14	-7.65	-0.0161	0.00287	2.14e-08	-5.6	-0.0159	0.00414	0.000122	-3.84
0.0117	0.00115	1.2e-18	2.66e-24	10.2	0.00899	0.00361	0.0127	2.49	0.0135	0.0016	2.77e-17	8.46	0.00885	0.00222	6.55e-05	3.99	0.0122	0.00335	0.000256	3.66
0.013	0.00128	1.26e-18	2.79e-24	10.2	0.00855	0.00441	0.0528	1.94	0.0169	0.00175	5.2e-22	9.64	0.0089	0.00245	0.00028	3.63	0.00768	0.00373	0.0397	2.06
0.0124	0.00122	1.3e-18	2.87e-24	10.2	0.0157	0.00457	0.000568	3.45	0.0119	0.00159	6.08e-14	7.51	0.0113	0.0026	1.45e-05	4.34	0.0149	0.00355	2.71e-05	4.2
0.0175	0.00172	1.31e-18	2.89e-24	10.2	0.0143	0.00962	0.137	1.49	0.0181	0.00204	6.14e-19	8.89	0.0157	0.00406	0.000116	3.85	0.017	0.00617	0.00575	2.76
-0.00657	0.000647	1.32e-18	2.91e-24	-10.2	-0.00624	0.00332	0.0607	-1.88	-0.00675	0.000775	2.94e-18	-8.71	-0.00695	0.00157	9.41e-06	-4.43	-0.00472	0.00209	0.0238	-2.26
-0.012	0.00118	1.33e-18	2.93e-24	-10.2	-0.0084	0.00404	0.0374	-2.08	-0.0157	0.00167	4.94e-21	-9.41	-0.0105	0.00239	1.02e-05	-4.41	-0.00494	0.00292	0.0908	-1.69
0.0101	0.000996	1.34e-18	2.96e-24	10.2	0.00801	0.00375	0.0329	2.13	0.012	0.00126	1.45e-21	9.54	0.00528	0.00224	0.0187	2.35	0.00933	0.00302	0.00203	3.09
0.0098	0.000964	1.34e-18	2.97e-24	10.2	0.00404	0.00473	0.392	0.855	0.0107	0.00116	4.04e-20	9.19	0.0087	0.00232	0.000176	3.75	0.00806	0.00314	0.0102	2.57
-0.00595	0.000585	1.35e-18	2.97e-24	-10.2	-0.00302	0.00243	0.215	-1.24	-0.0069	0.000755	6.1e-20	-9.14	-0.00474	0.00118	6.14e-05	-4.01	-0.00481	0.00189	0.0108	-2.55
-0.00621	0.000611	1.36e-18	3.01e-24	-10.2	-0.00521	0.00243	0.0319	-2.15	-0.006	0.000768	5.77e-15	-7.81	-0.00766	0.00135	1.25e-08	-5.69	-0.00516	0.00196	0.00852	-2.63
-0.00705	0.000694	1.39e-18	3.07e-24	-10.2	-0.0075	0.00286	0.00872	-2.62	-0.00834	0.000904	2.8e-20	-9.23	-0.00755	0.00154	1e-06	-4.89	-0.00109	0.0018	0.544	-0.607
-0.0124	0.00122	1.4e-18	3.09e-24	-10.2	-0.0111	0.00457	0.0154	-2.42	-0.0129	0.00161	1.34e-15	-7.99	-0.0116	0.0026	8.05e-06	-4.46	-0.0122	0.00328	0.000205	-3.71
-0.0177	0.00175	1.49e-18	3.3e-24	-10.2	-0.0243	0.00663	0.000253	-3.66	-0.0195	0.00224	3.21e-18	-8.7	-0.0166	0.00386	1.74e-05	-4.3	-0.00677	0.00507	0.182	-1.33
0.00955	0.000941	1.52e-18	3.35e-24	10.1	0.00909	0.00306	0.00297	2.97	0.0109	0.00128	9.9e-18	8.58	0.00735	0.00189	0.000102	3.88	0.00806	0.00278	0.00373	2.9
0.00807	0.000795	1.52e-18	3.36e-24	10.1	0.0135	0.00261	2.41e-07	5.16	0.00837	0.00109	1.71e-14	7.67	0.00623	0.00163	0.000134	3.82	0.00644	0.00213	0.0025	3.02
0.0108	0.00106	1.58e-18	3.48e-24	10.1	0.0112	0.00397	0.00486	2.82	0.0121	0.00138	1.33e-18	8.8	0.00919	0.00227	5.21e-05	4.05	0.00657	0.00311	0.0349	2.11
0.0104	0.00103	1.59e-18	3.51e-24	10.1	0.00629	0.00415	0.13	1.52	0.0125	0.00134	7.69e-21	9.36	0.00743	0.00206	0.000315	3.6	0.00792	0.00318	0.0128	2.49
0.0174	0.00172	1.62e-18	3.59e-24	10.1	0.0275	0.00718	0.000127	3.83	0.0183	0.00216	2.32e-17	8.48	0.0167	0.00377	9.31e-06	4.43	0.00783	0.00522	0.134	1.5
0.0064	0.000631	1.63e-18	3.6e-24	10.1	0.0079	0.00256	0.00206	3.08	0.00623	0.000768	5e-16	8.11	0.00574	0.00142	5.1e-05	4.05	0.00863	0.00243	0.000385	3.55
0.0146	0.00144	1.71e-18	3.78e-24	10.1	0.0123	0.00485	0.0112	2.54	0.0184	0.00195	3.6e-21	9.44	0.00978	0.00293	0.000853	3.33	0.00889	0.00415	0.0323	2.14
-0.0113	0.00112	1.71e-18	3.79e-24	-10.1	-0.0114	0.00423	0.00712	-2.69	-0.0133	0.00151	1.24e-18	-8.81	-0.00844	0.00219	0.000116	-3.85	-0.00862	0.00322	0.00742	-2.68
-0.0091	0.000897	1.72e-18	3.79e-24	-10.1	-0.0116	0.00366	0.00153	-3.17	-0.00935	0.00118	1.96e-15	-7.94	-0.00776	0.00181	1.79e-05	-4.29	-0.00937	0.00268	0.000461	-3.5
0.00729	0.00072	1.8e-18	3.98e-24	10.1	0.0106	0.00327	0.00115	3.25	0.00789	0.000922	1.17e-17	8.56	0.00516	0.00142	0.000284	3.63	0.00752	0.00245	0.00214	3.07
0.0086	0.000849	1.81e-18	4.01e-24	10.1	0.00765	0.00337	0.0233	2.27	0.00933	0.00111	4.52e-17	8.4	0.00859	0.00166	2.36e-07	5.17	0.00465	0.00279	0.0958	1.67
-0.0177	0.00174	1.82e-18	4.01e-24	-10.1	-0.0255	0.0072	0.000391	-3.55	-0.0173	0.0021	1.81e-16	-8.23	-0.0165	0.00444	0.000196	-3.72	-0.0173	0.00555	0.00184	-3.11
0.0102	0.00101	1.86e-18	4.11e-24	10.1	0.00447	0.00341	0.19	1.31	0.0116	0.00136	1.32e-17	8.54	0.00997	0.00207	1.43e-06	4.82	0.00875	0.00295	0.00302	2.97
-0.0119	0.00117	1.91e-18	4.21e-24	-10.1	-0.0059	0.00611	0.334	-0.967	-0.0128	0.00144	7.63e-19	-8.87	-0.0111	0.00254	1.37e-05	-4.35	-0.00954	0.00392	0.0149	-2.43
0.00837	0.000826	1.91e-18	4.22e-24	10.1	0.00874	0.0032	0.00634	2.73	0.0093	0.00106	1.57e-18	8.78	0.00792	0.00167	2.01e-06	4.75	0.0022	0.00295	0.455	0.747
0.00753	0.000744	1.93e-18	4.27e-24	10.1	0.00614	0.00269	0.0227	2.28	0.00853	0.00096	5.93e-19	8.89	0.00582	0.00154	0.00015	3.79	0.00645	0.0025	0.0099	2.58
0.0205	0.00202	1.95e-18	4.3e-24	10.1	0.0309	0.00865	0.000358	3.57	0.019	0.0025	2.78e-14	7.61	0.0241	0.00463	2.02e-07	5.2	0.0176	0.00644	0.00628	2.73
-0.0062	0.000612	1.96e-18	4.32e-24	-10.1	-0.0074	0.00224	0.000947	-3.31	-0.00718	0.000794	1.66e-19	-9.03	-0.00376	0.00135	0.00544	-2.78	-0.00483	0.00172	0.00491	-2.81
-0.00727	0.000718	1.97e-18	4.36e-24	-10.1	-0.00568	0.00233	0.0147	-2.44	-0.00936	0.000992	3.9e-21	-9.44	-0.00569	0.00145	8.29e-05	-3.94	-0.00314	0.00195	0.108	-1.61
0.00646	0.000638	1.98e-18	4.37e-24	10.1	0.00537	0.00239	0.0247	2.25	0.00702	0.00083	2.82e-17	8.45	0.00565	0.00128	1.03e-05	4.41	0.00586	0.00212	0.00565	2.77
-0.013	0.00129	2e-18	4.41e-24	-10.1	-0.00994	0.00502	0.0477	-1.98	-0.0142	0.00165	8.57e-18	-8.59	-0.0103	0.00293	0.000444	-3.51	-0.013	0.00346	0.00017	-3.76
-0.00834	0.000824	2e-18	4.43e-24	-10.1	-0.00601	0.00334	0.072	-1.8	-0.00913	0.00102	3.45e-19	-8.95	-0.00678	0.00185	0.000248	-3.66	-0.00766	0.0028	0.00627	-2.73
0.00712	0.000704	2.01e-18	4.44e-24	10.1	0.00801	0.0027	0.00304	2.96	0.00706	0.000906	6.44e-15	7.79	0.0077	0.00143	7.41e-08	5.38	0.00526	0.00239	0.028	2.2
-0.0111	0.00109	2.05e-18	4.53e-24	-10.1	-0.00948	0.00405	0.0193	-2.34	-0.0114	0.00141	8.7e-16	-8.04	-0.012	0.00246	1.19e-06	-4.86	-0.00921	0.00301	0.00224	-3.06
0.00648	0.000641	2.09e-18	4.62e-24	10.1	0.00881	0.00234	0.000164	3.77	0.00616	0.000825	7.74e-14	7.47	0.00607	0.00135	6.67e-06	4.5	0.00767	0.00208	0.000231	3.68
-0.0103	0.00102	2.19e-18	4.83e-24	-10.1	-0.0118	0.00408	0.00383	-2.89	-0.0112	0.00137	3.95e-16	-8.14	-0.00839	0.00201	3.04e-05	-4.17	-0.00944	0.00275	0.000589	-3.44
-0.0138	0.00137	2.2e-18	4.86e-24	-10.1	-0.0149	0.00576	0.00963	-2.59	-0.0146	0.00175	8.93e-17	-8.32	-0.0126	0.00293	1.79e-05	-4.29	-0.0117	0.00398	0.00327	-2.94
0.0153	0.00152	2.26e-18	4.98e-24	10.1	0.0159	0.00472	0.000773	3.36	0.0197	0.0021	4.99e-21	9.41	0.00909	0.00299	0.00232	3.05	0.00888	0.00446	0.0465	1.99
-0.00648	0.000641	2.26e-18	5e-24	-10.1	-0.00595	0.00225	0.00828	-2.64	-0.00695	0.000869	1.27e-15	-8	-0.00581	0.0013	7.94e-06	-4.47	-0.00611	0.00176	0.000536	-3.46
-0.00823	0.000814	2.27e-18	5.03e-24	-10.1	-0.00874	0.00322	0.00655	-2.72	-0.00869	0.00105	1.26e-16	-8.28	-0.00763	0.00172	8.8e-06	-4.44	-0.00662	0.00245	0.00686	-2.7
0.0079	0.000782	2.3e-18	5.09e-24	10.1	0.00847	0.00297	0.00429	2.86	0.00867	0.00104	7.05e-17	8.35	0.00693	0.00153	6.08e-06	4.52	0.00577	0.00242	0.0173	2.38
-0.00745	0.000737	2.31e-18	5.11e-24	-10.1	-0.00225	0.00286	0.431	-0.788	-0.0101	0.000953	2.26e-26	-10.6	-0.00597	0.00158	0.000163	-3.77	0.000467	0.00215	0.828	0.218
-0.00583	0.000577	2.32e-18	5.13e-24	-10.1	-0.00379	0.00211	0.0733	-1.79	-0.00729	0.000746	1.53e-22	-9.77	-0.00472	0.00125	0.00015	-3.79	-0.00158	0.00171	0.356	-0.922
0.0192	0.0019	2.37e-18	5.24e-24	10.1	0.0238	0.00942	0.0116	2.53	0.019	0.00234	4.39e-16	8.13	0.0235	0.00425	3.33e-08	5.52	0.01	0.00587	0.0885	1.7
0.00749	0.000741	2.38e-18	5.26e-24	10.1	0.00493	0.00236	0.0368	2.09	0.00853	0.000973	1.88e-18	8.76	0.00563	0.00151	0.000191	3.73	0.00868	0.00261	0.000883	3.33
-0.00519	0.000514	2.44e-18	5.39e-24	-10.1	-0.00503	0.00177	0.00444	-2.84	-0.00608	0.0007	4.09e-18	-8.68	-0.00382	0.00105	0.000255	-3.66	-0.00422	0.0014	0.00254	-3.02
0.0177	0.00175	2.45e-18	5.41e-24	10.1	0.00408	0.00647	0.529	0.63	0.0211	0.00219	3.91e-22	9.67	0.0163	0.004	4.61e-05	4.07	0.00746	0.00572	0.192	1.31
0.00937	0.000927	2.45e-18	5.42e-24	10.1	0.0125	0.00372	0.000798	3.35	0.00993	0.00122	4.4e-16	8.13	0.00797	0.0018	9.12e-06	4.44	0.00783	0.00299	0.00888	2.62
0.0094	0.000931	2.47e-18	5.46e-24	10.1	0.0103	0.00342	0.00269	3	0.0103	0.00122	2.96e-17	8.45	0.00806	0.00191	2.42e-05	4.22	0.00677	0.0028	0.0155	2.42
-0.0096	0.000951	2.49e-18	5.5e-24	-10.1	-0.00632	0.00234	0.00698	-2.7	-0.0121	0.0015	7.44e-16	-8.06	-0.0097	0.00174	2.35e-08	-5.58	-0.00595	0.00262	0.0231	-2.27
0.00698	0.000692	2.49e-18	5.51e-24	10.1	0.00447	0.00279	0.109	1.6	0.00769	0.000892	6.65e-18	8.62	0.00582	0.00145	5.71e-05	4.02	0.00694	0.00209	0.000905	3.32
0.00747	0.00074	2.57e-18	5.69e-24	10.1	0.00793	0.00256	0.00192	3.1	0.0081	0.000974	9.15e-17	8.32	0.00564	0.00154	0.000249	3.66	0.00766	0.00225	0.000651	3.41
-0.01	0.00099	2.58e-18	5.69e-24	-10.1	-0.00693	0.0031	0.0256	-2.23	-0.0121	0.00136	4.8e-19	-8.92	-0.00718	0.00206	0.000506	-3.48	-0.00882	0.00268	0.000993	-3.29
0.011	0.00109	2.59e-18	5.72e-24	10.1	0.0133	0.00574	0.0206	2.31	0.0109	0.00132	1.26e-16	8.28	0.0106	0.00252	2.6e-05	4.21	0.0114	0.00351	0.00115	3.25
-0.0066	0.000654	2.59e-18	5.73e-24	-10.1	-0.00195	0.00223	0.382	-0.874	-0.00835	0.00088	2.22e-21	-9.49	-0.00592	0.00135	1.2e-05	-4.38	-0.00341	0.00182	0.0618	-1.87
0.00839	0.000831	2.6e-18	5.74e-24	10.1	0.0114	0.00261	1.33e-05	4.35	0.00858	0.00108	1.8e-15	7.95	0.00694	0.00173	5.98e-05	4.01	0.00735	0.00307	0.0166	2.4
-0.00932	0.000924	2.61e-18	5.78e-24	-10.1	-0.00666	0.0037	0.0717	-1.8	-0.0114	0.00122	1.56e-20	-9.29	-0.00556	0.00184	0.00246	-3.03	-0.00889	0.00271	0.00102	-3.28
-0.00679	0.000672	2.65e-18	5.86e-24	-10.1	-0.00586	0.00274	0.0321	-2.14	-0.00751	0.000849	8.71e-19	-8.85	-0.00507	0.00153	0.000935	-3.31	-0.00621	0.00194	0.0014	-3.19
-0.00842	0.000834	2.71e-18	6e-24	-10.1	-0.0126	0.00331	0.000136	-3.82	-0.00947	0.0011	7.73e-18	-8.6	-0.00548	0.00166	0.00096	-3.3	-0.00721	0.00251	0.00409	-2.87
0.00705	0.000698	2.72e-18	6e-24	10.1	0.00683	0.00237	0.00399	2.88	0.00735	0.000897	2.44e-16	8.2	0.00682	0.0015	5.19e-06	4.56	0.00572	0.00233	0.0139	2.46
0.0202	0.002	2.73e-18	6.04e-24	10.1	0.0157	0.00703	0.0258	2.23	0.0238	0.00263	1.82e-19	9.02	0.0158	0.00431	0.000241	3.67	0.0142	0.00559	0.0113	2.53
-0.0128	0.00127	2.81e-18	6.2e-24	-10.1	-0.0137	0.00379	0.000305	-3.61	-0.0144	0.00169	1.06e-17	-8.57	-0.00801	0.00262	0.00227	-3.05	-0.0142	0.00439	0.00122	-3.23
-0.0165	0.00163	2.86e-18	6.32e-24	-10.1	-0.00979	0.0061	0.108	-1.61	-0.0191	0.00208	5.36e-20	-9.16	-0.0147	0.00376	9.43e-05	-3.9	-0.0102	0.00464	0.0276	-2.2
0.0168	0.00167	2.88e-18	6.37e-24	10.1	0.0094	0.00502	0.0611	1.87	0.0201	0.00228	1.04e-18	8.83	0.0113	0.00352	0.0013	3.22	0.0191	0.00465	3.96e-05	4.11
-0.00891	0.000883	2.97e-18	6.56e-24	-10.1	-0.00479	0.00276	0.0832	-1.73	-0.00999	0.00123	6.1e-16	-8.09	-0.011	0.00189	6.44e-09	-5.81	-0.00543	0.00215	0.0116	-2.52
-0.00926	0.000919	3.06e-18	6.77e-24	-10.1	-0.00519	0.00357	0.146	-1.46	-0.00963	0.00119	5.43e-16	-8.1	-0.00958	0.00195	8.65e-07	-4.92	-0.00908	0.00273	0.000877	-3.33
-0.0092	0.000913	3.08e-18	6.81e-24	-10.1	-0.00746	0.00391	0.0562	-1.91	-0.0101	0.0011	5.39e-20	-9.16	-0.00663	0.00212	0.00177	-3.13	-0.00858	0.00331	0.00952	-2.59
-0.00849	0.000842	3.15e-18	6.96e-24	-10.1	-0.0127	0.00381	0.000856	-3.33	-0.00799	0.00104	1.88e-14	-7.66	-0.00832	0.00182	4.66e-06	-4.58	-0.0103	0.00289	0.000372	-3.56
0.0196	0.00194	3.16e-18	6.99e-24	10.1	0.0193	0.00717	0.00707	2.69	0.0221	0.00257	9.04e-18	8.59	0.0188	0.00406	3.51e-06	4.64	0.00981	0.00547	0.0731	1.79
-0.00911	0.000904	3.17e-18	7.01e-24	-10.1	-0.0125	0.00435	0.00413	-2.87	-0.0096	0.00113	2.17e-17	-8.48	-0.00954	0.00195	9.45e-07	-4.9	-0.00373	0.00282	0.185	-1.32
-0.00899	0.000892	3.2e-18	7.08e-24	-10.1	-0.0061	0.00328	0.0629	-1.86	-0.00908	0.00112	5.36e-16	-8.1	-0.00895	0.00198	6.3e-06	-4.52	-0.0108	0.00297	0.000287	-3.63
0.0211	0.00209	3.23e-18	7.15e-24	10.1	0.0158	0.00842	0.061	1.87	0.0212	0.00256	1.36e-16	8.27	0.0262	0.00499	1.53e-07	5.25	0.0145	0.00686	0.0349	2.11
-0.00816	0.00081	3.32e-18	7.33e-24	-10.1	-0.00459	0.00328	0.162	-1.4	-0.00839	0.00102	2.22e-16	-8.21	-0.00771	0.00178	1.44e-05	-4.34	-0.00969	0.00251	0.00011	-3.87
-0.00853	0.000847	3.34e-18	7.38e-24	-10.1	-0.00791	0.00288	0.00608	-2.74	-0.0103	0.00117	1.05e-18	-8.83	-0.00645	0.00177	0.000275	-3.64	-0.00597	0.00212	0.00482	-2.82
-0.0144	0.00143	3.36e-18	7.42e-24	-10.1	-0.0168	0.00528	0.00148	-3.18	-0.0148	0.00182	3.37e-16	-8.16	-0.0131	0.00322	4.72e-05	-4.07	-0.0128	0.00434	0.00311	-2.96
0.00668	0.000664	3.39e-18	7.49e-24	10.1	0.00671	0.00259	0.00967	2.59	0.00763	0.000848	2.21e-19	9	0.00426	0.00137	0.00183	3.12	0.00656	0.00227	0.00382	2.89
-0.0116	0.00116	3.41e-18	7.53e-24	-10.1	-0.00741	0.00391	0.0579	-1.9	-0.0148	0.00163	9.64e-20	-9.09	-0.0101	0.00233	1.47e-05	-4.33	-0.00644	0.00286	0.0242	-2.25
0.0111	0.0011	3.43e-18	7.58e-24	10.1	0.00583	0.00416	0.161	1.4	0.0134	0.00144	2.11e-20	9.26	0.00947	0.00231	4.1e-05	4.1	0.00625	0.00326	0.0555	1.91
-0.00802	0.000796	3.48e-18	7.69e-24	-10.1	-0.00462	0.00309	0.135	-1.49	-0.00932	0.00103	1.83e-19	-9.02	-0.00651	0.00171	0.000137	-3.81	-0.0062	0.00228	0.00658	-2.72
-0.01	0.000994	3.51e-18	7.75e-24	-10.1	-0.00906	0.00397	0.0225	-2.28	-0.0104	0.00128	5.35e-16	-8.1	-0.0104	0.00217	1.5e-06	-4.81	-0.00801	0.00283	0.00468	-2.83
-0.0116	0.00115	3.52e-18	7.78e-24	-10.1	-0.0158	0.00515	0.0021	-3.08	-0.0116	0.00143	5.15e-16	-8.11	-0.0111	0.00259	1.86e-05	-4.28	-0.0103	0.0035	0.00325	-2.94
0.0199	0.00198	3.54e-18	7.81e-24	10.1	0.00641	0.00618	0.299	1.04	0.0253	0.00263	6.66e-22	9.62	0.0159	0.00407	9.26e-05	3.91	0.0123	0.00634	0.0516	1.95
-0.00981	0.000974	3.57e-18	7.88e-24	-10.1	-0.0136	0.00511	0.00757	-2.67	-0.0108	0.00124	2.2e-18	-8.75	-0.00732	0.00198	0.000221	-3.69	-0.00822	0.00309	0.00777	-2.66
-0.00989	0.000983	3.69e-18	8.16e-24	-10.1	-0.0124	0.00418	0.00307	-2.96	-0.0105	0.0013	4.62e-16	-8.12	-0.00834	0.00201	3.43e-05	-4.14	-0.00883	0.0027	0.00107	-3.27
0.0128	0.00127	3.79e-18	8.36e-24	10.1	0.0131	0.00447	0.00326	2.94	0.0123	0.00167	1.58e-13	7.38	0.0135	0.00271	6.06e-07	4.99	0.0136	0.00373	0.000255	3.66
-0.0139	0.00138	3.83e-18	8.47e-24	-10.1	-0.0189	0.00531	0.000366	-3.56	-0.0136	0.00185	2.11e-13	-7.34	-0.0141	0.00291	1.15e-06	-4.86	-0.0125	0.00362	0.000538	-3.46
-0.0122	0.00121	3.87e-18	8.55e-24	-10.1	-0.00982	0.00418	0.019	-2.35	-0.0124	0.0016	1.03e-14	-7.73	-0.0119	0.00269	1.01e-05	-4.42	-0.013	0.00319	4.3e-05	-4.09
-0.00537	0.000534	3.89e-18	8.6e-24	-10.1	-0.00426	0.00188	0.0236	-2.26	-0.00653	0.000717	9.21e-20	-9.1	-0.00459	0.00113	4.67e-05	-4.07	-0.0027	0.00142	0.0578	-1.9
0.00746	0.000742	3.91e-18	8.64e-24	10.1	0.00699	0.00275	0.0109	2.55	0.00786	0.000973	6.34e-16	8.08	0.00659	0.00152	1.48e-05	4.33	0.00756	0.00227	0.000871	3.33
-0.00776	0.000772	3.92e-18	8.67e-24	-10.1	-0.00892	0.00276	0.00126	-3.23	-0.0087	0.00106	2.4e-16	-8.2	-0.00667	0.00156	1.83e-05	-4.28	-0.00558	0.00201	0.00545	-2.78
0.0148	0.00147	3.97e-18	8.76e-24	10.1	0.0126	0.00624	0.0428	2.03	0.0151	0.0018	5.8e-17	8.37	0.0145	0.00341	2.19e-05	4.24	0.0148	0.00492	0.00257	3.01
0.00645	0.000641	4e-18	8.84e-24	10.1	0.00737	0.00238	0.00199	3.09	0.0067	0.000822	3.62e-16	8.15	0.00559	0.00135	3.66e-05	4.13	0.00616	0.00209	0.00316	2.95
-0.00613	0.00061	4e-18	8.85e-24	-10.1	-0.00556	0.00255	0.0293	-2.18	-0.00798	0.000829	6.09e-22	-9.63	-0.00389	0.00125	0.00184	-3.12	-0.00346	0.00151	0.0214	-2.3
-0.0152	0.00151	4.01e-18	8.85e-24	-10.1	-0.0144	0.00497	0.00381	-2.89	-0.0154	0.00196	5.3e-15	-7.82	-0.0168	0.00345	1.06e-06	-4.88	-0.0126	0.00435	0.00384	-2.89
0.00958	0.000953	4.07e-18	9e-24	10.1	0.00957	0.00337	0.00448	2.84	0.0126	0.0013	4.21e-22	9.67	0.0041	0.0018	0.0226	2.28	0.00889	0.00295	0.00256	3.02
-0.00542	0.000539	4.17e-18	9.22e-24	-10	-0.00488	0.0021	0.0202	-2.32	-0.00615	0.000676	8.6e-20	-9.11	-0.00333	0.00123	0.00689	-2.7	-0.0051	0.00165	0.002	-3.09
-0.00443	0.000441	4.31e-18	9.51e-24	-10	-0.00154	0.00211	0.466	-0.729	-0.00505	0.000541	9.26e-21	-9.34	-0.00353	0.000969	0.000272	-3.64	-0.00323	0.00152	0.033	-2.13
-0.0104	0.00104	4.41e-18	9.75e-24	-10	-0.0175	0.00445	8.86e-05	-3.92	-0.0105	0.00124	4.43e-17	-8.4	-0.00745	0.00249	0.00281	-2.99	-0.0114	0.00361	0.00155	-3.16
-0.00802	0.000798	4.47e-18	9.87e-24	-10	-0.00643	0.00297	0.0304	-2.17	-0.00802	0.00101	2.66e-15	-7.91	-0.00996	0.00178	2.29e-08	-5.59	-0.00546	0.00243	0.025	-2.24
-0.00536	0.000533	4.54e-18	1e-23	-10	0.000255	0.00324	0.937	0.0785	-0.00623	0.000634	8.85e-23	-9.82	-0.00365	0.00124	0.00326	-2.94	-0.00349	0.0019	0.0655	-1.84
0.00711	0.000709	4.64e-18	1.03e-23	10	0.0104	0.00274	0.000138	3.81	0.00762	0.000938	4.54e-16	8.12	0.00578	0.00136	2.07e-05	4.26	0.00547	0.00236	0.0206	2.32
0.00996	0.000993	4.75e-18	1.05e-23	10	0.0059	0.00339	0.0819	1.74	0.0123	0.00128	8.6e-22	9.59	0.00881	0.00217	4.83e-05	4.06	0.00216	0.0031	0.485	0.698
0.0163	0.00162	4.78e-18	1.06e-23	10	0.0168	0.00656	0.0106	2.55	0.0156	0.00195	1.52e-15	7.98	0.0217	0.00387	2.05e-08	5.61	0.00949	0.00598	0.112	1.59
0.00837	0.000834	4.79e-18	1.06e-23	10	0.00939	0.00316	0.00294	2.97	0.00912	0.00106	9.54e-18	8.58	0.00749	0.00175	1.83e-05	4.29	0.00455	0.00283	0.108	1.61
-0.015	0.00149	4.8e-18	1.06e-23	-10	-0.0173	0.00556	0.00185	-3.11	-0.0162	0.00189	9.8e-18	-8.58	-0.0123	0.00347	0.000409	-3.53	-0.0113	0.00432	0.00868	-2.62
0.00967	0.000963	4.82e-18	1.06e-23	10	0.014	0.00367	0.00013	3.83	0.00935	0.00122	2.02e-14	7.65	0.00864	0.00217	6.86e-05	3.98	0.0105	0.00286	0.000239	3.67
0.00628	0.000626	4.86e-18	1.07e-23	10	0.00874	0.00292	0.00277	2.99	0.00681	0.000841	5.48e-16	8.1	0.00527	0.00114	3.79e-06	4.62	0.00528	0.00201	0.0086	2.63
-0.00588	0.000586	4.89e-18	1.08e-23	-10	-0.00652	0.00205	0.00144	-3.19	-0.00698	0.000778	2.95e-19	-8.97	-0.00387	0.00127	0.00224	-3.06	-0.00407	0.00158	0.0101	-2.57
-0.0128	0.00128	4.93e-18	1.09e-23	-10	-0.0162	0.00523	0.00197	-3.1	-0.0135	0.00168	7.61e-16	-8.06	-0.0103	0.00249	3.3e-05	-4.15	-0.0131	0.00406	0.00122	-3.23
0.00961	0.000958	4.95e-18	1.09e-23	10	0.00666	0.00318	0.0361	2.1	0.0121	0.00129	5.62e-21	9.4	0.00772	0.0019	4.84e-05	4.06	0.00349	0.00296	0.239	1.18
-0.00603	0.000601	4.97e-18	1.1e-23	-10	-0.00698	0.00231	0.00257	-3.01	-0.0066	0.000755	2.27e-18	-8.74	-0.00454	0.00134	0.000712	-3.38	-0.0047	0.0019	0.0133	-2.47
0.0104	0.00104	5.01e-18	1.11e-23	10	0.00433	0.0035	0.216	1.24	0.0144	0.00144	9.63e-24	10	0.00891	0.00201	9.04e-06	4.44	0.00074	0.00304	0.808	0.244
-0.0212	0.00211	5.07e-18	1.12e-23	-10	-0.0157	0.00796	0.0482	-1.98	-0.022	0.00264	6.52e-17	-8.36	-0.0148	0.00488	0.00242	-3.03	-0.0317	0.00668	2.16e-06	-4.74
-0.00929	0.000926	5.08e-18	1.12e-23	-10	-0.0128	0.00315	4.85e-05	-4.06	-0.0088	0.00118	1.05e-13	-7.43	-0.00826	0.00209	7.97e-05	-3.95	-0.0111	0.00284	8.92e-05	-3.92
0.0138	0.00137	5.19e-18	1.15e-23	10	0.0195	0.0075	0.0092	2.6	0.0142	0.0016	9.12e-19	8.85	0.0115	0.00337	0.00062	3.42	0.0123	0.00553	0.0258	2.23
0.00872	0.000869	5.21e-18	1.15e-23	10	0.00847	0.00305	0.00546	2.78	0.0102	0.00118	9.41e-18	8.58	0.00637	0.00165	0.000109	3.87	0.00767	0.00273	0.00491	2.81
0.0114	0.00114	5.22e-18	1.15e-23	10	0.00635	0.00357	0.0754	1.78	0.0144	0.0015	8.94e-22	9.59	0.00844	0.00233	0.000293	3.62	0.0057	0.00392	0.146	1.45
-0.0107	0.00107	5.26e-18	1.16e-23	-10	-0.00899	0.004	0.0245	-2.25	-0.0127	0.00143	8.97e-19	-8.85	-0.00784	0.00228	0.000569	-3.45	-0.00857	0.00277	0.00197	-3.09
-0.00883	0.00088	5.3e-18	1.17e-23	-10	-0.00797	0.00329	0.0155	-2.42	-0.0101	0.00123	3.65e-16	-8.15	-0.00783	0.00161	1.21e-06	-4.85	-0.00661	0.00252	0.00859	-2.63
-0.00841	0.000839	5.33e-18	1.18e-23	-10	3.18e-05	0.00268	0.991	0.0119	-0.01	0.00114	1.61e-18	-8.78	-0.00888	0.00172	2.34e-07	-5.17	-0.00712	0.00238	0.00274	-3
-0.0105	0.00105	5.34e-18	1.18e-23	-10	-0.00574	0.0043	0.182	-1.34	-0.0123	0.00137	2.75e-19	-8.98	-0.0103	0.00224	3.84e-06	-4.62	-0.00517	0.00283	0.0682	-1.82
-0.0122	0.00122	5.39e-18	1.19e-23	-10	-0.0166	0.00525	0.00157	-3.16	-0.012	0.0016	6.32e-14	-7.5	-0.0115	0.0025	3.96e-06	-4.61	-0.0131	0.00353	0.000202	-3.72
0.00838	0.000836	5.43e-18	1.2e-23	10	0.00967	0.00289	0.000828	3.34	0.00878	0.00111	3.19e-15	7.88	0.00842	0.00172	9.74e-07	4.9	0.00544	0.00245	0.0262	2.22
-0.0244	0.00244	5.47e-18	1.21e-23	-10	-0.0215	0.00945	0.023	-2.27	-0.0277	0.0032	4.98e-18	-8.65	-0.0253	0.00519	1.11e-06	-4.87	-0.0102	0.00672	0.128	-1.52
0.011	0.00109	5.59e-18	1.24e-23	10	0.011	0.0057	0.0529	1.94	0.011	0.00141	4.86e-15	7.83	0.01	0.00215	2.93e-06	4.68	0.0129	0.00344	0.000185	3.74
0.0134	0.00134	5.82e-18	1.29e-23	10	0.00855	0.00505	0.0902	1.69	0.0165	0.00168	1.36e-22	9.78	0.0109	0.00303	0.00031	3.61	0.00258	0.00418	0.537	0.617
-0.012	0.00119	5.89e-18	1.3e-23	-10	-0.0121	0.00504	0.0164	-2.4	-0.0127	0.0015	2.55e-17	-8.47	-0.00785	0.00267	0.00331	-2.94	-0.0147	0.00352	2.86e-05	-4.18
-0.00887	0.000886	5.91e-18	1.3e-23	-10	-0.00263	0.00324	0.417	-0.812	-0.0103	0.00117	1.15e-18	-8.82	-0.00864	0.00182	1.97e-06	-4.76	-0.0062	0.00266	0.0199	-2.33
-0.00717	0.000716	5.93e-18	1.31e-23	-10	-0.00838	0.00273	0.00217	-3.07	-0.00777	0.000924	4.01e-17	-8.41	-0.00532	0.00151	0.000433	-3.52	-0.0069	0.0022	0.00168	-3.14
-0.00913	0.000911	6.06e-18	1.34e-23	-10	-0.0101	0.0037	0.00647	-2.72	-0.00887	0.00108	2.32e-16	-8.2	-0.00856	0.00225	0.000143	-3.8	-0.0125	0.00359	0.000491	-3.49
0.00888	0.000887	6.12e-18	1.35e-23	10	0.00351	0.00284	0.216	1.24	0.0112	0.0012	1.07e-20	9.33	0.0072	0.00182	7.92e-05	3.95	0.00601	0.00254	0.0179	2.37
0.0147	0.00147	6.24e-18	1.38e-23	10	0.0144	0.00525	0.00599	2.75	0.0163	0.00189	6.54e-18	8.62	0.0122	0.00332	0.000227	3.69	0.011	0.00424	0.00937	2.6
0.0122	0.00122	6.32e-18	1.4e-23	10	0.0113	0.00432	0.00914	2.61	0.0134	0.00157	1.19e-17	8.55	0.0113	0.00261	1.46e-05	4.34	0.00751	0.00398	0.0592	1.89
-0.00836	0.000835	6.35e-18	1.4e-23	-10	-0.00517	0.00396	0.191	-1.31	-0.00792	0.00102	9.23e-15	-7.75	-0.00996	0.00196	3.84e-07	-5.08	-0.0097	0.00256	0.000148	-3.79
0.0108	0.00108	6.38e-18	1.41e-23	10	0.00949	0.00483	0.0497	1.96	0.0106	0.0014	2.62e-14	7.62	0.0124	0.00242	2.95e-07	5.13	0.00969	0.00272	0.000364	3.57
-0.0165	0.00165	6.47e-18	1.43e-23	-10	-0.0144	0.00526	0.00632	-2.73	-0.0194	0.00226	9.72e-18	-8.58	-0.0126	0.00343	0.000243	-3.67	-0.0135	0.00443	0.00238	-3.04
0.0148	0.00148	6.52e-18	1.44e-23	10	0.00459	0.00523	0.381	0.877	0.0174	0.00197	1e-18	8.84	0.0138	0.00305	6.59e-06	4.51	0.0114	0.00421	0.00673	2.71
0.00785	0.000785	6.84e-18	1.51e-23	10	0.00462	0.00299	0.122	1.55	0.00865	0.000951	1.02e-19	9.09	0.00566	0.00192	0.00319	2.95	0.00844	0.00273	0.00197	3.09
-0.00591	0.000591	6.92e-18	1.53e-23	-10	-0.00472	0.00186	0.0113	-2.53	-0.00724	0.000785	2.89e-20	-9.22	-0.00445	0.00128	0.000501	-3.48	-0.0032	0.00171	0.0611	-1.87
0.0128	0.00128	6.92e-18	1.53e-23	10	0.00467	0.00349	0.181	1.34	0.0171	0.00177	5.61e-22	9.64	0.00913	0.00266	0.000587	3.44	0.0104	0.00392	0.00784	2.66
-0.0145	0.00145	6.98e-18	1.54e-23	-10	-0.0174	0.00532	0.00105	-3.28	-0.014	0.00195	6.87e-13	-7.18	-0.0137	0.00298	4.03e-06	-4.61	-0.0157	0.00382	3.87e-05	-4.12
-0.00836	0.000837	7.19e-18	1.59e-23	-10	-0.00732	0.00329	0.0263	-2.22	-0.0094	0.00105	3.61e-19	-8.95	-0.00671	0.00185	0.000287	-3.63	-0.00575	0.00269	0.0325	-2.14
-0.00965	0.000966	7.21e-18	1.59e-23	-10	-0.00821	0.00375	0.0287	-2.19	-0.0112	0.00132	2.54e-17	-8.47	-0.0076	0.00205	0.000207	-3.71	-0.00816	0.0023	0.00039	-3.55
0.0189	0.00189	7.24e-18	1.6e-23	10	0.0193	0.00604	0.00138	3.2	0.0224	0.00261	8.78e-18	8.59	0.0124	0.00375	0.000978	3.3	0.0169	0.00533	0.00155	3.17
-0.0105	0.00105	7.31e-18	1.62e-23	-9.99	-0.00889	0.00422	0.035	-2.11	-0.0117	0.00136	5.22e-18	-8.65	-0.00833	0.00234	0.000378	-3.55	-0.00893	0.0028	0.00145	-3.18
0.00773	0.000773	7.35e-18	1.62e-23	9.99	0.0114	0.00318	0.000361	3.57	0.00786	0.000986	1.62e-15	7.97	0.00728	0.00161	5.72e-06	4.54	0.00571	0.00252	0.0236	2.26
0.0178	0.00178	7.42e-18	1.64e-23	9.99	0.0222	0.0084	0.00831	2.64	0.0185	0.00214	5.4e-18	8.64	0.0181	0.00412	1.09e-05	4.4	0.00804	0.00623	0.197	1.29
0.0118	0.00118	7.58e-18	1.68e-23	9.99	0.00635	0.0032	0.0474	1.98	0.0179	0.00176	2.77e-24	10.2	0.00686	0.00222	0.00203	3.09	0.00717	0.00333	0.0314	2.15
0.0154	0.00154	7.65e-18	1.69e-23	9.99	0.0138	0.00567	0.0151	2.43	0.0154	0.0019	6e-16	8.09	0.0169	0.00369	4.76e-06	4.58	0.0138	0.00492	0.00502	2.81
-0.0109	0.00109	7.72e-18	1.7e-23	-9.99	-0.0127	0.00434	0.00341	-2.93	-0.0106	0.00141	6.71e-14	-7.49	-0.0128	0.00233	3.73e-08	-5.5	-0.00807	0.00317	0.0108	-2.55
-0.0112	0.00112	7.99e-18	1.77e-23	-9.99	-0.0109	0.00453	0.016	-2.41	-0.0116	0.00142	2.67e-16	-8.19	-0.00944	0.00253	0.000188	-3.73	-0.0119	0.00323	0.000233	-3.68
-0.0121	0.00121	8.06e-18	1.78e-23	-9.98	-0.00546	0.00505	0.28	-1.08	-0.0131	0.00154	1.96e-17	-8.5	-0.0118	0.00268	9.93e-06	-4.42	-0.0108	0.00358	0.00257	-3.02
0.00758	0.00076	8.14e-18	1.8e-23	9.98	0.00708	0.00336	0.0352	2.11	0.00784	0.000984	1.63e-15	7.97	0.00547	0.00155	0.000423	3.53	0.0109	0.00225	1.27e-06	4.84
0.0173	0.00173	8.14e-18	1.8e-23	9.98	0.00831	0.00717	0.246	1.16	0.0195	0.00231	2.57e-17	8.46	0.0135	0.00355	0.000139	3.81	0.0183	0.00459	6.94e-05	3.98
0.0107	0.00108	8.16e-18	1.8e-23	9.98	0.0064	0.00285	0.0248	2.24	0.0155	0.00151	7.72e-25	10.3	0.00524	0.00219	0.0168	2.39	0.00618	0.00325	0.0572	1.9
-0.00574	0.000575	8.22e-18	1.82e-23	-9.98	-0.00484	0.00234	0.0389	-2.07	-0.00601	0.000777	1.02e-14	-7.74	-0.0056	0.00113	6.69e-07	-4.97	-0.00532	0.00159	0.000828	-3.34
0.00905	0.000907	8.27e-18	1.83e-23	9.98	0.0101	0.00322	0.0017	3.14	0.00902	0.00123	2.25e-13	7.33	0.0089	0.00174	3.32e-07	5.1	0.00881	0.00277	0.00149	3.18
0.0175	0.00175	8.28e-18	1.83e-23	9.98	0.0118	0.00842	0.161	1.4	0.018	0.0021	9.19e-18	8.58	0.0166	0.0041	4.86e-05	4.06	0.0176	0.0062	0.00454	2.84
-0.0104	0.00104	8.41e-18	1.86e-23	-9.98	-0.0125	0.00471	0.00775	-2.66	-0.0105	0.00132	2.07e-15	-7.94	-0.0108	0.00223	1.42e-06	-4.82	-0.00827	0.00313	0.0083	-2.64
0.00954	0.000956	8.47e-18	1.87e-23	9.98	0.00644	0.00402	0.109	1.6	0.00994	0.00123	8.1e-16	8.05	0.0087	0.00204	2.03e-05	4.26	0.0105	0.0027	0.000108	3.87
-0.00931	0.000933	8.49e-18	1.88e-23	-9.98	-0.00627	0.0033	0.057	-1.9	-0.0104	0.00122	1.17e-17	-8.56	-0.00704	0.0021	0.000801	-3.35	-0.00964	0.00254	0.000149	-3.79
0.0148	0.00149	8.58e-18	1.9e-23	9.98	0.0138	0.0058	0.0173	2.38	0.0162	0.00194	6.07e-17	8.36	0.0153	0.00308	6.6e-07	4.97	0.00729	0.00437	0.0951	1.67
0.0068	0.000682	9.03e-18	2e-23	9.97	0.0101	0.0026	9.72e-05	3.9	0.0068	0.000913	9.38e-14	7.45	0.00627	0.00132	1.9e-06	4.76	0.00598	0.00211	0.00459	2.83
-0.00773	0.000775	9.3e-18	2.05e-23	-9.97	-0.00696	0.00274	0.0112	-2.54	-0.00803	0.000986	4.02e-16	-8.14	-0.00566	0.00177	0.00141	-3.19	-0.0101	0.00231	1.21e-05	-4.38
0.013	0.00131	9.33e-18	2.06e-23	9.97	0.0139	0.00678	0.0407	2.05	0.0133	0.00151	1.6e-18	8.78	0.0134	0.00324	3.63e-05	4.13	0.0078	0.00556	0.161	1.4
0.0214	0.00215	9.67e-18	2.14e-23	9.97	0.0101	0.00653	0.122	1.55	0.0281	0.00298	4.17e-21	9.43	0.0166	0.00432	0.000126	3.83	0.0129	0.00607	0.0329	2.13
-0.00754	0.000757	9.74e-18	2.15e-23	-9.97	-0.00452	0.00275	0.101	-1.64	-0.00908	0.000987	3.43e-20	-9.2	-0.00491	0.00165	0.00287	-2.98	-0.00656	0.00214	0.00215	-3.07
-0.00747	0.000749	9.76e-18	2.16e-23	-9.97	-0.00428	0.00275	0.119	-1.56	-0.01	0.000995	9.14e-24	-10.1	-0.00486	0.00161	0.0025	-3.02	-0.00298	0.00199	0.134	-1.5
-0.00637	0.000639	9.88e-18	2.18e-23	-9.96	-0.00875	0.00256	0.000635	-3.42	-0.00669	0.000805	9.41e-17	-8.31	-0.00603	0.0014	1.71e-05	-4.3	-0.00354	0.00202	0.0799	-1.75
-0.0166	0.00166	9.92e-18	2.19e-23	-9.96	-0.0204	0.00619	0.000983	-3.3	-0.0147	0.00217	1.23e-11	-6.78	-0.0191	0.00359	1.15e-07	-5.3	-0.0187	0.00464	5.77e-05	-4.02
0.00981	0.000984	9.92e-18	2.19e-23	9.96	0.0111	0.00324	0.000622	3.42	0.0114	0.00129	6.41e-19	8.88	0.007	0.00213	0.00103	3.28	0.00551	0.00296	0.0623	1.86
-0.00584	0.000586	9.92e-18	2.19e-23	-9.96	-0.00402	0.00229	0.0794	-1.75	-0.00677	0.00073	1.69e-20	-9.28	-0.0043	0.00132	0.0011	-3.26	-0.00391	0.00194	0.0441	-2.01
-0.0167	0.00168	1.02e-17	2.25e-23	-9.96	-0.0261	0.00655	6.56e-05	-3.99	-0.0164	0.00218	5.21e-14	-7.53	-0.016	0.00358	8.4e-06	-4.45	-0.0145	0.00481	0.00249	-3.02
0.0141	0.00142	1.02e-17	2.25e-23	9.96	0.00979	0.00493	0.0471	1.99	0.0152	0.00186	2.43e-16	8.2	0.0164	0.00322	3.76e-07	5.08	0.00896	0.00373	0.0163	2.4
-0.0125	0.00125	1.02e-17	2.26e-23	-9.96	-0.0149	0.00474	0.00163	-3.15	-0.0127	0.00154	1.14e-16	-8.29	-0.0133	0.00298	8.34e-06	-4.46	-0.00699	0.00414	0.0915	-1.69
0.0111	0.00111	1.05e-17	2.32e-23	9.96	0.0126	0.00546	0.0211	2.31	0.0114	0.00129	9.56e-19	8.84	0.0134	0.00293	5.27e-06	4.55	0.0021	0.00421	0.617	0.5
-0.0106	0.00106	1.06e-17	2.34e-23	-9.96	-0.0134	0.00528	0.0115	-2.53	-0.0113	0.0013	2.45e-18	-8.73	-0.00748	0.00231	0.00121	-3.24	-0.0107	0.00367	0.00373	-2.9
0.00778	0.000782	1.06e-17	2.34e-23	9.96	0.0089	0.00272	0.00109	3.27	0.00836	0.00101	1.79e-16	8.24	0.00557	0.00168	0.000899	3.32	0.00825	0.00239	0.000564	3.45
0.00863	0.000867	1.07e-17	2.36e-23	9.96	0.0101	0.00342	0.00328	2.94	0.00768	0.00114	1.81e-11	6.72	0.0095	0.00181	1.56e-07	5.25	0.0106	0.00239	9.74e-06	4.42
0.0136	0.00136	1.08e-17	2.39e-23	9.96	0.0102	0.00465	0.0287	2.19	0.0148	0.00175	2.95e-17	8.45	0.0134	0.00293	4.82e-06	4.57	0.00909	0.0045	0.0435	2.02
-0.0057	0.000572	1.09e-17	2.41e-23	-9.95	-0.00473	0.00253	0.0621	-1.87	-0.00604	0.000694	3.12e-18	-8.71	-0.00544	0.00136	6.09e-05	-4.01	-0.00417	0.00191	0.0285	-2.19
0.022	0.00221	1.12e-17	2.48e-23	9.95	0.0209	0.00894	0.0195	2.34	0.0269	0.00288	1.21e-20	9.32	0.0131	0.00465	0.00484	2.82	0.0158	0.00625	0.0115	2.53
-0.0103	0.00104	1.13e-17	2.49e-23	-9.95	-0.0139	0.00376	0.000213	-3.7	-0.00927	0.00132	2.29e-12	-7.02	-0.011	0.00236	3.16e-06	-4.66	-0.0127	0.00311	4.67e-05	-4.07
-0.00693	0.000697	1.13e-17	2.49e-23	-9.95	-0.00322	0.00258	0.213	-1.25	-0.00782	0.000924	2.5e-17	-8.47	-0.00735	0.00148	7.15e-07	-4.96	-0.00455	0.00188	0.0154	-2.42
-0.00872	0.000876	1.14e-17	2.52e-23	-9.95	-0.0061	0.00298	0.0405	-2.05	-0.00857	0.00116	1.17e-13	-7.42	-0.00874	0.00185	2.28e-06	-4.73	-0.0114	0.00259	1.16e-05	-4.38
0.00654	0.000657	1.14e-17	2.53e-23	9.95	0.00884	0.00246	0.00032	3.6	0.00698	0.000866	7.72e-16	8.06	0.00558	0.0013	1.91e-05	4.28	0.00479	0.0021	0.0226	2.28
0.00711	0.000715	1.17e-17	2.58e-23	9.95	0.0103	0.00264	9.13e-05	3.91	0.00744	0.000951	5.35e-15	7.82	0.00665	0.0014	2.05e-06	4.75	0.00415	0.00224	0.0634	1.86
-0.0113	0.00114	1.2e-17	2.65e-23	-9.95	-0.0092	0.00434	0.034	-2.12	-0.0126	0.00148	1.47e-17	-8.53	-0.00924	0.00236	8.91e-05	-3.92	-0.01	0.00351	0.00418	-2.86
0.0153	0.00154	1.23e-17	2.72e-23	9.94	0.0147	0.00553	0.008	2.65	0.0162	0.00202	8.47e-16	8.05	0.0101	0.00337	0.00262	3.01	0.02	0.00429	3.01e-06	4.67
0.0125	0.00126	1.23e-17	2.72e-23	9.94	0.0103	0.00543	0.0583	1.89	0.0133	0.00158	4.85e-17	8.39	0.011	0.00271	4.87e-05	4.06	0.0123	0.00407	0.00257	3.01
-0.0113	0.00113	1.24e-17	2.74e-23	-9.94	-0.0122	0.00432	0.00464	-2.83	-0.0116	0.0015	1.11e-14	-7.73	-0.0113	0.00249	5.49e-06	-4.55	-0.00962	0.00291	0.000967	-3.3
-0.0212	0.00213	1.25e-17	2.76e-23	-9.94	-0.0175	0.00926	0.0587	-1.89	-0.0229	0.0026	1.36e-18	-8.8	-0.0198	0.00516	0.000125	-3.84	-0.0143	0.00645	0.0268	-2.21
-0.01	0.00101	1.26e-17	2.78e-23	-9.94	-0.0143	0.00348	3.77e-05	-4.12	-0.0102	0.00134	2.88e-14	-7.6	-0.00819	0.00208	8.46e-05	-3.93	-0.0101	0.00305	0.000972	-3.3
-0.00556	0.00056	1.28e-17	2.83e-23	-9.94	-0.00308	0.00209	0.141	-1.47	-0.0068	0.000723	4.92e-21	-9.41	-0.00436	0.00122	0.000352	-3.57	-0.00291	0.00163	0.0732	-1.79
0.00829	0.000834	1.29e-17	2.85e-23	9.94	0.011	0.00338	0.0011	3.26	0.00867	0.00108	7.8e-16	8.06	0.00698	0.00172	4.96e-05	4.06	0.00746	0.00261	0.0042	2.86
-0.0086	0.000865	1.33e-17	2.94e-23	-9.93	-0.00718	0.00321	0.0252	-2.24	-0.00946	0.00111	1.6e-17	-8.52	-0.00736	0.00193	0.00014	-3.81	-0.00715	0.0025	0.00433	-2.85
-0.014	0.00141	1.33e-17	2.95e-23	-9.93	-0.00834	0.00422	0.0481	-1.98	-0.0176	0.00192	5.54e-20	-9.15	-0.0131	0.00313	2.76e-05	-4.19	-0.00641	0.00365	0.0795	-1.75
-0.00938	0.000945	1.38e-17	3.05e-23	-9.93	-0.01	0.00316	0.00149	-3.18	-0.00939	0.00127	1.57e-13	-7.38	-0.0102	0.00198	2.9e-07	-5.13	-0.00756	0.0026	0.00368	-2.9
-0.0091	0.000917	1.44e-17	3.19e-23	-9.93	-0.0101	0.00362	0.00543	-2.78	-0.00997	0.00119	4.71e-17	-8.39	-0.00679	0.00193	0.000432	-3.52	-0.00863	0.00272	0.00153	-3.17
0.00771	0.000777	1.47e-17	3.25e-23	9.92	0.0078	0.00294	0.00799	2.65	0.00815	0.000971	4.75e-17	8.39	0.00697	0.0017	4.38e-05	4.09	0.00611	0.00271	0.0243	2.25
0.0145	0.00146	1.47e-17	3.25e-23	9.92	0.0162	0.0047	0.000572	3.44	0.0157	0.00198	2.03e-15	7.94	0.0118	0.00306	0.00011	3.87	0.0129	0.00406	0.0015	3.17
0.00835	0.000842	1.55e-17	3.42e-23	9.92	0.00877	0.00315	0.0053	2.79	0.00932	0.00112	7.82e-17	8.33	0.0061	0.00166	0.000226	3.69	0.00839	0.00263	0.00141	3.19
-0.00962	0.00097	1.59e-17	3.5e-23	-9.92	-0.0045	0.00354	0.204	-1.27	-0.0104	0.00129	7.51e-16	-8.06	-0.00937	0.00202	3.74e-06	-4.63	-0.00975	0.00272	0.000347	-3.58
-0.00809	0.000816	1.62e-17	3.58e-23	-9.92	-0.006	0.00342	0.0793	-1.75	-0.00841	0.00104	5.59e-16	-8.1	-0.00791	0.00177	7.4e-06	-4.48	-0.00771	0.00243	0.00151	-3.17
-0.0171	0.00173	1.65e-17	3.64e-23	-9.91	-0.0126	0.0073	0.0845	-1.73	-0.0195	0.00222	1.44e-18	-8.79	-0.0128	0.00382	0.00082	-3.35	-0.0147	0.00468	0.00167	-3.14
-0.011	0.00111	1.7e-17	3.75e-23	-9.91	-0.0143	0.00424	0.000717	-3.38	-0.012	0.00143	5.06e-17	-8.39	-0.00969	0.00242	6.25e-05	-4	-0.00634	0.00318	0.046	-2
0.00628	0.000634	1.7e-17	3.75e-23	9.91	0.00907	0.00254	0.000356	3.57	0.00614	0.000788	6.65e-15	7.79	0.00594	0.00135	1.11e-05	4.4	0.00623	0.0024	0.00939	2.6
-0.00793	0.000801	1.74e-17	3.84e-23	-9.91	-0.00648	0.00281	0.021	-2.31	-0.00861	0.00104	1.62e-16	-8.25	-0.00833	0.00169	8.15e-07	-4.93	-0.00444	0.00245	0.0703	-1.81
0.0204	0.00206	1.76e-17	3.88e-23	9.91	0.0131	0.00644	0.0415	2.04	0.0251	0.00271	2.05e-20	9.26	0.0144	0.00459	0.00177	3.13	0.014	0.0059	0.0174	2.38
0.011	0.00111	1.76e-17	3.9e-23	9.91	0.0125	0.0051	0.014	2.46	0.0124	0.00137	1.38e-19	9.05	0.00696	0.00247	0.00492	2.81	0.00892	0.00352	0.0114	2.53
-0.00615	0.000621	1.77e-17	3.92e-23	-9.91	-0.00441	0.00247	0.0733	-1.79	-0.00634	0.000773	2.3e-16	-8.21	-0.00644	0.00141	5.07e-06	-4.56	-0.00542	0.00198	0.00608	-2.74
-0.00854	0.000862	1.8e-17	3.97e-23	-9.9	-0.00597	0.00278	0.0319	-2.15	-0.00987	0.00115	1.15e-17	-8.56	-0.00892	0.00183	1.08e-06	-4.88	-0.00381	0.00246	0.121	-1.55
0.00821	0.000829	1.83e-17	4.04e-23	9.9	0.0115	0.00279	4.02e-05	4.11	0.00785	0.00108	2.79e-13	7.3	0.00801	0.00173	3.92e-06	4.62	0.00789	0.00278	0.00459	2.83
0.0171	0.00173	1.89e-17	4.17e-23	9.9	0.0159	0.00603	0.00845	2.63	0.0196	0.00228	8.91e-18	8.59	0.0115	0.00367	0.00178	3.13	0.0165	0.00495	0.000836	3.34
0.012	0.00121	1.89e-17	4.17e-23	9.9	0.0123	0.00434	0.0045	2.84	0.0131	0.00162	6.03e-16	8.09	0.0105	0.00239	1.05e-05	4.41	0.0093	0.00365	0.0109	2.55
-0.00901	0.00091	1.96e-17	4.32e-23	-9.9	-0.0114	0.00397	0.00406	-2.87	-0.00962	0.00116	1.04e-16	-8.3	-0.00661	0.00199	0.00087	-3.33	-0.00901	0.00262	0.000589	-3.44
0.0105	0.00106	1.96e-17	4.32e-23	9.9	0.00931	0.00498	0.0617	1.87	0.0107	0.00127	3.22e-17	8.44	0.0119	0.00257	3.95e-06	4.61	0.00673	0.00366	0.066	1.84
-0.00478	0.000483	1.97e-17	4.35e-23	-9.9	-0.00445	0.00182	0.0147	-2.44	-0.00578	0.000643	2.24e-19	-9	-0.00369	0.000985	0.000182	-3.74	-0.00252	0.00137	0.0657	-1.84
-0.0112	0.00113	1.97e-17	4.36e-23	-9.9	-0.0077	0.0042	0.0667	-1.83	-0.0122	0.00148	2.27e-16	-8.21	-0.00935	0.00246	0.000145	-3.8	-0.0119	0.00312	0.00014	-3.81
-0.00653	0.00066	2e-17	4.42e-23	-9.89	-0.00346	0.0027	0.201	-1.28	-0.00775	0.000909	1.53e-17	-8.52	-0.00558	0.00127	1.13e-05	-4.39	-0.00512	0.00175	0.00334	-2.93
-0.01	0.00101	2.03e-17	4.48e-23	-9.89	-0.00909	0.00437	0.0377	-2.08	-0.01	0.00124	5.61e-16	-8.1	-0.0111	0.00242	4.71e-06	-4.58	-0.0086	0.00314	0.00627	-2.73
-0.0068	0.000688	2.04e-17	4.5e-23	-9.89	-0.00335	0.00235	0.154	-1.42	-0.00716	0.000887	6.93e-16	-8.07	-0.00727	0.00145	5.67e-07	-5	-0.00655	0.0023	0.00444	-2.85
-0.00877	0.000886	2.05e-17	4.53e-23	-9.89	-0.00226	0.00318	0.477	-0.711	-0.011	0.00122	1.62e-19	-9.04	-0.00808	0.00194	3.02e-05	-4.17	-0.00584	0.00206	0.00464	-2.83
-0.00559	0.000565	2.06e-17	4.55e-23	-9.89	-0.00525	0.00218	0.0159	-2.41	-0.006	0.000732	2.36e-16	-8.2	-0.00474	0.00123	0.000116	-3.86	-0.00526	0.00161	0.00105	-3.28
-0.00826	0.000835	2.07e-17	4.57e-23	-9.89	-0.00581	0.00292	0.0464	-1.99	-0.00924	0.00109	2.43e-17	-8.47	-0.00679	0.00176	0.000113	-3.86	-0.00788	0.00257	0.00215	-3.07
-0.00655	0.000662	2.09e-17	4.62e-23	-9.89	-0.0015	0.00224	0.504	-0.668	-0.00743	0.000849	2.11e-18	-8.75	-0.00795	0.00152	1.58e-07	-5.24	-0.00336	0.00196	0.0867	-1.71
-0.00935	0.000946	2.11e-17	4.66e-23	-9.89	-0.00874	0.00433	0.0438	-2.02	-0.0111	0.00121	5.01e-20	-9.16	-0.00667	0.00208	0.00136	-3.2	-0.00582	0.00259	0.0244	-2.25
0.0226	0.00228	2.13e-17	4.7e-23	9.89	0.012	0.00749	0.108	1.61	0.0263	0.00316	7.78e-17	8.33	0.0219	0.00467	2.81e-06	4.68	0.017	0.00601	0.0046	2.83
0.00803	0.000812	2.13e-17	4.71e-23	9.89	0.00292	0.00385	0.447	0.76	0.00918	0.000984	1.14e-20	9.32	0.00563	0.00179	0.00164	3.15	0.00715	0.00309	0.0206	2.31
0.00731	0.000739	2.14e-17	4.72e-23	9.89	0.00966	0.00243	7.22e-05	3.97	0.00798	0.00101	3.13e-15	7.89	0.00563	0.00149	0.000155	3.78	0.00605	0.00207	0.0035	2.92
0.0123	0.00125	2.15e-17	4.74e-23	9.89	0.0172	0.00602	0.00428	2.86	0.0117	0.00153	2.37e-14	7.63	0.0101	0.00273	0.000218	3.7	0.0203	0.00425	1.89e-06	4.77
0.00795	0.000804	2.15e-17	4.75e-23	9.89	0.000889	0.00319	0.781	0.278	0.00813	0.000983	1.32e-16	8.27	0.00882	0.00188	2.64e-06	4.7	0.00991	0.00277	0.000342	3.58
-0.00851	0.000861	2.16e-17	4.77e-23	-9.89	-0.00241	0.00376	0.522	-0.641	-0.01	0.0011	9.3e-20	-9.1	-0.00798	0.00192	3.29e-05	-4.15	-0.00488	0.00235	0.0381	-2.07
0.00551	0.000558	2.21e-17	4.89e-23	9.88	0.00547	0.00227	0.0162	2.41	0.00562	0.000682	1.76e-16	8.24	0.00529	0.00125	2.46e-05	4.22	0.00522	0.00207	0.0118	2.52
0.0133	0.00134	2.22e-17	4.9e-23	9.88	0.0203	0.00605	0.000786	3.36	0.0134	0.00163	2.31e-16	8.2	0.0128	0.00304	2.5e-05	4.22	0.009	0.00481	0.0615	1.87
0.0119	0.00121	2.26e-17	4.99e-23	9.88	0.00986	0.00407	0.0154	2.42	0.0148	0.0017	3.48e-18	8.69	0.0111	0.00242	4.69e-06	4.58	0.00533	0.00307	0.083	1.73
-0.00819	0.000829	2.29e-17	5.07e-23	-9.88	-0.0143	0.00388	0.000222	-3.69	-0.00847	0.00102	1.29e-16	-8.27	-0.00542	0.00179	0.00247	-3.03	-0.00979	0.00287	0.000642	-3.41
0.0109	0.00111	2.31e-17	5.1e-23	9.88	0.0109	0.00407	0.00766	2.67	0.0111	0.00145	1.82e-14	7.66	0.0106	0.00233	5.44e-06	4.55	0.011	0.00329	0.000847	3.34
-0.00785	0.000795	2.32e-17	5.12e-23	-9.88	-0.00602	0.00308	0.0511	-1.95	-0.00887	0.00106	7.2e-17	-8.34	-0.00722	0.00167	1.52e-05	-4.33	-0.0058	0.00207	0.00506	-2.8
-0.00968	0.00098	2.42e-17	5.35e-23	-9.87	-0.0074	0.00409	0.0707	-1.81	-0.0118	0.00126	7.5e-21	-9.37	-0.00615	0.00211	0.00355	-2.92	-0.00647	0.00283	0.0225	-2.28
0.00627	0.000634	2.42e-17	5.35e-23	9.87	0.00606	0.00251	0.0156	2.42	0.00665	0.000781	1.57e-17	8.52	0.00529	0.00143	0.000222	3.69	0.00562	0.00226	0.0127	2.49
-0.0101	0.00103	2.43e-17	5.36e-23	-9.87	-0.00876	0.00394	0.0263	-2.22	-0.0117	0.00131	3.55e-19	-8.95	-0.00565	0.00237	0.0172	-2.38	-0.00986	0.00285	0.000545	-3.46
0.00993	0.00101	2.43e-17	5.38e-23	9.87	0.0086	0.00381	0.0239	2.26	0.0111	0.00138	9.82e-16	8.03	0.00896	0.00189	2.19e-06	4.74	0.0078	0.00292	0.00758	2.67
0.0204	0.00207	2.45e-17	5.4e-23	9.87	0.0178	0.00652	0.00636	2.73	0.0251	0.00287	2.48e-18	8.73	0.0135	0.00422	0.00142	3.19	0.017	0.00552	0.00203	3.09
-0.0135	0.00136	2.45e-17	5.42e-23	-9.87	-0.014	0.00597	0.0192	-2.34	-0.0154	0.00178	4.89e-18	-8.66	-0.00953	0.00284	0.000779	-3.36	-0.0114	0.00376	0.0024	-3.04
-0.0101	0.00102	2.48e-17	5.48e-23	-9.87	-0.006	0.00361	0.0963	-1.66	-0.0116	0.00143	5.1e-16	-8.11	-0.0105	0.00194	7.13e-08	-5.39	-0.00598	0.00284	0.0352	-2.11
-0.0103	0.00105	2.48e-17	5.49e-23	-9.87	-0.0117	0.00343	0.000653	-3.41	-0.0109	0.00132	1.53e-16	-8.25	-0.00843	0.00243	0.000532	-3.46	-0.0088	0.00335	0.00868	-2.62
0.0102	0.00104	2.5e-17	5.52e-23	9.87	0.0141	0.00479	0.00319	2.95	0.00978	0.00126	8.28e-15	7.76	0.0104	0.0024	1.55e-05	4.32	0.0114	0.00349	0.00106	3.28
0.0131	0.00133	2.51e-17	5.54e-23	9.87	0.0121	0.00499	0.0152	2.43	0.0147	0.0017	5.17e-18	8.65	0.0117	0.00301	0.000106	3.88	0.00811	0.00376	0.031	2.16
-0.0106	0.00107	2.51e-17	5.55e-23	-9.87	-0.00395	0.00396	0.319	-0.996	-0.0125	0.00145	5.54e-18	-8.64	-0.00932	0.00217	1.68e-05	-4.3	-0.00843	0.00285	0.00305	-2.96
-0.00438	0.000444	2.62e-17	5.78e-23	-9.87	-0.00412	0.0016	0.0103	-2.57	-0.00479	0.000564	2.15e-17	-8.49	-0.00413	0.000962	1.8e-05	-4.29	-0.00244	0.00148	0.0991	-1.65
-0.00947	0.00096	2.63e-17	5.8e-23	-9.87	-0.00544	0.0048	0.257	-1.13	-0.0104	0.00118	1.99e-18	-8.76	-0.00865	0.00231	0.000182	-3.74	-0.00727	0.00267	0.00635	-2.73
-0.00586	0.000594	2.64e-17	5.83e-23	-9.87	-0.00706	0.00239	0.00312	-2.96	-0.00658	0.000739	5.52e-19	-8.9	-0.00386	0.00138	0.00506	-2.8	-0.00431	0.00183	0.0184	-2.36
0.00957	0.00097	2.77e-17	6.12e-23	9.86	0.00881	0.00381	0.021	2.31	0.00971	0.00123	2.71e-15	7.9	0.00947	0.00208	5.52e-06	4.54	0.0094	0.00316	0.00291	2.98
0.00706	0.000716	2.8e-17	6.19e-23	9.86	0.0131	0.00311	2.48e-05	4.22	0.00734	0.000881	8.62e-17	8.32	0.00455	0.0016	0.0045	2.84	0.00702	0.00241	0.00362	2.91
-0.0135	0.00137	2.8e-17	6.19e-23	-9.86	-0.0119	0.00546	0.0293	-2.18	-0.0134	0.00172	7.24e-15	-7.78	-0.0135	0.0031	1.29e-05	-4.36	-0.0152	0.0042	0.000284	-3.63
-0.00528	0.000535	2.82e-17	6.23e-23	-9.86	-0.00401	0.00249	0.107	-1.61	-0.00631	0.000649	2.21e-22	-9.73	-0.00402	0.00124	0.00123	-3.23	-0.000553	0.00181	0.761	-0.305
-0.00767	0.000778	2.83e-17	6.26e-23	-9.86	-0.00585	0.00263	0.026	-2.23	-0.0107	0.00106	1.06e-23	-10	-0.00344	0.00175	0.0496	-1.96	-0.00427	0.00183	0.0196	-2.33
-0.00828	0.00084	2.84e-17	6.27e-23	-9.86	-0.00409	0.00353	0.247	-1.16	-0.00868	0.00107	6.44e-16	-8.08	-0.00837	0.00178	2.7e-06	-4.69	-0.00802	0.00252	0.00148	-3.18
-0.0085	0.000862	2.84e-17	6.27e-23	-9.86	-0.00749	0.00349	0.0318	-2.15	-0.00906	0.00109	7.41e-17	-8.34	-0.00754	0.00194	0.000101	-3.89	-0.00761	0.00259	0.00332	-2.94
-0.00555	0.000563	2.88e-17	6.36e-23	-9.86	-0.00566	0.00221	0.0103	-2.56	-0.00638	0.00074	6.59e-18	-8.62	-0.00517	0.00124	3.06e-05	-4.17	-0.00282	0.00146	0.0537	-1.93
-0.0123	0.00125	3.02e-17	6.68e-23	-9.85	-0.0144	0.00483	0.00286	-2.98	-0.0127	0.00162	5.12e-15	-7.82	-0.0119	0.00275	1.47e-05	-4.33	-0.0102	0.00345	0.00297	-2.97
-0.00744	0.000756	3.03e-17	6.7e-23	-9.85	-0.00674	0.00263	0.0103	-2.56	-0.00889	0.000932	1.52e-21	-9.53	-0.00221	0.00188	0.242	-1.17	-0.00696	0.00239	0.00359	-2.91
0.0129	0.00131	3.05e-17	6.74e-23	9.85	0.00706	0.00409	0.0846	1.72	0.0144	0.00171	3.12e-17	8.44	0.013	0.00282	3.89e-06	4.62	0.00958	0.00431	0.0263	2.22
-0.00718	0.000729	3.07e-17	6.79e-23	-9.85	-0.00551	0.00273	0.0432	-2.02	-0.00778	0.000956	3.94e-16	-8.14	-0.00786	0.00154	3.58e-07	-5.09	-0.00411	0.00206	0.0463	-1.99
0.0163	0.00165	3.09e-17	6.83e-23	9.85	0.00998	0.0044	0.0232	2.27	0.021	0.00247	1.55e-17	8.52	0.0149	0.00322	3.71e-06	4.63	0.0103	0.00431	0.017	2.39
0.00861	0.000874	3.09e-17	6.84e-23	9.85	0.0108	0.00325	0.00086	3.33	0.00971	0.00116	6.5e-17	8.36	0.00692	0.0017	4.9e-05	4.06	0.00519	0.00279	0.0627	1.86
-0.0102	0.00103	3.11e-17	6.87e-23	-9.85	-0.00807	0.00409	0.0485	-1.97	-0.0119	0.00138	5.03e-18	-8.65	-0.0102	0.00217	2.48e-06	-4.71	-0.00439	0.00264	0.0963	-1.66
-0.0102	0.00104	3.13e-17	6.92e-23	-9.85	-0.0139	0.00446	0.00175	-3.13	-0.0117	0.00134	3.1e-18	-8.71	-0.00668	0.00216	0.00201	-3.09	-0.00791	0.00298	0.00797	-2.65
-0.00733	0.000744	3.13e-17	6.92e-23	-9.85	-0.00169	0.00296	0.569	-0.57	-0.00831	0.000977	1.93e-17	-8.5	-0.00698	0.00161	1.55e-05	-4.32	-0.0064	0.00196	0.00108	-3.27
0.0112	0.00114	3.15e-17	6.95e-23	9.85	0.01	0.00392	0.0108	2.55	0.0123	0.00153	7.14e-16	8.07	0.00972	0.00232	2.75e-05	4.19	0.00989	0.0033	0.0027	3
0.0174	0.00177	3.16e-17	6.97e-23	9.85	0.0109	0.00559	0.0506	1.95	0.0195	0.00228	1.21e-17	8.55	0.0188	0.00399	2.35e-06	4.72	0.00875	0.00559	0.117	1.57
0.0128	0.0013	3.18e-17	7.02e-23	9.85	0.0128	0.00684	0.0605	1.88	0.0133	0.00159	7.29e-17	8.34	0.013	0.00284	4.81e-06	4.57	0.00867	0.00437	0.0471	1.99
0.0108	0.0011	3.19e-17	7.04e-23	9.85	0.00725	0.00326	0.0263	2.22	0.013	0.00153	2.11e-17	8.49	0.00929	0.00222	2.81e-05	4.19	0.00802	0.00304	0.00844	2.63
-0.0125	0.00127	3.21e-17	7.09e-23	-9.85	-0.0117	0.00501	0.0199	-2.33	-0.0142	0.00166	1.14e-17	-8.56	-0.0101	0.00273	0.000221	-3.69	-0.00929	0.00342	0.00662	-2.72
0.0103	0.00104	3.28e-17	7.25e-23	9.84	0.00314	0.00399	0.431	0.787	0.0122	0.00136	2.34e-19	9	0.00796	0.00214	0.0002	3.72	0.0093	0.00329	0.00473	2.82
-0.0115	0.00117	3.29e-17	7.27e-23	-9.84	-0.0032	0.00463	0.49	-0.691	-0.0127	0.00145	1.5e-18	-8.79	-0.0117	0.00271	1.72e-05	-4.3	-0.00853	0.00372	0.0218	-2.29
-0.0114	0.00116	3.29e-17	7.28e-23	-9.84	-0.00956	0.00354	0.00689	-2.7	-0.0137	0.00181	3.42e-14	-7.58	-0.00948	0.00227	2.93e-05	-4.18	-0.0103	0.00247	2.94e-05	-4.18
-0.00581	0.000591	3.43e-17	7.58e-23	-9.84	-0.00678	0.00258	0.00845	-2.63	-0.00764	0.000758	7.18e-24	-10.1	-0.00513	0.00131	9.21e-05	-3.91	0.0016	0.00159	0.315	1
-0.011	0.00112	3.44e-17	7.59e-23	-9.84	-0.0114	0.00412	0.00551	-2.78	-0.0132	0.0015	1.72e-18	-8.77	-0.00905	0.00218	3.2e-05	-4.16	-0.00432	0.00341	0.205	-1.27
0.0118	0.0012	3.44e-17	7.6e-23	9.84	0.00872	0.00369	0.0182	2.36	0.0143	0.00164	2.6e-18	8.73	0.00816	0.00239	0.000658	3.41	0.0111	0.00371	0.00286	2.98
-0.00681	0.000692	3.46e-17	7.63e-23	-9.84	-0.00892	0.00345	0.00961	-2.59	-0.00734	0.000864	2.09e-17	-8.49	-0.00496	0.00157	0.00164	-3.15	-0.00627	0.00195	0.00131	-3.21
0.0163	0.00166	3.48e-17	7.69e-23	9.84	0.0168	0.00516	0.0011	3.26	0.0186	0.00221	3.83e-17	8.42	0.0123	0.00355	0.000542	3.46	0.0124	0.00492	0.0117	2.52
-0.00829	0.000843	3.69e-17	8.15e-23	-9.83	-0.00908	0.00276	0.001	-3.29	-0.00917	0.00113	3.53e-16	-8.15	-0.00526	0.00192	0.00617	-2.74	-0.00834	0.00215	0.000105	-3.88
-0.0136	0.00138	3.71e-17	8.19e-23	-9.83	-0.00869	0.00482	0.0714	-1.8	-0.0148	0.00181	2.8e-16	-8.18	-0.0114	0.00328	0.000543	-3.46	-0.0141	0.00347	4.82e-05	-4.06
-0.00914	0.00093	3.81e-17	8.41e-23	-9.83	-0.00994	0.00425	0.0194	-2.34	-0.00883	0.00119	9.88e-14	-7.44	-0.0101	0.00189	7.73e-08	-5.37	-0.00814	0.00299	0.00657	-2.72
0.00826	0.000841	3.86e-17	8.52e-23	9.83	0.00626	0.00331	0.059	1.89	0.0098	0.00114	9.18e-18	8.58	0.00729	0.0016	5.13e-06	4.56	0.00453	0.00245	0.0644	1.85
0.0209	0.00213	3.88e-17	8.58e-23	9.83	0.0159	0.00586	0.00649	2.72	0.0251	0.0032	3.82e-15	7.86	0.0203	0.00401	4.4e-07	5.05	0.0137	0.00557	0.0139	2.46
-0.0115	0.00117	3.89e-17	8.59e-23	-9.83	-0.00825	0.00444	0.0631	-1.86	-0.0124	0.0016	7.56e-15	-7.77	-0.0115	0.00229	5.17e-07	-5.02	-0.00944	0.00319	0.00305	-2.96
-0.00884	0.0009	4e-17	8.83e-23	-9.82	-0.00849	0.0036	0.0183	-2.36	-0.00997	0.00115	4.52e-18	-8.66	-0.00634	0.002	0.00157	-3.16	-0.00753	0.00256	0.00323	-2.94
-0.00897	0.000913	4.04e-17	8.92e-23	-9.82	-0.00934	0.0036	0.00954	-2.59	-0.00896	0.00115	6.95e-15	-7.79	-0.00916	0.00202	6.05e-06	-4.52	-0.0084	0.00284	0.00308	-2.96
-0.00836	0.000851	4.05e-17	8.95e-23	-9.82	-0.0106	0.00292	0.000268	-3.64	-0.00808	0.00112	5.52e-13	-7.21	-0.00743	0.00182	4.42e-05	-4.08	-0.00983	0.00247	7.03e-05	-3.98
-0.00533	0.000543	4.07e-17	9e-23	-9.82	-0.00133	0.00213	0.534	-0.623	-0.00699	0.000701	2.16e-23	-9.97	-0.00263	0.00121	0.0296	-2.18	-0.00392	0.00148	0.008	-2.65
-0.00982	0.001	4.11e-17	9.08e-23	-9.82	-0.00882	0.00385	0.0222	-2.29	-0.00922	0.00126	2.23e-13	-7.33	-0.0132	0.00235	1.71e-08	-5.64	-0.00837	0.0029	0.00397	-2.88
0.00929	0.000946	4.11e-17	9.08e-23	9.82	0.00909	0.00408	0.0257	2.23	0.0102	0.00119	1.64e-17	8.52	0.0086	0.00198	1.45e-05	4.34	0.00507	0.00313	0.105	1.62
0.0148	0.0015	4.17e-17	9.22e-23	9.82	0.014	0.00507	0.0059	2.75	0.0167	0.00201	8.81e-17	8.32	0.0127	0.00328	0.000108	3.87	0.0106	0.00399	0.00773	2.66
-0.00885	0.000901	4.19e-17	9.25e-23	-9.82	-0.00194	0.0033	0.556	-0.589	-0.01	0.00117	1.21e-17	-8.55	-0.00814	0.002	4.61e-05	-4.07	-0.00868	0.00252	0.000583	-3.44
-0.00597	0.000608	4.27e-17	9.43e-23	-9.82	-0.00589	0.00253	0.0198	-2.33	-0.0069	0.000772	3.87e-19	-8.94	-0.00424	0.00133	0.0014	-3.19	-0.00409	0.00182	0.0247	-2.25
-0.00726	0.00074	4.36e-17	9.64e-23	-9.82	-0.0081	0.0026	0.00186	-3.11	-0.00833	0.000924	1.98e-19	-9.01	-0.0055	0.00177	0.00182	-3.12	-0.00295	0.0023	0.2	-1.28
-0.00574	0.000585	4.55e-17	1.01e-22	-9.81	-0.00607	0.00222	0.00624	-2.73	-0.00675	0.000729	2.09e-20	-9.26	-0.00459	0.00141	0.00118	-3.24	-0.00163	0.00171	0.34	-0.954
0.0176	0.0018	4.61e-17	1.02e-22	9.81	0.0199	0.00699	0.00433	2.85	0.0186	0.00228	2.92e-16	8.18	0.0175	0.00391	7.11e-06	4.49	0.0101	0.00571	0.077	1.77
-0.0125	0.00128	4.62e-17	1.02e-22	-9.81	-0.00521	0.00482	0.28	-1.08	-0.0132	0.0016	1.6e-16	-8.25	-0.0132	0.003	1.12e-05	-4.39	-0.0124	0.00388	0.00137	-3.2
0.0125	0.00127	4.68e-17	1.03e-22	9.81	0.00968	0.00389	0.013	2.49	0.0144	0.00175	1.61e-16	8.25	0.0116	0.00246	2.19e-06	4.73	0.00726	0.00418	0.0823	1.74
-0.00862	0.000878	4.69e-17	1.04e-22	-9.81	-0.00845	0.00329	0.0103	-2.57	-0.0103	0.00116	6.48e-19	-8.88	-0.00495	0.00206	0.0163	-2.4	-0.00693	0.0021	0.00097	-3.3
-0.0129	0.00132	4.72e-17	1.04e-22	-9.81	-0.0178	0.00511	0.000481	-3.49	-0.0118	0.00167	1.97e-12	-7.04	-0.0129	0.00297	1.43e-05	-4.34	-0.0166	0.00392	2.27e-05	-4.24
0.0056	0.000571	4.73e-17	1.04e-22	9.81	0.00642	0.00208	0.002	3.09	0.00558	0.000753	1.23e-13	7.41	0.00512	0.00114	6.95e-06	4.5	0.00634	0.00183	0.000542	3.46
0.00965	0.000984	4.74e-17	1.05e-22	9.81	0.00931	0.00331	0.00491	2.81	0.0112	0.00131	1.74e-17	8.51	0.00796	0.00193	3.67e-05	4.13	0.00535	0.0033	0.105	1.62
0.0163	0.00166	4.79e-17	1.06e-22	9.81	0.0104	0.00549	0.0585	1.89	0.0189	0.00214	1.01e-18	8.83	0.0137	0.00372	0.000222	3.69	0.0113	0.00505	0.025	2.24
-0.00656	0.000669	4.94e-17	1.09e-22	-9.8	-0.00549	0.00287	0.0559	-1.91	-0.00692	0.000843	2.33e-16	-8.2	-0.00523	0.00149	0.000442	-3.51	-0.00744	0.00198	0.000172	-3.76
-0.0071	0.000725	4.95e-17	1.09e-22	-9.8	-0.00215	0.00201	0.285	-1.07	-0.0084	0.00112	5.63e-14	-7.52	-0.00784	0.00132	3.08e-09	-5.93	-0.00629	0.00188	0.000798	-3.35
0.00656	0.000669	4.97e-17	1.1e-22	9.8	0.00206	0.00221	0.351	0.933	0.00809	0.000853	2.44e-21	9.48	0.00529	0.00145	0.000267	3.65	0.00331	0.00237	0.162	1.4
0.0108	0.0011	5.04e-17	1.11e-22	9.8	0.0106	0.00352	0.00266	3	0.0112	0.00148	4.14e-14	7.56	0.0107	0.00229	2.79e-06	4.69	0.00902	0.00311	0.00379	2.9
0.0192	0.00196	5.07e-17	1.12e-22	9.8	0.0165	0.00552	0.00276	2.99	0.0237	0.0028	2.3e-17	8.48	0.016	0.00409	9.49e-05	3.9	0.0119	0.00503	0.0184	2.36
-0.0128	0.0013	5.09e-17	1.13e-22	-9.8	-0.0228	0.00596	0.000131	-3.82	-0.0118	0.00162	2.79e-13	-7.3	-0.0124	0.00303	3.93e-05	-4.11	-0.0143	0.00375	0.000141	-3.81
-0.00996	0.00102	5.14e-17	1.14e-22	-9.8	-0.0103	0.00395	0.00928	-2.6	-0.0101	0.00132	1.82e-14	-7.66	-0.011	0.00225	9.6e-07	-4.9	-0.00747	0.0027	0.00573	-2.76
0.0133	0.00136	5.24e-17	1.16e-22	9.8	0.0177	0.00866	0.0404	2.05	0.0123	0.00154	1.96e-15	7.94	0.0159	0.00336	2.17e-06	4.74	0.0214	0.00722	0.00299	2.97
-0.0121	0.00123	5.39e-17	1.19e-22	-9.79	-0.0108	0.00518	0.0378	-2.08	-0.0117	0.00161	3.28e-13	-7.28	-0.0128	0.00273	2.61e-06	-4.7	-0.013	0.00317	4.21e-05	-4.1
-0.00525	0.000536	5.39e-17	1.19e-22	-9.79	-0.0054	0.0023	0.0189	-2.35	-0.00585	0.000681	7.84e-18	-8.6	-0.0041	0.00116	0.0004	-3.54	-0.00402	0.00161	0.0125	-2.5
0.00706	0.000721	5.41e-17	1.19e-22	9.79	0.00464	0.00274	0.0903	1.69	0.00749	0.000908	1.63e-16	8.25	0.0069	0.00158	1.25e-05	4.37	0.00637	0.0024	0.00789	2.66
0.0135	0.00138	5.47e-17	1.21e-22	9.79	0.00559	0.00392	0.154	1.43	0.0163	0.00188	3.07e-18	8.71	0.0146	0.00287	3.59e-07	5.09	0.00587	0.00415	0.157	1.41
-0.00841	0.000859	5.55e-17	1.23e-22	-9.79	-0.0114	0.00367	0.00194	-3.1	-0.00871	0.00108	7.14e-16	-8.07	-0.00745	0.00201	0.000203	-3.71	-0.00705	0.0024	0.00327	-2.94
-0.00746	0.000762	5.56e-17	1.23e-22	-9.79	-0.00627	0.00297	0.035	-2.11	-0.00813	0.000995	3.21e-16	-8.17	-0.00659	0.00163	5.19e-05	-4.05	-0.00651	0.00211	0.00208	-3.08
-0.00937	0.000957	5.59e-17	1.23e-22	-9.79	-0.0034	0.00323	0.293	-1.05	-0.0124	0.00133	7.66e-21	-9.36	-0.00818	0.00196	2.92e-05	-4.18	-0.00429	0.00242	0.0767	-1.77
-0.0092	0.00094	5.65e-17	1.25e-22	-9.79	-0.0117	0.00364	0.00133	-3.21	-0.00944	0.00119	1.66e-15	-7.96	-0.00791	0.00213	0.000202	-3.72	-0.00865	0.00285	0.00242	-3.03
0.0102	0.00104	5.77e-17	1.28e-22	9.79	0.0115	0.00396	0.00353	2.92	0.012	0.00134	4.07e-19	8.94	0.0056	0.0021	0.0076	2.67	0.00985	0.00373	0.00821	2.64
-0.0078	0.000797	5.89e-17	1.3e-22	-9.79	-0.00801	0.00283	0.00467	-2.83	-0.00912	0.00109	6.97e-17	-8.35	-0.00615	0.00161	0.000137	-3.81	-0.00559	0.00209	0.00755	-2.67
0.00389	0.000398	6.01e-17	1.33e-22	9.78	0.00377	0.00173	0.0289	2.18	0.00457	0.000492	1.51e-20	9.29	0.00224	0.000899	0.0129	2.49	0.00271	0.00127	0.0325	2.14
-0.0117	0.0012	6.06e-17	1.34e-22	-9.78	-0.00831	0.00509	0.102	-1.63	-0.0116	0.00148	6.16e-15	-7.8	-0.0119	0.00278	1.91e-05	-4.28	-0.0141	0.00366	0.000121	-3.84
-0.0127	0.0013	6.31e-17	1.39e-22	-9.78	-0.0168	0.0056	0.00261	-3.01	-0.0136	0.00159	1.68e-17	-8.51	-0.0108	0.00299	0.000296	-3.62	-0.00784	0.00412	0.0574	-1.9
-0.0077	0.000787	6.42e-17	1.42e-22	-9.78	-0.00919	0.003	0.00223	-3.06	-0.00741	0.000992	8.25e-14	-7.47	-0.00734	0.00174	2.41e-05	-4.22	-0.00925	0.00253	0.000252	-3.66
0.0174	0.00178	6.59e-17	1.46e-22	9.77	0.0058	0.00715	0.417	0.811	0.0184	0.00222	1.17e-16	8.29	0.0189	0.004	2.27e-06	4.73	0.0148	0.00559	0.00791	2.66
0.0081	0.000829	6.6e-17	1.46e-22	9.77	0.00718	0.003	0.0168	2.39	0.00884	0.00107	1.63e-16	8.25	0.00714	0.00172	3.2e-05	4.16	0.0065	0.00271	0.0166	2.4
-0.0103	0.00105	6.61e-17	1.46e-22	-9.77	-0.00885	0.00423	0.0364	-2.09	-0.0111	0.00137	5.53e-16	-8.1	-0.01	0.00221	5.91e-06	-4.53	-0.00762	0.00304	0.0122	-2.51
0.0215	0.0022	6.61e-17	1.46e-22	9.77	-0.00308	0.00801	0.701	-0.384	0.0241	0.00282	1.53e-17	8.53	0.025	0.00484	2.39e-07	5.17	0.0177	0.00663	0.00764	2.67
-0.0078	0.000798	6.71e-17	1.48e-22	-9.77	-0.00591	0.00384	0.124	-1.54	-0.00788	0.000981	9.68e-16	-8.03	-0.00874	0.00182	1.55e-06	-4.8	-0.00633	0.0025	0.0114	-2.53
-0.0125	0.00128	6.84e-17	1.51e-22	-9.77	-0.0144	0.00492	0.00354	-2.92	-0.0132	0.00168	4.47e-15	-7.84	-0.01	0.00257	9.59e-05	-3.9	-0.0133	0.00392	0.000683	-3.4
0.00719	0.000735	6.88e-17	1.52e-22	9.77	0.00916	0.00302	0.00243	3.03	0.00755	0.000944	1.23e-15	8	0.00641	0.00147	1.26e-05	4.37	0.00543	0.00256	0.0342	2.12
-0.00889	0.00091	6.89e-17	1.52e-22	-9.77	-0.00408	0.00308	0.185	-1.33	-0.0107	0.00125	7.06e-18	-8.61	-0.00795	0.00196	5.02e-05	-4.05	-0.00669	0.00225	0.0029	-2.98
0.0185	0.00189	6.9e-17	1.53e-22	9.77	0.0236	0.00787	0.00271	3	0.0181	0.00229	2.81e-15	7.9	0.0201	0.00463	1.35e-05	4.35	0.0153	0.00627	0.0146	2.44
0.0115	0.00118	7.21e-17	1.59e-22	9.76	0.00666	0.00466	0.153	1.43	0.0123	0.0015	2.55e-16	8.19	0.0117	0.00247	2.28e-06	4.73	0.00939	0.00402	0.0194	2.34
-0.00911	0.000933	7.23e-17	1.6e-22	-9.76	-0.00288	0.00369	0.435	-0.781	-0.0112	0.00123	1.07e-19	-9.08	-0.00775	0.00196	7.89e-05	-3.95	-0.00556	0.00252	0.0271	-2.21
-0.00669	0.000685	7.41e-17	1.64e-22	-9.76	-0.00814	0.00258	0.00161	-3.15	-0.0073	0.000884	1.44e-16	-8.26	-0.00639	0.00147	1.48e-05	-4.33	-0.00309	0.00204	0.13	-1.51
0.00802	0.000822	7.45e-17	1.65e-22	9.76	0.00933	0.003	0.00186	3.11	0.00864	0.00105	1.69e-16	8.24	0.00668	0.00174	0.000128	3.83	0.00596	0.00275	0.0303	2.17
-0.0102	0.00104	7.5e-17	1.66e-22	-9.76	-0.011	0.00487	0.0234	-2.27	-0.0109	0.00131	1.02e-16	-8.3	-0.0094	0.00221	2.14e-05	-4.25	-0.00712	0.0034	0.0361	-2.1
0.00841	0.000861	7.64e-17	1.69e-22	9.76	0.00502	0.00275	0.0673	1.83	0.00903	0.00107	2.4e-17	8.47	0.00742	0.00221	0.0008	3.35	0.00918	0.00277	0.000911	3.32
-0.00967	0.000991	7.68e-17	1.7e-22	-9.76	-0.006	0.00329	0.0683	-1.82	-0.012	0.00132	1.08e-19	-9.08	-0.0082	0.00221	0.000204	-3.71	-0.00497	0.00263	0.059	-1.89
0.0107	0.00109	7.75e-17	1.71e-22	9.76	0.00505	0.0035	0.149	1.44	0.0117	0.0014	5.54e-17	8.37	0.0107	0.00241	8.98e-06	4.44	0.00935	0.00365	0.0104	2.56
0.0131	0.00134	7.84e-17	1.73e-22	9.76	0.00821	0.00442	0.0633	1.86	0.016	0.00181	6.58e-19	8.88	0.0102	0.00282	0.000278	3.64	0.00892	0.0037	0.0158	2.41
-0.0349	0.00358	7.98e-17	1.76e-22	-9.75	-0.0286	0.0135	0.0345	-2.11	-0.0382	0.00445	8.02e-18	-8.6	-0.0269	0.00878	0.00218	-3.06	-0.0318	0.0106	0.00264	-3.01
-0.0116	0.00119	8.01e-17	1.77e-22	-9.75	-0.0128	0.00512	0.0123	-2.5	-0.0133	0.00156	1.13e-17	-8.56	-0.009	0.00234	0.000122	-3.84	-0.00785	0.00376	0.037	-2.09
-0.0114	0.00117	8.16e-17	1.8e-22	-9.75	-0.0155	0.0051	0.00242	-3.03	-0.0105	0.00148	9.94e-13	-7.13	-0.0118	0.00247	1.63e-06	-4.79	-0.0132	0.00362	0.000264	-3.65
-0.0101	0.00103	8.29e-17	1.83e-22	-9.75	-0.0108	0.00482	0.0246	-2.25	-0.00941	0.0013	4.41e-13	-7.24	-0.00957	0.00225	2.13e-05	-4.25	-0.0148	0.00315	2.6e-06	-4.7
-0.00743	0.000762	8.33e-17	1.84e-22	-9.75	-0.0077	0.00316	0.0147	-2.44	-0.00697	0.000945	1.67e-13	-7.37	-0.00841	0.00174	1.28e-06	-4.84	-0.00842	0.00243	0.000521	-3.47
0.00955	0.00098	8.58e-17	1.9e-22	9.75	0.00433	0.00312	0.165	1.39	0.012	0.00127	5.91e-21	9.39	0.00783	0.00213	0.000243	3.67	0.00399	0.00312	0.202	1.28
-0.00815	0.000836	8.6e-17	1.9e-22	-9.75	-0.0112	0.00324	0.000573	-3.44	-0.00969	0.0011	1.83e-18	-8.77	-0.00777	0.00177	1.16e-05	-4.38	-0.000929	0.00225	0.68	-0.413
0.00877	0.0009	8.68e-17	1.92e-22	9.75	0.00359	0.00283	0.205	1.27	0.0102	0.00117	2.73e-18	8.72	0.0085	0.00205	3.38e-05	4.15	0.00641	0.00267	0.0166	2.4
0.0128	0.00131	8.8e-17	1.94e-22	9.74	0.00926	0.00424	0.029	2.18	0.0144	0.00174	1.07e-16	8.3	0.00959	0.00284	0.000734	3.38	0.0135	0.00378	0.000342	3.58
-0.00891	0.000914	8.84e-17	1.95e-22	-9.74	-0.00682	0.00369	0.0645	-1.85	-0.00863	0.00121	1.12e-12	-7.11	-0.00947	0.00189	5.07e-07	-5.02	-0.0101	0.00249	5.24e-05	-4.04
-0.00806	0.000827	8.84e-17	1.95e-22	-9.74	-0.0114	0.0034	0.000802	-3.35	-0.00865	0.00101	9.85e-18	-8.58	-0.00495	0.00202	0.0142	-2.45	-0.0073	0.00259	0.00488	-2.81
0.00848	0.00087	9.07e-17	2e-22	9.74	0.00692	0.00313	0.0272	2.21	0.0103	0.00114	1.94e-19	9.02	0.00533	0.00179	0.00293	2.98	0.00665	0.00266	0.0126	2.5
-0.00514	0.000528	9.08e-17	2.01e-22	-9.74	-0.00331	0.00247	0.179	-1.34	-0.00546	0.000646	2.71e-17	-8.46	-0.00454	0.00129	0.000451	-3.51	-0.00488	0.00152	0.00134	-3.21
0.0104	0.00107	9.11e-17	2.01e-22	9.74	0.01	0.00352	0.00432	2.85	0.0119	0.00146	4.83e-16	8.12	0.00746	0.00207	0.00032	3.6	0.0107	0.00323	0.000929	3.31
0.00757	0.000777	9.12e-17	2.02e-22	9.74	0.00721	0.00255	0.00472	2.83	0.00832	0.00103	6.04e-16	8.09	0.00594	0.00161	0.000225	3.69	0.00743	0.00242	0.00211	3.07
-0.0101	0.00104	9.13e-17	2.02e-22	-9.74	-0.0151	0.00412	0.000246	-3.67	-0.0105	0.00138	3.13e-14	-7.59	-0.00836	0.00208	5.83e-05	-4.02	-0.00951	0.00302	0.00163	-3.15
-0.0128	0.00132	9.23e-17	2.04e-22	-9.74	-0.0128	0.00557	0.0214	-2.3	-0.0141	0.00171	1.51e-16	-8.26	-0.011	0.00275	6.15e-05	-4.01	-0.00988	0.00373	0.00809	-2.65
-0.0185	0.0019	9.33e-17	2.06e-22	-9.74	-0.0386	0.0111	0.000505	-3.48	-0.0172	0.00222	9.04e-15	-7.75	-0.0133	0.00473	0.00503	-2.8	-0.0349	0.00695	5.22e-07	-5.02
0.017	0.00174	9.36e-17	2.07e-22	9.74	0.00809	0.00551	0.142	1.47	0.0191	0.00232	1.9e-16	8.23	0.0184	0.00385	1.7e-06	4.79	0.0124	0.00488	0.0108	2.55
0.0142	0.00146	9.39e-17	2.07e-22	9.74	0.00697	0.00601	0.246	1.16	0.016	0.00195	1.88e-16	8.23	0.0114	0.00295	0.000112	3.86	0.0152	0.00404	0.000171	3.76
-0.00776	0.000797	9.42e-17	2.08e-22	-9.74	-0.00647	0.003	0.0311	-2.16	-0.00839	0.00104	9.33e-16	-8.04	-0.00742	0.00164	6.18e-06	-4.52	-0.00599	0.00238	0.0119	-2.51
0.00737	0.000757	9.44e-17	2.09e-22	9.74	0.00642	0.00286	0.0249	2.24	0.00871	0.00099	1.4e-18	8.8	0.00519	0.00153	0.000718	3.38	0.00556	0.00238	0.0193	2.34
-0.0091	0.000934	9.64e-17	2.13e-22	-9.74	-0.0112	0.00381	0.00328	-2.94	-0.0098	0.00121	5e-16	-8.11	-0.00647	0.00191	0.000722	-3.38	-0.00988	0.00291	0.000696	-3.39
-0.00505	0.000519	9.81e-17	2.17e-22	-9.73	-0.00587	0.00243	0.0156	-2.42	-0.00547	0.000651	4.2e-17	-8.41	-0.00452	0.00113	6.32e-05	-4	-0.00327	0.00159	0.04	-2.05
-0.0112	0.00115	1e-16	2.22e-22	-9.73	-0.0146	0.00406	0.000307	-3.61	-0.0118	0.00143	1.59e-16	-8.25	-0.00831	0.0028	0.00296	-2.97	-0.0096	0.00364	0.00835	-2.64
0.0161	0.00165	1.02e-16	2.25e-22	9.73	0.0123	0.00689	0.0739	1.79	0.0166	0.00198	4.91e-17	8.39	0.0165	0.00395	2.85e-05	4.19	0.0126	0.00609	0.0383	2.07
0.00967	0.000993	1.02e-16	2.25e-22	9.73	0.0122	0.00414	0.00323	2.95	0.0106	0.00138	1.55e-14	7.68	0.00701	0.00176	6.69e-05	3.99	0.0117	0.00307	0.000132	3.82
-0.0103	0.00106	1.03e-16	2.27e-22	-9.73	-0.00693	0.00456	0.129	-1.52	-0.0101	0.00129	6.73e-15	-7.79	-0.0113	0.00239	2.1e-06	-4.74	-0.0125	0.00392	0.00136	-3.2
0.0175	0.00179	1.03e-16	2.28e-22	9.73	0.0123	0.00674	0.067	1.83	0.0196	0.00227	6.75e-18	8.62	0.0141	0.00387	0.000269	3.64	0.0149	0.00604	0.0136	2.47
-0.0137	0.00141	1.04e-16	2.29e-22	-9.73	-0.0185	0.0052	0.000369	-3.56	-0.0133	0.00172	1.47e-14	-7.69	-0.0105	0.00331	0.00148	-3.18	-0.0198	0.00494	6.06e-05	-4.01
0.00819	0.000842	1.06e-16	2.35e-22	9.73	0.0108	0.00311	0.000533	3.46	0.00888	0.00111	1.17e-15	8.01	0.00694	0.00166	2.85e-05	4.19	0.00532	0.00279	0.0561	1.91
-0.00444	0.000456	1.07e-16	2.37e-22	-9.72	-0.00444	0.00205	0.0307	-2.16	-0.00489	0.000562	3.29e-18	-8.7	-0.00357	0.00106	0.00072	-3.38	-0.00314	0.00141	0.0266	-2.22
-0.00703	0.000723	1.07e-16	2.37e-22	-9.72	-0.0111	0.00327	0.000723	-3.38	-0.00685	0.000897	2.12e-14	-7.64	-0.00566	0.00169	0.000789	-3.36	-0.00854	0.00212	5.77e-05	-4.02
-0.011	0.00113	1.12e-16	2.47e-22	-9.72	-0.017	0.00452	0.000175	-3.75	-0.0106	0.00144	1.81e-13	-7.36	-0.0106	0.00242	1.24e-05	-4.37	-0.0107	0.00356	0.00275	-2.99
-0.0107	0.0011	1.13e-16	2.49e-22	-9.72	-0.00742	0.00385	0.0541	-1.93	-0.0118	0.00143	2.37e-16	-8.2	-0.0104	0.00232	7.78e-06	-4.47	-0.00785	0.00334	0.0188	-2.35
-0.00759	0.00078	1.13e-16	2.5e-22	-9.72	-0.00141	0.00269	0.601	-0.523	-0.0107	0.00109	1.09e-22	-9.8	-0.00552	0.00151	0.000257	-3.66	-0.00377	0.00212	0.0754	-1.78
-0.0123	0.00127	1.13e-16	2.51e-22	-9.72	-0.0156	0.00572	0.00636	-2.73	-0.0118	0.00164	6.38e-13	-7.19	-0.0117	0.00259	6.31e-06	-4.52	-0.0147	0.0037	7.02e-05	-3.98
-0.0133	0.00137	1.14e-16	2.51e-22	-9.72	-0.0189	0.00617	0.00221	-3.06	-0.011	0.00169	6.45e-11	-6.53	-0.0166	0.00333	6.58e-07	-4.97	-0.0192	0.00397	1.26e-06	-4.85
[truncated: 13,968 more rows]
