# Supplementary material for: Controlling bias and inflation in epigenome- and transcriptome-wide association studies using the empirical null distribution
Source: Genome Biol. 2017 Jan 27;18:19. doi: 10.1186/s13059-016-1131-9 (PMC5273857; doi:10.1186/s13059-016-1131-9)
Supplement: Additional file 6 — Additional Excel Table S3c. Additional Excel Table S3c with output of significant results of the TWAS meta-analyses of age: effect sizes, standard error, P values, test statistics of all cohorts, and the meta-analysis results. (121 KB XLSX) [file 13059_2016_1131_MOESM6_ESM.xlsx]

## Sheet: STable3c_sign_twas_age
eff.size.meta	std.err.meta	pval.adj.meta	pval.org.meta	tstat.meta	eff.size.CODAM	std.err.CODAM	pval.CODAM	tstat.CODAM	eff.size.LL	std.err.LL	pval.LL	tstat.LL	eff.size.LLS	std.err.LLS	pval.LLS	tstat.LLS	eff.size.RS	std.err.RS	pval.RS	tstat.RS
-0.0451	0.00234	1.49e-78	3.93e-83	-19.3	-0.0465	0.0117	6.65e-05	-3.99	-0.0439	0.00267	1.78e-60	-16.4	-0.0494	0.00643	1.42e-14	-7.69	-0.0502	0.00919	4.57e-08	-5.47
-0.0352	0.00242	3.08e-43	8.12e-48	-14.5	-0.0485	0.0108	7.45e-06	-4.48	-0.0308	0.0028	4.07e-28	-11	-0.0506	0.00665	2.93e-14	-7.6	-0.044	0.00926	2.08e-06	-4.75
-0.0291	0.00201	3.22e-43	8.51e-48	-14.5	-0.0259	0.00824	0.0017	-3.14	-0.0301	0.00234	6.74e-38	-12.9	-0.027	0.00538	5.14e-07	-5.02	-0.0258	0.00779	0.000935	-3.31
-0.0217	0.0015	4.38e-43	1.16e-47	-14.5	-0.0196	0.00579	0.000725	-3.38	-0.0226	0.0018	2.6e-36	-12.6	-0.0219	0.00402	5.13e-08	-5.45	-0.0167	0.00474	0.000428	-3.52
-0.052	0.00359	4.57e-43	1.21e-47	-14.5	-0.0475	0.026	0.0679	-1.83	-0.0489	0.0038	8.15e-38	-12.9	-0.0862	0.015	8.23e-09	-5.76	-0.0792	0.0196	5.35e-05	-4.04
-0.00774	0.000582	7.39e-36	1.95e-40	-13.3	-0.00915	0.00218	2.7e-05	-4.2	-0.00761	0.000692	4e-28	-11	-0.00725	0.00157	3.83e-06	-4.62	-0.00846	0.00199	2.16e-05	-4.25
-0.0161	0.00126	5.91e-33	1.56e-37	-12.8	-0.0109	0.00539	0.0429	-2.02	-0.016	0.0015	1.6e-26	-10.7	-0.018	0.00307	4.56e-09	-5.86	-0.0166	0.00457	0.000279	-3.63
-0.00491	0.000395	6.22e-31	1.64e-35	-12.4	-0.00815	0.00168	1.19e-06	-4.86	-0.005	0.000463	3.28e-27	-10.8	-0.00353	0.00112	0.00159	-3.16	-0.00408	0.00129	0.00148	-3.18
-0.0524	0.00432	3.13e-29	8.26e-34	-12.1	-0.0349	0.0289	0.226	-1.21	-0.051	0.005	2.11e-24	-10.2	-0.0537	0.0101	1.19e-07	-5.3	-0.0757	0.0193	8.68e-05	-3.92
-0.0252	0.00217	1.43e-26	3.78e-31	-11.6	-0.0366	0.0112	0.00103	-3.28	-0.0233	0.00253	3.67e-20	-9.2	-0.0301	0.00563	8.73e-08	-5.35	-0.0278	0.00763	0.000275	-3.64
-0.0429	0.00374	7.75e-26	2.04e-30	-11.5	-0.0432	0.0182	0.0173	-2.38	-0.0389	0.00443	1.55e-18	-8.79	-0.0567	0.00959	3.34e-09	-5.91	-0.0506	0.0123	4.09e-05	-4.1
-0.00516	0.000455	2.98e-25	7.86e-30	-11.3	-0.00303	0.00194	0.117	-1.57	-0.00555	0.000544	2.16e-24	-10.2	-0.00408	0.00123	0.000902	-3.32	-0.00509	0.00137	0.000198	-3.72
-0.00863	0.000763	4.31e-25	1.14e-29	-11.3	-0.0123	0.0031	7.06e-05	-3.97	-0.00829	0.000911	8.52e-20	-9.11	-0.00854	0.00193	9.72e-06	-4.42	-0.00896	0.00267	0.00079	-3.36
-0.00786	0.000695	4.46e-25	1.18e-29	-11.3	-0.0132	0.00217	1.07e-09	-6.1	-0.00761	0.000868	1.95e-18	-8.76	-0.00613	0.00186	0.000993	-3.29	-0.00662	0.00204	0.00116	-3.25
-0.017	0.00153	6.46e-24	1.71e-28	-11.1	-0.0138	0.00609	0.0235	-2.27	-0.0165	0.00187	1.18e-18	-8.82	-0.0215	0.00392	4.21e-08	-5.48	-0.0155	0.00456	0.000709	-3.39
-0.0555	0.00507	2.69e-23	7.1e-28	-10.9	-0.0418	0.0378	0.269	-1.11	-0.0536	0.00567	3.8e-21	-9.44	-0.0583	0.0131	8.97e-06	-4.44	-0.0955	0.0274	0.000484	-3.49
-0.00998	0.000912	2.77e-23	7.31e-28	-10.9	-0.00769	0.00414	0.0636	-1.85	-0.00998	0.00106	3.47e-21	-9.45	-0.0124	0.00276	7.15e-06	-4.49	-0.00841	0.00294	0.00416	-2.87
-0.0117	0.00107	2.84e-23	7.5e-28	-10.9	-0.0134	0.00408	0.00102	-3.28	-0.0104	0.00129	5.8e-16	-8.09	-0.0139	0.0027	2.5e-07	-5.16	-0.0158	0.00354	7.96e-06	-4.47
-0.025	0.00231	1.02e-22	2.68e-27	-10.8	-0.0111	0.00911	0.224	-1.22	-0.0273	0.00277	6.84e-23	-9.85	-0.0226	0.00563	6.23e-05	-4	-0.0211	0.00861	0.0143	-2.45
-0.0227	0.0021	1.02e-22	2.69e-27	-10.8	-0.0182	0.00875	0.0371	-2.09	-0.0216	0.00251	6.08e-18	-8.63	-0.0294	0.00557	1.28e-07	-5.28	-0.0238	0.00677	0.000452	-3.51
0.00739	0.00069	3.24e-22	8.56e-27	10.7	0.00719	0.00251	0.00417	2.86	0.00732	0.000829	1.04e-18	8.83	0.00626	0.00188	0.000847	3.34	0.00967	0.00222	1.36e-05	4.35
0.00995	0.00094	1.22e-21	3.21e-26	10.6	0.0131	0.00388	0.000763	3.37	0.01	0.00108	2.31e-20	9.25	0.00573	0.00262	0.0289	2.19	0.0149	0.00378	7.94e-05	3.95
-0.0062	0.000586	1.48e-21	3.89e-26	-10.6	-0.00635	0.00205	0.00189	-3.11	-0.00639	0.000716	4.52e-19	-8.92	-0.0068	0.00155	1.09e-05	-4.4	-0.00401	0.00181	0.0268	-2.21
-0.00818	0.00078	3.91e-21	1.03e-25	-10.5	-0.00727	0.00288	0.0117	-2.52	-0.00839	0.000935	3.1e-19	-8.97	-0.00773	0.00199	9.95e-05	-3.89	-0.00805	0.00281	0.00413	-2.87
-0.0228	0.00218	7.69e-21	2.03e-25	-10.4	-0.00885	0.00873	0.311	-1.01	-0.0219	0.0026	4.38e-17	-8.4	-0.0304	0.00566	7.97e-08	-5.37	-0.0271	0.00754	0.000327	-3.59
-0.00873	0.000841	1.07e-20	2.82e-25	-10.4	-0.00807	0.00353	0.0225	-2.28	-0.00889	0.000996	4.57e-19	-8.92	-0.00989	0.00226	1.18e-05	-4.38	-0.00621	0.00276	0.0246	-2.25
-0.0349	0.00339	2.83e-20	7.47e-25	-10.3	-0.0146	0.0161	0.362	-0.911	-0.0366	0.00385	1.95e-21	-9.51	-0.0374	0.0109	0.000598	-3.43	-0.0272	0.0119	0.0222	-2.29
-0.0196	0.00194	2.14e-19	5.64e-24	-10.1	-0.0201	0.0083	0.0153	-2.42	-0.0197	0.00232	2.36e-17	-8.47	-0.0209	0.00476	1.11e-05	-4.39	-0.0161	0.00698	0.0213	-2.3
-0.00572	0.000569	3.09e-19	8.15e-24	-10.1	-0.00437	0.00258	0.0903	-1.69	-0.00555	0.000672	1.54e-16	-8.25	-0.00492	0.00148	0.000864	-3.33	-0.00925	0.00192	1.5e-06	-4.81
0.00834	0.000833	5.12e-19	1.35e-23	10	0.00815	0.00291	0.00514	2.8	0.00761	0.00101	6.06e-14	7.51	0.0134	0.00219	9.99e-10	6.11	0.00608	0.00264	0.0214	2.3
-0.00517	0.000517	5.84e-19	1.54e-23	-10	-0.0067	0.00192	0.000478	-3.49	-0.00563	0.00062	1.09e-19	-9.08	-0.00319	0.00132	0.0153	-2.43	-0.00356	0.00187	0.0564	-1.91
-0.0085	0.000854	9.03e-19	2.38e-23	-9.96	-0.0148	0.00347	2.05e-05	-4.26	-0.00738	0.00101	2.81e-13	-7.3	-0.0103	0.00228	6.37e-06	-4.51	-0.0106	0.00295	0.000329	-3.59
-0.0142	0.00144	2.52e-18	6.64e-23	-9.85	-0.0125	0.00582	0.0316	-2.15	-0.0146	0.00169	6.05e-18	-8.63	-0.0169	0.00388	1.29e-05	-4.36	-0.00672	0.00507	0.185	-1.32
-0.0198	0.00201	2.94e-18	7.76e-23	-9.84	-0.0311	0.00757	4e-05	-4.11	-0.0195	0.00228	1.26e-17	-8.55	-0.0212	0.00711	0.0029	-2.98	-0.0103	0.00743	0.167	-1.38
0.00728	0.000742	3.99e-18	1.05e-22	9.81	0.00517	0.00248	0.0373	2.08	0.00792	0.000931	1.77e-17	8.51	0.00676	0.00176	0.000118	3.85	0.00596	0.00239	0.0127	2.49
-0.00828	0.000846	4.57e-18	1.21e-22	-9.79	-0.00644	0.00325	0.0476	-1.98	-0.00927	0.00103	2.19e-19	-9	-0.006	0.0021	0.0042	-2.86	-0.00652	0.00276	0.0184	-2.36
0.00487	0.000498	4.74e-18	1.25e-22	9.79	0.00531	0.00189	0.00496	2.81	0.00441	0.000594	1.08e-13	7.43	0.00701	0.00129	4.84e-08	5.46	0.00454	0.00179	0.0114	2.53
0.00487	0.0005	6.89e-18	1.82e-22	9.75	0.00249	0.00209	0.234	1.19	0.00496	0.000613	6.09e-16	8.09	0.00737	0.00117	3.42e-10	6.28	0.00104	0.0016	0.518	0.646
0.00779	0.000801	8.52e-18	2.25e-22	9.73	0.000244	0.00284	0.931	0.0861	0.00795	0.000954	7.97e-17	8.33	0.0111	0.00216	2.57e-07	5.15	0.0082	0.00286	0.00417	2.86
-0.0182	0.0019	3.79e-17	1e-21	-9.58	-0.0199	0.0053	0.00017	-3.76	-0.0173	0.00271	1.5e-10	-6.41	-0.0209	0.00399	1.54e-07	-5.25	-0.0155	0.00491	0.00158	-3.16
0.0268	0.00281	5.19e-17	1.37e-21	9.54	0.0141	0.00992	0.155	1.42	0.0334	0.00375	5.56e-19	8.9	0.0202	0.00548	0.000234	3.68	0.0174	0.00917	0.0583	1.89
-0.0162	0.00169	5.47e-17	1.44e-21	-9.54	-0.0173	0.0065	0.00787	-2.66	-0.0152	0.00205	1e-13	-7.44	-0.0188	0.00402	3.06e-06	-4.67	-0.0178	0.00651	0.00614	-2.74
-0.00313	0.000329	7.73e-17	2.04e-21	-9.5	-0.00433	0.00103	2.39e-05	-4.22	-0.00305	0.00039	5.53e-15	-7.81	-0.00278	0.000948	0.00332	-2.94	-0.00271	0.00129	0.0352	-2.11
-0.00569	0.000602	1.24e-16	3.26e-21	-9.45	-0.01	0.002	5.92e-07	-4.99	-0.00533	0.000757	1.86e-12	-7.04	-0.00457	0.00149	0.00222	-3.06	-0.00586	0.00178	0.000968	-3.3
0.0059	0.000626	1.81e-16	4.77e-21	9.41	0.00829	0.00235	0.000421	3.53	0.00598	0.000745	1.01e-15	8.03	0.00325	0.00172	0.0595	1.88	0.00723	0.00208	0.000518	3.47
-0.0274	0.00291	1.83e-16	4.82e-21	-9.41	-0.0302	0.0154	0.0492	-1.97	-0.0274	0.00332	1.69e-16	-8.24	-0.027	0.00834	0.00121	-3.24	-0.0265	0.0105	0.0117	-2.52
-0.0166	0.00177	2.82e-16	7.44e-21	-9.37	-0.0214	0.00754	0.00463	-2.83	-0.0155	0.00208	9.48e-14	-7.45	-0.0192	0.00471	4.69e-05	-4.07	-0.0187	0.00632	0.00303	-2.96
-0.0158	0.0017	3.63e-16	9.59e-21	-9.34	-0.0221	0.00694	0.00146	-3.18	-0.0161	0.00202	1.47e-15	-7.98	-0.02	0.00459	1.38e-05	-4.35	-0.00433	0.00546	0.428	-0.793
-0.00568	0.000611	6.06e-16	1.6e-20	-9.29	-0.00855	0.00246	0.000518	-3.47	-0.00531	0.000745	1.04e-12	-7.13	-0.00743	0.00148	5.62e-07	-5	-0.0033	0.00197	0.0932	-1.68
-0.00554	0.000597	6.48e-16	1.71e-20	-9.28	-0.00684	0.00235	0.00355	-2.92	-0.0056	0.000729	1.6e-14	-7.68	-0.00403	0.00155	0.0092	-2.6	-0.00637	0.00174	0.000259	-3.65
-0.0159	0.00172	6.94e-16	1.83e-20	-9.27	-0.0206	0.007	0.00327	-2.94	-0.0169	0.00206	2.16e-16	-8.21	-0.0111	0.00423	0.00858	-2.63	-0.0138	0.00617	0.025	-2.24
0.00496	0.000536	8.16e-16	2.15e-20	9.25	0.00688	0.00186	0.000209	3.71	0.00497	0.000642	9.93e-15	7.74	0.00446	0.00163	0.00628	2.73	0.00398	0.00162	0.0139	2.46
-0.0223	0.00242	1.11e-15	2.94e-20	-9.22	-0.0115	0.00936	0.219	-1.23	-0.023	0.00296	8.32e-15	-7.76	-0.023	0.00587	8.97e-05	-3.92	-0.0235	0.00769	0.00223	-3.06
-0.0156	0.00169	1.59e-15	4.21e-20	-9.18	-0.018	0.00702	0.0104	-2.56	-0.016	0.002	1.12e-15	-8.01	-0.0114	0.00421	0.007	-2.7	-0.0185	0.00669	0.00574	-2.76
-0.0101	0.0011	1.68e-15	4.44e-20	-9.18	-0.0129	0.00462	0.00535	-2.79	-0.00953	0.00131	3.92e-13	-7.26	-0.0122	0.0028	1.28e-05	-4.36	-0.00919	0.00378	0.015	-2.43
-0.0093	0.00101	1.74e-15	4.59e-20	-9.17	-0.00912	0.00413	0.0272	-2.21	-0.00856	0.00123	2.82e-12	-6.99	-0.0106	0.00257	3.97e-05	-4.11	-0.0124	0.00319	9.98e-05	-3.89
-0.00324	0.000353	1.75e-15	4.63e-20	-9.17	-0.00393	0.00149	0.00849	-2.63	-0.00339	0.000427	2.24e-15	-7.93	-0.00277	0.00086	0.00126	-3.23	-0.00255	0.00115	0.0261	-2.22
-0.00442	0.000483	2.07e-15	5.46e-20	-9.15	-0.00524	0.00169	0.00192	-3.1	-0.00415	0.000586	1.47e-12	-7.08	-0.00423	0.0012	0.000434	-3.52	-0.00639	0.00174	0.000241	-3.67
-0.00669	0.000735	3.57e-15	9.41e-20	-9.1	-0.00944	0.00268	0.000435	-3.52	-0.00647	0.000902	7.1e-13	-7.18	-0.00593	0.00182	0.00112	-3.26	-0.00732	0.00237	0.00198	-3.09
-0.00485	0.000536	5.51e-15	1.45e-19	-9.05	-0.00997	0.00172	6.18e-09	-5.81	-0.00385	0.000677	1.25e-08	-5.69	-0.00373	0.0013	0.0042	-2.86	-0.00786	0.00165	1.96e-06	-4.76
-0.0048	0.000532	6.65e-15	1.75e-19	-9.03	-0.0102	0.00181	2.06e-08	-5.61	-0.00384	0.000657	5.05e-09	-5.85	-0.00535	0.00132	5.06e-05	-4.05	-0.0057	0.00174	0.00102	-3.28
-0.00743	0.000825	7.82e-15	2.06e-19	-9.01	-0.0109	0.00332	0.00106	-3.28	-0.00754	0.00098	1.48e-14	-7.69	-0.00695	0.00228	0.00226	-3.05	-0.00518	0.00264	0.0497	-1.96
-0.0073	0.000812	9.27e-15	2.45e-19	-8.99	-0.00888	0.00341	0.0092	-2.6	-0.00634	0.000961	4.14e-11	-6.6	-0.0097	0.00216	6.8e-06	-4.5	-0.0102	0.00274	0.000201	-3.72
0.0183	0.00204	1.22e-14	3.23e-19	8.96	0.019	0.00802	0.0178	2.37	0.019	0.00246	1.21e-14	7.71	0.0164	0.0051	0.00131	3.21	0.0159	0.00697	0.0228	2.28
0.0174	0.00195	1.37e-14	3.61e-19	8.95	0.0127	0.00738	0.0861	1.72	0.02	0.00233	8.8e-18	8.59	0.0128	0.00505	0.0115	2.53	0.0081	0.00658	0.219	1.23
0.00298	0.000334	1.51e-14	3.98e-19	8.94	0.0036	0.00128	0.00496	2.81	0.00261	0.000397	4.87e-11	6.57	0.00449	0.00092	1.06e-06	4.88	0.00328	0.0011	0.00298	2.97
-0.0191	0.00214	2.09e-14	5.5e-19	-8.9	-0.0073	0.0135	0.589	-0.541	-0.0179	0.00239	6.28e-14	-7.5	-0.0326	0.0064	3.41e-07	-5.1	-0.0139	0.00882	0.115	-1.58
-0.0086	0.000967	2.18e-14	5.74e-19	-8.9	-0.00235	0.00439	0.592	-0.536	-0.0105	0.00115	4.42e-20	-9.18	-0.00311	0.00253	0.22	-1.23	-0.00584	0.00313	0.0621	-1.87
-0.0107	0.00121	3.13e-14	8.25e-19	-8.86	-0.0132	0.0049	0.0069	-2.7	-0.00979	0.00146	2.08e-11	-6.7	-0.012	0.00307	9.17e-05	-3.91	-0.0132	0.00378	0.00047	-3.5
-0.00389	0.000441	4.09e-14	1.08e-18	-8.83	-0.00574	0.00162	0.000391	-3.55	-0.00318	0.000543	4.84e-09	-5.85	-0.00509	0.00112	5.79e-06	-4.53	-0.00524	0.00132	7.34e-05	-3.97
-0.00321	0.000366	6.53e-14	1.72e-18	-8.77	-0.00728	0.00143	3.6e-07	-5.09	-0.00285	0.000438	7.79e-11	-6.5	-0.00387	0.000998	0.000105	-3.88	-0.00221	0.00115	0.054	-1.93
-0.00367	0.000419	7.83e-14	2.07e-18	-8.75	-0.00551	0.00153	0.000329	-3.59	-0.00282	0.000522	6.46e-08	-5.41	-0.00565	0.00103	4.32e-08	-5.48	-0.00438	0.00123	0.000384	-3.55
-0.018	0.00206	9.6e-14	2.53e-18	-8.73	-0.0103	0.00799	0.196	-1.29	-0.0155	0.00247	3.22e-10	-6.29	-0.0295	0.00529	2.42e-08	-5.58	-0.0243	0.00721	0.000762	-3.37
-0.00323	0.000376	3.21e-13	8.47e-18	-8.59	5.46e-05	0.00146	0.97	0.0374	-0.00376	0.000461	3.44e-16	-8.16	-0.00358	0.000955	0.000176	-3.75	-0.00157	0.00113	0.164	-1.39
0.00489	0.000569	3.37e-13	8.89e-18	8.59	0.00711	0.002	0.000377	3.56	0.00487	0.000677	6.54e-13	7.19	0.00425	0.00168	0.0116	2.52	0.00395	0.00182	0.0303	2.17
-0.0198	0.00231	3.39e-13	8.95e-18	-8.59	-0.013	0.00886	0.142	-1.47	-0.019	0.00268	1.26e-12	-7.1	-0.0248	0.00618	5.97e-05	-4.01	-0.0268	0.0102	0.00876	-2.62
-0.0223	0.00261	5.04e-13	1.33e-17	-8.54	-0.00142	0.015	0.925	-0.0945	-0.022	0.00296	1.22e-13	-7.41	-0.0276	0.00685	5.49e-05	-4.03	-0.0258	0.0124	0.0374	-2.08
-0.00327	0.000382	5.11e-13	1.35e-17	-8.54	-0.00406	0.00138	0.00337	-2.93	-0.0031	0.000471	4.63e-11	-6.58	-0.00288	0.000937	0.00213	-3.07	-0.0044	0.00122	0.000302	-3.61
-0.00696	0.000816	5.44e-13	1.44e-17	-8.53	-0.00839	0.00295	0.00444	-2.85	-0.00689	0.000986	2.75e-12	-6.99	-0.00679	0.00217	0.00174	-3.13	-0.00656	0.00261	0.012	-2.51
-0.00391	0.000461	8.14e-13	2.15e-17	-8.49	-0.00663	0.00181	0.000246	-3.67	-0.00374	0.00055	1.04e-11	-6.8	-0.00376	0.0012	0.00172	-3.13	-0.00347	0.00156	0.0263	-2.22
-0.0217	0.00256	8.76e-13	2.31e-17	-8.48	-0.00931	0.0107	0.386	-0.867	-0.0216	0.00306	1.74e-12	-7.05	-0.0277	0.00636	1.27e-05	-4.37	-0.0196	0.00914	0.0323	-2.14
0.00516	0.00061	1.02e-12	2.68e-17	8.46	0.00613	0.00218	0.00498	2.81	0.00532	0.000739	5.81e-13	7.2	0.0046	0.00181	0.011	2.54	0.00421	0.00173	0.0148	2.44
-0.00699	0.000827	1.06e-12	2.8e-17	-8.45	-0.00713	0.0037	0.0541	-1.93	-0.00653	0.000994	4.94e-11	-6.57	-0.00774	0.00199	0.000103	-3.88	-0.00909	0.00282	0.00125	-3.23
-0.00583	0.000691	1.29e-12	3.41e-17	-8.43	-0.00812	0.00246	0.000967	-3.3	-0.00529	0.000838	2.8e-10	-6.31	-0.00687	0.00175	8.72e-05	-3.92	-0.00607	0.00235	0.00995	-2.58
-0.003	0.000357	1.47e-12	3.87e-17	-8.42	-0.00623	0.00138	6.33e-06	-4.52	-0.00296	0.000446	3.11e-11	-6.64	-0.00206	0.000845	0.0148	-2.44	-0.00284	0.00106	0.00746	-2.68
-0.00332	0.000395	1.49e-12	3.94e-17	-8.41	-0.00339	0.00156	0.0302	-2.17	-0.00282	0.000476	3.07e-09	-5.93	-0.00498	0.000984	4.15e-07	-5.06	-0.00414	0.00133	0.00187	-3.11
-0.0911	0.0108	1.6e-12	4.23e-17	-8.41	-0.0978	0.0478	0.0407	-2.05	-0.0901	0.0126	7.06e-13	-7.18	-0.105	0.0295	0.000374	-3.56	-0.0695	0.0415	0.0937	-1.68
0.00784	0.000936	2.13e-12	5.62e-17	8.37	0.00957	0.00327	0.00348	2.92	0.00786	0.00112	2.47e-12	7	0.00474	0.00257	0.0651	1.84	0.0107	0.00314	0.000633	3.42
-0.00739	0.000884	2.21e-12	5.84e-17	-8.37	-0.0101	0.00371	0.00648	-2.72	-0.00619	0.00105	3.34e-09	-5.91	-0.00993	0.00226	1.08e-05	-4.4	-0.0114	0.00317	0.000312	-3.61
-0.02	0.0024	2.65e-12	6.98e-17	-8.35	-0.0247	0.00958	0.00999	-2.58	-0.0177	0.00284	5.03e-10	-6.22	-0.0255	0.00616	3.42e-05	-4.14	-0.0281	0.00899	0.0018	-3.12
-0.0114	0.00137	2.67e-12	7.04e-17	-8.35	-0.0111	0.00551	0.0447	-2.01	-0.0124	0.00162	1.68e-14	-7.67	-0.00794	0.00358	0.0266	-2.22	-0.00917	0.00498	0.0657	-1.84
0.00597	0.000718	3.64e-12	9.61e-17	8.31	0.00209	0.00288	0.467	0.727	0.00604	0.000849	1.14e-12	7.11	0.00633	0.00182	0.00052	3.47	0.00785	0.00274	0.00415	2.87
0.00574	0.000691	4.02e-12	1.06e-16	8.3	0.00666	0.0024	0.00559	2.77	0.00607	0.000844	6.46e-13	7.19	0.00401	0.00166	0.0158	2.41	0.00573	0.00255	0.0248	2.24
-0.00528	0.000636	4.13e-12	1.09e-16	-8.29	-0.00885	0.00213	3.37e-05	-4.15	-0.00424	0.000801	1.22e-07	-5.29	-0.00561	0.00155	0.00029	-3.62	-0.00777	0.0019	4.31e-05	-4.09
-0.00622	0.00075	4.16e-12	1.1e-16	-8.29	-0.00499	0.00314	0.112	-1.59	-0.00524	0.000937	2.2e-08	-5.6	-0.009	0.0017	1.24e-07	-5.29	-0.00766	0.00228	0.000769	-3.36
0.00643	0.000776	4.35e-12	1.15e-16	8.29	0.00521	0.00302	0.085	1.72	0.00651	0.000934	3.11e-12	6.97	0.00891	0.00195	4.78e-06	4.57	0.00212	0.00264	0.422	0.803
-0.00822	0.000992	4.4e-12	1.16e-16	-8.29	-0.0144	0.00418	0.000556	-3.45	-0.00723	0.00119	1.35e-09	-6.06	-0.00878	0.00247	0.000379	-3.55	-0.0108	0.00327	0.000934	-3.31
0.00949	0.00115	7.03e-12	1.85e-16	8.23	0.0113	0.00393	0.00397	2.88	0.00934	0.00138	1.37e-11	6.76	0.00648	0.0032	0.0428	2.03	0.0133	0.00389	0.000617	3.42
-0.003	0.000365	7.04e-12	1.86e-16	-8.23	-0.00377	0.00134	0.00481	-2.82	-0.0027	0.000449	1.71e-09	-6.02	-0.00358	0.000929	0.000115	-3.86	-0.00344	0.00109	0.00158	-3.16
0.00278	0.000337	7.35e-12	1.94e-16	8.23	0.00548	0.00118	3.54e-06	4.64	0.00235	0.00041	1.04e-08	5.72	0.00376	0.000885	2.16e-05	4.25	0.00202	0.00109	0.0645	1.85
-0.00661	0.000807	1e-11	2.64e-16	-8.19	-0.00696	0.00304	0.022	-2.29	-0.00524	0.000969	6.19e-08	-5.41	-0.0118	0.00205	8.22e-09	-5.76	-0.00812	0.00287	0.00462	-2.83
-0.00848	0.00104	1.07e-11	2.82e-16	-8.18	-0.0112	0.00392	0.00416	-2.87	-0.00808	0.00127	1.73e-10	-6.38	-0.00926	0.00247	0.000175	-3.75	-0.00779	0.00363	0.0318	-2.15
-0.00659	0.000807	1.21e-11	3.19e-16	-8.17	-0.00324	0.00359	0.368	-0.901	-0.00683	0.000945	4.89e-13	-7.23	-0.00496	0.00209	0.0179	-2.37	-0.00994	0.00303	0.00102	-3.28
-0.0163	0.002	1.24e-11	3.28e-16	-8.16	-0.00966	0.0088	0.272	-1.1	-0.0145	0.0024	1.47e-09	-6.05	-0.0253	0.00473	8.61e-08	-5.35	-0.0165	0.00738	0.0258	-2.23
-0.008	0.00098	1.28e-11	3.37e-16	-8.16	-0.011	0.00328	0.000778	-3.36	-0.00592	0.00121	1.02e-06	-4.89	-0.0136	0.00248	4.16e-08	-5.48	-0.0102	0.0031	0.00105	-3.28
-0.0463	0.00568	1.32e-11	3.49e-16	-8.16	-0.0479	0.0273	0.079	-1.76	-0.0398	0.00644	6.07e-10	-6.19	-0.0735	0.0156	2.48e-06	-4.71	-0.0767	0.0266	0.00396	-2.88
0.00726	0.000894	1.8e-11	4.74e-16	8.12	0.00688	0.00372	0.064	1.85	0.00783	0.00107	2.24e-13	7.33	0.00612	0.00222	0.00586	2.76	0.0048	0.00321	0.135	1.5
-0.00441	0.000544	2.01e-11	5.3e-16	-8.1	-0.00421	0.002	0.0352	-2.11	-0.00423	0.000655	1.09e-10	-6.45	-0.00648	0.00144	6.38e-06	-4.51	-0.00271	0.0018	0.131	-1.51
0.00847	0.00105	2.03e-11	5.37e-16	8.1	0.00991	0.00427	0.0202	2.32	0.00938	0.00126	1.08e-13	7.43	0.0056	0.00266	0.0352	2.11	0.00582	0.00334	0.081	1.75
-0.0178	0.0022	2.12e-11	5.6e-16	-8.1	-0.0298	0.00877	0.000675	-3.4	-0.0161	0.00254	2.6e-10	-6.32	-0.0218	0.00571	0.000136	-3.82	-0.016	0.0104	0.125	-1.54
-0.00267	0.000331	2.49e-11	6.56e-16	-8.08	-0.00355	0.00126	0.00486	-2.82	-0.00273	0.000406	1.83e-11	-6.72	-0.00136	0.000795	0.0871	-1.71	-0.00403	0.00107	0.000175	-3.75
0.0177	0.00219	2.5e-11	6.61e-16	8.08	0.00312	0.00786	0.691	0.397	0.0231	0.00268	5.55e-18	8.64	0.00767	0.00529	0.147	1.45	0.00795	0.00764	0.298	1.04
0.00471	0.000583	2.59e-11	6.82e-16	8.07	0.00805	0.00203	7.25e-05	3.97	0.00424	0.000722	4.2e-09	5.88	0.00588	0.00137	1.82e-05	4.29	0.00253	0.002	0.207	1.26
-0.00592	0.000737	3.47e-11	9.15e-16	-8.04	-0.00832	0.00283	0.00329	-2.94	-0.00538	0.000902	2.44e-09	-5.97	-0.00521	0.00177	0.00318	-2.95	-0.00944	0.00244	0.000107	-3.87
-0.00456	0.000568	3.87e-11	1.02e-15	-8.02	-0.00734	0.00201	0.000269	-3.64	-0.00402	0.000707	1.23e-08	-5.7	-0.00364	0.00134	0.00651	-2.72	-0.00768	0.00186	3.67e-05	-4.13
-0.00595	0.000743	4.32e-11	1.14e-15	-8.01	-0.00634	0.00281	0.0243	-2.25	-0.00501	0.000897	2.37e-08	-5.58	-0.0115	0.00198	6.09e-09	-5.81	-0.00438	0.00232	0.0593	-1.89
-0.00295	0.000369	4.84e-11	1.28e-15	-8	-0.00388	0.0014	0.00552	-2.78	-0.0031	0.000439	1.73e-12	-7.05	-0.00203	0.000999	0.0418	-2.04	-0.00243	0.00123	0.0478	-1.98
-0.0101	0.00127	4.93e-11	1.3e-15	-7.99	-0.00929	0.00537	0.0836	-1.73	-0.0102	0.00146	3.38e-12	-6.96	-0.0128	0.00348	0.000247	-3.67	-0.00453	0.00539	0.4	-0.841
0.00295	0.00037	4.99e-11	1.32e-15	7.99	0.00294	0.00119	0.0137	2.46	0.00295	0.000443	2.93e-11	6.65	0.00468	0.00115	4.49e-05	4.08	0.00131	0.00114	0.251	1.15
-0.0116	0.00146	7.19e-11	1.9e-15	-7.95	-0.0027	0.00676	0.69	-0.4	-0.0124	0.00176	1.68e-12	-7.06	-0.00773	0.00352	0.0282	-2.2	-0.0182	0.00501	0.000271	-3.64
0.00313	0.000395	9.22e-11	2.43e-15	7.92	-0.000134	0.0016	0.933	-0.0837	0.00313	0.000467	1.92e-11	6.71	0.00372	0.00103	0.000284	3.63	0.00445	0.00142	0.00174	3.13
-0.00377	0.000477	1.02e-10	2.68e-15	-7.9	-0.0049	0.00173	0.0047	-2.83	-0.0032	0.000585	4.34e-08	-5.48	-0.00529	0.00114	3.54e-06	-4.64	-0.00409	0.00165	0.0129	-2.49
0.017	0.00216	1.04e-10	2.74e-15	7.9	0.0128	0.00736	0.0833	1.73	0.0222	0.00274	5.89e-16	8.09	0.00801	0.00505	0.113	1.59	0.00671	0.00644	0.298	1.04
-0.00325	0.000411	1.11e-10	2.94e-15	-7.89	-0.00159	0.00172	0.355	-0.925	-0.00356	0.000485	2.18e-13	-7.34	-0.00249	0.0011	0.0235	-2.26	-0.00298	0.00143	0.0374	-2.08
-0.0147	0.00186	1.13e-10	2.99e-15	-7.89	0.0056	0.0131	0.668	0.428	-0.014	0.0021	2.67e-11	-6.66	-0.0194	0.00634	0.00218	-3.06	-0.0194	0.00559	0.000503	-3.48
0.00388	0.000492	1.23e-10	3.25e-15	7.88	0.0053	0.00202	0.00865	2.63	0.00414	0.000586	1.59e-12	7.07	0.00324	0.00135	0.0167	2.39	0.00209	0.00153	0.173	1.36
0.00578	0.000734	1.28e-10	3.37e-15	7.88	0.00579	0.00266	0.0298	2.17	0.00556	0.00091	9.69e-10	6.11	0.00555	0.00181	0.00218	3.07	0.00739	0.00221	0.000846	3.34
0.0163	0.00207	1.5e-10	3.97e-15	7.86	0.00357	0.00689	0.604	0.519	0.0199	0.0026	2.47e-14	7.62	0.0182	0.00491	0.000214	3.7	0.00173	0.0065	0.79	0.266
-0.0151	0.00192	1.59e-10	4.2e-15	-7.85	-0.018	0.00891	0.043	-2.02	-0.0146	0.00226	1.08e-10	-6.46	-0.0182	0.0051	0.000348	-3.58	-0.0123	0.00632	0.052	-1.94
-0.0147	0.00187	1.63e-10	4.3e-15	-7.85	-0.0124	0.00746	0.0956	-1.67	-0.0149	0.00229	6.45e-11	-6.53	-0.017	0.00489	0.000508	-3.48	-0.0115	0.00529	0.03	-2.17
0.00291	0.000371	1.79e-10	4.71e-15	7.83	0.00458	0.00156	0.00341	2.93	0.00285	0.000439	8.89e-11	6.48	0.00342	0.000931	0.000236	3.68	0.00102	0.00139	0.464	0.732
0.00447	0.000571	1.81e-10	4.79e-15	7.83	0.00643	0.00253	0.0111	2.54	0.00474	0.000661	7.33e-13	7.17	0.000619	0.00148	0.675	0.419	0.00927	0.00241	0.00012	3.85
-0.00401	0.000512	1.83e-10	4.82e-15	-7.83	-0.005	0.00194	0.0102	-2.57	-0.00367	0.000624	4.04e-09	-5.88	-0.00424	0.00126	0.000772	-3.36	-0.00538	0.0017	0.00153	-3.17
-0.0063	0.000805	1.94e-10	5.11e-15	-7.82	-0.0104	0.00299	0.000518	-3.47	-0.00504	0.000986	3.17e-07	-5.11	-0.00922	0.00194	1.89e-06	-4.77	-0.00666	0.0027	0.0135	-2.47
-0.00513	0.000656	1.98e-10	5.21e-15	-7.82	-0.00619	0.0023	0.00702	-2.7	-0.00482	0.000805	2.06e-09	-5.99	-0.0072	0.00164	1.16e-05	-4.39	-0.00288	0.00214	0.177	-1.35
-0.0178	0.00227	2e-10	5.27e-15	-7.82	-0.0181	0.0099	0.0672	-1.83	-0.0173	0.00274	2.58e-10	-6.32	-0.0172	0.00556	0.00202	-3.09	-0.0218	0.00741	0.00329	-2.94
-0.00389	0.000498	2.17e-10	5.71e-15	-7.81	-0.00568	0.00215	0.00824	-2.64	-0.00405	0.000593	8.37e-12	-6.83	-0.00246	0.00128	0.0544	-1.92	-0.00402	0.00169	0.0173	-2.38
-0.00372	0.000478	2.87e-10	7.57e-15	-7.77	-0.00267	0.00168	0.113	-1.59	-0.0038	0.000569	2.56e-11	-6.67	-0.00293	0.00141	0.0377	-2.08	-0.00493	0.00152	0.0012	-3.24
0.0145	0.00187	2.87e-10	7.58e-15	7.77	0.0201	0.0064	0.00163	3.15	0.011	0.00231	1.75e-06	4.78	0.0223	0.00473	2.51e-06	4.71	0.0202	0.00577	0.000466	3.5
-0.0054	0.000695	2.89e-10	7.64e-15	-7.77	-0.00913	0.00243	0.000177	-3.75	-0.00545	0.000856	1.95e-10	-6.36	-0.00377	0.00181	0.037	-2.09	-0.00458	0.00209	0.028	-2.2
-0.0115	0.00148	3e-10	7.9e-15	-7.77	-0.012	0.00564	0.0334	-2.13	-0.0109	0.00182	2.43e-09	-5.97	-0.0137	0.0038	0.000307	-3.61	-0.0122	0.00439	0.00551	-2.78
-0.00579	0.000747	3.53e-10	9.31e-15	-7.75	-0.00572	0.00253	0.024	-2.26	-0.00491	0.000942	1.82e-07	-5.22	-0.00528	0.00186	0.00453	-2.84	-0.0111	0.00214	2.4e-07	-5.17
-0.0099	0.00128	3.76e-10	9.93e-15	-7.74	-0.0109	0.00532	0.0411	-2.04	-0.00781	0.00153	3.17e-07	-5.11	-0.0183	0.00328	2.35e-08	-5.58	-0.0113	0.00426	0.00805	-2.65
-0.00377	0.000487	3.78e-10	9.96e-15	-7.74	-0.00607	0.00215	0.00484	-2.82	-0.00301	0.000571	1.31e-07	-5.28	-0.0059	0.00134	9.86e-06	-4.42	-0.00548	0.00164	0.000868	-3.33
-0.00354	0.000458	3.97e-10	1.05e-14	-7.73	-0.0025	0.00183	0.172	-1.37	-0.00397	0.000554	7.93e-13	-7.16	-0.00176	0.00119	0.139	-1.48	-0.0039	0.00141	0.00561	-2.77
-0.0084	0.00109	4.76e-10	1.26e-14	-7.71	-0.0117	0.00403	0.00376	-2.9	-0.00737	0.00133	3.23e-08	-5.53	-0.0106	0.00265	6.71e-05	-3.99	-0.00935	0.00364	0.0102	-2.57
-0.0039	0.000507	5.08e-10	1.34e-14	-7.7	-0.00351	0.00188	0.0616	-1.87	-0.00445	0.000617	5.63e-13	-7.21	-0.00283	0.00125	0.0236	-2.26	-0.00206	0.0017	0.225	-1.21
-0.0122	0.00159	5.13e-10	1.35e-14	-7.7	-0.0142	0.00807	0.0776	-1.76	-0.0119	0.00187	2.07e-10	-6.36	-0.0109	0.00405	0.00732	-2.68	-0.0165	0.00537	0.00213	-3.07
0.00422	0.000549	5.4e-10	1.43e-14	7.69	0.00319	0.00213	0.135	1.49	0.00425	0.000679	3.88e-10	6.26	0.00416	0.0013	0.00133	3.21	0.00488	0.00174	0.00498	2.81
-0.0034	0.000443	5.58e-10	1.47e-14	-7.69	-0.00681	0.00194	0.000454	-3.51	-0.00309	0.000517	2.31e-09	-5.97	-0.00326	0.00119	0.00633	-2.73	-0.00435	0.00159	0.00613	-2.74
-0.00436	0.000568	6.05e-10	1.6e-14	-7.68	-0.00873	0.00216	5.33e-05	-4.04	-0.00391	0.000693	1.63e-08	-5.65	-0.00519	0.00135	0.000123	-3.84	-0.00258	0.00197	0.19	-1.31
-0.00634	0.000825	6.18e-10	1.63e-14	-7.68	-0.00545	0.00365	0.136	-1.49	-0.00706	0.000978	5.31e-13	-7.22	-0.00569	0.00208	0.00618	-2.74	-0.00168	0.00295	0.569	-0.569
-0.00805	0.00105	6.51e-10	1.72e-14	-7.67	-0.0114	0.00444	0.0105	-2.56	-0.00733	0.00124	2.98e-09	-5.93	-0.0112	0.00274	4.25e-05	-4.09	-0.00637	0.00384	0.0967	-1.66
-0.00455	0.000594	6.61e-10	1.74e-14	-7.67	-0.00467	0.00244	0.0558	-1.91	-0.00525	0.00072	2.95e-13	-7.3	-0.00315	0.00144	0.0291	-2.18	-0.00186	0.00197	0.345	-0.945
0.0032	0.000418	7.15e-10	1.89e-14	7.66	0.00434	0.00178	0.0145	2.45	0.00274	0.000488	2.09e-08	5.6	0.00454	0.00112	4.65e-05	4.07	0.00444	0.00156	0.00452	2.84
-0.00522	0.000682	7.23e-10	1.91e-14	-7.66	-0.00917	0.00334	0.00597	-2.75	-0.00415	0.000792	1.62e-07	-5.24	-0.00772	0.00187	3.74e-05	-4.12	-0.00877	0.00235	0.000192	-3.73
-0.00341	0.000446	7.72e-10	2.04e-14	-7.65	-0.00388	0.0019	0.0411	-2.04	-0.00317	0.000528	1.94e-09	-6	-0.00368	0.00117	0.00167	-3.14	-0.00464	0.00151	0.00217	-3.07
-0.0227	0.00297	8.32e-10	2.2e-14	-7.64	-0.00396	0.0118	0.739	-0.334	-0.0226	0.00357	2.18e-10	-6.35	-0.0324	0.00766	2.39e-05	-4.23	-0.0201	0.00972	0.0391	-2.06
-0.00378	0.000495	8.34e-10	2.2e-14	-7.64	-0.00583	0.00164	0.000371	-3.56	-0.00396	0.000612	9.82e-11	-6.47	-0.00287	0.00119	0.0157	-2.42	-0.00197	0.00175	0.259	-1.13
0.00404	0.00053	8.7e-10	2.3e-14	7.63	0.00912	0.00191	1.78e-06	4.78	0.00339	0.000638	1.07e-07	5.31	0.00357	0.00139	0.0101	2.57	0.00544	0.00177	0.00212	3.07
0.00568	0.000744	8.89e-10	2.35e-14	7.63	0.00684	0.00303	0.0239	2.26	0.00552	0.000885	4.35e-10	6.24	0.00715	0.00187	0.000131	3.82	0.00306	0.00275	0.265	1.11
-0.00421	0.000551	8.94e-10	2.36e-14	-7.63	-0.00768	0.00202	0.000139	-3.81	-0.00352	0.000703	5.66e-07	-5	-0.00397	0.00126	0.00166	-3.14	-0.00597	0.0016	0.000186	-3.74
0.005	0.000656	9.26e-10	2.44e-14	7.62	0.00298	0.00304	0.327	0.981	0.00518	0.000775	2.24e-11	6.69	0.00497	0.00164	0.00237	3.04	0.00457	0.00237	0.0537	1.93
-0.00391	0.000513	9.36e-10	2.47e-14	-7.62	-0.00536	0.00171	0.0017	-3.14	-0.00486	0.000646	5.23e-14	-7.53	-0.00105	0.00126	0.406	-0.831	-0.00165	0.00152	0.276	-1.09
-0.0061	0.000801	9.66e-10	2.55e-14	-7.62	-0.00475	0.00348	0.172	-1.37	-0.00572	0.000965	3.18e-09	-5.92	-0.00875	0.00204	1.82e-05	-4.29	-0.00544	0.00248	0.0282	-2.19
0.019	0.0025	9.66e-10	2.55e-14	7.62	0.0217	0.00946	0.0217	2.29	0.0152	0.00304	5.43e-07	5.01	0.0332	0.00641	2.26e-07	5.18	0.0214	0.00782	0.00613	2.74
0.00705	0.000928	1.13e-09	2.98e-14	7.6	0.0113	0.0038	0.00286	2.98	0.00626	0.00113	2.63e-08	5.56	0.00921	0.00234	8.57e-05	3.93	0.00654	0.00289	0.0239	2.26
-0.00262	0.000345	1.16e-09	3.06e-14	-7.6	-0.00339	0.00138	0.014	-2.46	-0.0022	0.000429	2.74e-07	-5.14	-0.00231	0.000832	0.00561	-2.77	-0.00493	0.001	8.33e-07	-4.93
-0.0101	0.00133	1.31e-09	3.45e-14	-7.58	-0.0217	0.00557	9.68e-05	-3.9	-0.0102	0.00156	8.35e-11	-6.49	-0.0072	0.00367	0.0498	-1.96	-0.00634	0.00464	0.172	-1.37
-0.00511	0.000675	1.43e-09	3.77e-14	-7.57	-0.00564	0.00254	0.0264	-2.22	-0.00456	0.000812	1.98e-08	-5.61	-0.00626	0.00169	0.00022	-3.69	-0.00704	0.00237	0.00298	-2.97
-0.00588	0.000778	1.56e-09	4.1e-14	-7.56	-0.00674	0.00267	0.0116	-2.52	-0.00591	0.000976	1.4e-09	-6.06	-0.00653	0.00186	0.000449	-3.51	-0.00393	0.00242	0.104	-1.63
-0.00991	0.00132	2.03e-09	5.35e-14	-7.52	0.00266	0.00582	0.648	0.457	-0.0108	0.00152	1.13e-12	-7.11	-0.00758	0.00365	0.0381	-2.07	-0.0133	0.0049	0.00648	-2.72
-0.00537	0.000715	2.14e-09	5.66e-14	-7.52	-0.00588	0.00274	0.0321	-2.14	-0.00552	0.00086	1.42e-10	-6.41	-0.00417	0.00176	0.0176	-2.37	-0.00621	0.00259	0.0163	-2.4
-0.00229	0.000305	2.37e-09	6.26e-14	-7.5	-0.00221	0.00106	0.0371	-2.09	-0.00242	0.00038	1.9e-10	-6.37	-0.00155	0.000806	0.0546	-1.92	-0.00248	0.000841	0.00319	-2.95
-0.00616	0.000822	2.63e-09	6.93e-14	-7.49	-0.00643	0.00308	0.0366	-2.09	-0.00692	0.000993	3.13e-12	-6.97	-0.00406	0.00222	0.0671	-1.83	-0.00373	0.00252	0.139	-1.48
-0.00849	0.00113	2.7e-09	7.13e-14	-7.49	-0.012	0.00457	0.00858	-2.63	-0.00791	0.0014	1.76e-08	-5.63	-0.00668	0.00277	0.0157	-2.42	-0.0125	0.00332	0.000163	-3.77
-0.0038	0.000508	2.79e-09	7.35e-14	-7.48	-0.0068	0.00184	0.000221	-3.69	-0.00358	0.000625	9.59e-09	-5.74	-0.00305	0.00119	0.0105	-2.56	-0.00446	0.0018	0.0131	-2.48
0.00521	0.000697	2.88e-09	7.59e-14	7.48	0.00159	0.00258	0.537	0.618	0.00531	0.000844	3.26e-10	6.29	0.00845	0.00178	1.95e-06	4.76	0.00194	0.0023	0.399	0.843
-0.00693	0.000929	3.23e-09	8.52e-14	-7.46	-0.00858	0.00376	0.0224	-2.28	-0.00643	0.00112	8.19e-09	-5.76	-0.00939	0.00232	5.14e-05	-4.05	-0.0052	0.00319	0.103	-1.63
-0.00312	0.00042	4.54e-09	1.2e-13	-7.42	-0.0084	0.00163	2.39e-07	-5.17	-0.00281	0.000509	3.36e-08	-5.52	-0.00152	0.00104	0.146	-1.45	-0.00438	0.0014	0.00175	-3.13
-0.00686	0.000925	4.67e-09	1.23e-13	-7.41	-0.0114	0.00376	0.00234	-3.04	-0.00597	0.0011	5.66e-08	-5.43	-0.0087	0.00247	0.000436	-3.52	-0.00787	0.00305	0.0099	-2.58
0.00301	0.000407	5.35e-09	1.41e-13	7.4	0.00428	0.0016	0.0073	2.68	0.00267	0.000493	6.05e-08	5.42	0.00381	0.000989	0.000116	3.86	0.00312	0.00139	0.0246	2.25
-0.00349	0.000473	5.6e-09	1.48e-13	-7.39	-0.00464	0.00153	0.00243	-3.03	-0.0032	0.000598	8.26e-08	-5.36	-0.00238	0.00116	0.04	-2.05	-0.00582	0.00142	3.99e-05	-4.11
-0.00608	0.000828	7.88e-09	2.08e-13	-7.34	-0.00329	0.00298	0.27	-1.1	-0.00762	0.000991	1.49e-14	-7.69	-0.00232	0.00209	0.266	-1.11	-0.00214	0.00316	0.497	-0.679
-0.00682	0.00093	8.5e-09	2.24e-13	-7.33	-0.0119	0.00415	0.00426	-2.86	-0.0046	0.00112	4.39e-05	-4.09	-0.0122	0.00221	3.32e-08	-5.52	-0.0103	0.00311	0.000928	-3.31
0.00498	0.000679	9.1e-09	2.4e-13	7.32	0.00285	0.00229	0.214	1.24	0.00392	0.00085	3.91e-06	4.62	0.00884	0.00155	1.14e-08	5.71	0.00643	0.0024	0.00734	2.68
0.0166	0.00228	1.03e-08	2.73e-13	7.31	0.0192	0.00749	0.0106	2.56	0.0117	0.00285	4.38e-05	4.09	0.0288	0.00536	7.63e-08	5.38	0.025	0.00761	0.00101	3.29
0.00557	0.000763	1.08e-08	2.84e-13	7.3	0.00682	0.00274	0.0127	2.49	0.00623	0.00095	5.58e-11	6.55	0.00411	0.00185	0.0265	2.22	0.00304	0.00234	0.194	1.3
-0.00269	0.000369	1.14e-08	3.01e-13	-7.29	-0.00316	0.00132	0.0168	-2.39	-0.00279	0.000454	8.85e-10	-6.13	-0.000844	0.000942	0.37	-0.896	-0.00446	0.00113	7.9e-05	-3.95
-0.0355	0.00488	1.33e-08	3.52e-13	-7.27	-0.00448	0.0243	0.854	-0.184	-0.0417	0.00558	7.26e-14	-7.48	-0.019	0.0136	0.162	-1.4	-0.0137	0.0194	0.478	-0.71
0.00882	0.00121	1.34e-08	3.52e-13	7.27	0.00737	0.0047	0.117	1.57	0.00759	0.00142	8.61e-08	5.35	0.0167	0.00335	6.18e-07	4.99	0.00824	0.00451	0.0678	1.83
-0.00283	0.00039	1.42e-08	3.75e-13	-7.26	-0.00378	0.00131	0.00405	-2.87	-0.00239	0.000495	1.47e-06	-4.82	-0.00383	0.00091	2.51e-05	-4.21	-0.00293	0.00119	0.0135	-2.47
-0.00335	0.000462	1.51e-08	3.98e-13	-7.26	-0.00405	0.00174	0.0201	-2.32	-0.00361	0.000575	3.55e-10	-6.27	-0.00172	0.00109	0.114	-1.58	-0.00413	0.00143	0.00401	-2.88
0.00377	0.000522	1.86e-08	4.9e-13	7.23	0.00163	0.00195	0.403	0.836	0.00393	0.000632	4.9e-10	6.22	0.00524	0.00133	8.34e-05	3.93	0.00183	0.00171	0.286	1.07
0.0039	0.000541	2.22e-08	5.87e-13	7.2	0.00237	0.00219	0.279	1.08	0.0039	0.000643	1.25e-09	6.07	0.00398	0.00138	0.00389	2.89	0.00491	0.00196	0.0124	2.5
-0.00194	0.00027	2.23e-08	5.9e-13	-7.2	-0.00282	0.000924	0.00223	-3.06	-0.00182	0.000336	6.39e-08	-5.41	-0.00105	0.000671	0.118	-1.56	-0.00335	0.000823	4.6e-05	-4.08
0.00377	0.000523	2.28e-08	6e-13	7.2	0.0026	0.00212	0.219	1.23	0.00339	0.000626	6.2e-08	5.41	0.00542	0.00126	1.76e-05	4.29	0.00456	0.00201	0.0233	2.27
-0.00326	0.000453	2.29e-08	6.05e-13	-7.2	-0.00961	0.00171	1.75e-08	-5.63	-0.0026	0.000551	2.35e-06	-4.72	-0.00419	0.00115	0.000256	-3.66	-0.00175	0.00144	0.225	-1.21
0.0137	0.00191	2.47e-08	6.51e-13	7.19	0.0228	0.00723	0.0016	3.16	0.0124	0.00233	9.02e-08	5.35	0.0147	0.00472	0.00186	3.11	0.0141	0.00608	0.0201	2.32
0.0045	0.000626	2.49e-08	6.56e-13	7.19	0.00203	0.0024	0.397	0.846	0.00447	0.000751	2.78e-09	5.94	0.00585	0.0016	0.000262	3.65	0.00437	0.00217	0.0436	2.02
-0.0406	0.00566	2.83e-08	7.47e-13	-7.17	-0.0829	0.0303	0.00621	-2.74	-0.0381	0.00651	4.77e-09	-5.86	-0.0451	0.0145	0.00189	-3.11	-0.0357	0.0239	0.136	-1.49
-0.0128	0.00179	3.09e-08	8.14e-13	-7.16	-0.0132	0.0076	0.0825	-1.74	-0.0143	0.00214	2.56e-11	-6.67	-0.00568	0.00454	0.211	-1.25	-0.0135	0.00598	0.0236	-2.26
0.0125	0.00175	3.12e-08	8.24e-13	7.16	0.0207	0.00726	0.0043	2.86	0.0107	0.00209	2.82e-07	5.14	0.0151	0.00438	0.000557	3.45	0.017	0.00613	0.00548	2.78
-0.0119	0.00167	3.21e-08	8.47e-13	-7.15	-0.0155	0.00686	0.0242	-2.25	-0.0125	0.00201	4.59e-10	-6.23	-0.00856	0.00421	0.0418	-2.04	-0.0108	0.00533	0.0419	-2.03
-0.0042	0.000588	3.3e-08	8.7e-13	-7.15	-0.00523	0.0022	0.0174	-2.38	-0.00376	0.000713	1.39e-07	-5.27	-0.00547	0.00158	0.000532	-3.46	-0.0047	0.00177	0.00789	-2.66
-0.00749	0.00105	3.31e-08	8.73e-13	-7.15	-0.0101	0.00415	0.0147	-2.44	-0.00682	0.00125	5.28e-08	-5.44	-0.0085	0.0026	0.00108	-3.27	-0.00922	0.00379	0.015	-2.43
0.0073	0.00102	3.35e-08	8.83e-13	7.15	-0.00467	0.00405	0.249	-1.15	0.00951	0.00127	6.74e-14	7.49	0.00266	0.00231	0.251	1.15	0.00975	0.00332	0.00333	2.94
-0.00436	0.00061	3.49e-08	9.2e-13	-7.14	-0.00656	0.00235	0.00531	-2.79	-0.00432	0.000728	2.87e-09	-5.94	-0.00378	0.00157	0.0157	-2.42	-0.00387	0.00216	0.0736	-1.79
-0.0118	0.00166	3.56e-08	9.4e-13	-7.14	-0.0141	0.00767	0.0665	-1.84	-0.0117	0.00198	3.53e-09	-5.91	-0.0129	0.00416	0.00188	-3.11	-0.00999	0.00546	0.0675	-1.83
-0.00333	0.000468	3.92e-08	1.03e-12	-7.13	-0.00655	0.00135	1.23e-06	-4.85	-0.00277	0.000591	2.89e-06	-4.68	-0.00159	0.0012	0.185	-1.32	-0.00559	0.00146	0.000127	-3.83
-0.00325	0.000457	4.27e-08	1.13e-12	-7.11	-0.00652	0.00163	6.12e-05	-4.01	-0.0032	0.00056	1.13e-08	-5.71	-0.00129	0.00114	0.261	-1.12	-0.00421	0.00148	0.00441	-2.85
-0.00281	0.000395	4.34e-08	1.14e-12	-7.11	-0.00604	0.00137	9.73e-06	-4.42	-0.00215	0.000489	1.08e-05	-4.4	-0.0028	0.000961	0.00357	-2.91	-0.00449	0.00128	0.000455	-3.51
-0.00844	0.00119	4.38e-08	1.16e-12	-7.11	-0.0145	0.00494	0.00324	-2.94	-0.00776	0.0014	3.36e-08	-5.52	-0.0107	0.00316	0.000674	-3.4	-0.00626	0.00402	0.119	-1.56
-0.00459	0.000646	4.57e-08	1.21e-12	-7.1	-0.0117	0.00278	2.58e-05	-4.21	-0.00383	0.000767	6.05e-07	-4.99	-0.0042	0.00162	0.00951	-2.59	-0.00738	0.00231	0.00139	-3.2
-0.00732	0.00103	5.24e-08	1.38e-12	-7.09	-0.0021	0.00428	0.623	-0.492	-0.00777	0.00121	1.35e-10	-6.42	-0.00907	0.00282	0.00131	-3.21	-0.00404	0.00373	0.278	-1.08
0.00242	0.000342	5.5e-08	1.45e-12	7.08	0.00264	0.00132	0.0451	2	0.00229	0.000412	2.67e-08	5.56	0.0023	0.000839	0.00608	2.74	0.00356	0.00121	0.00323	2.94
0.00507	0.000717	5.78e-08	1.52e-12	7.07	0.00295	0.00259	0.255	1.14	0.00585	0.000858	9.27e-12	6.82	0.00319	0.00204	0.117	1.57	0.0036	0.00225	0.11	1.6
-0.00225	0.000319	6.12e-08	1.61e-12	-7.06	-0.00435	0.00121	0.00033	-3.59	-0.00242	0.00039	5.68e-10	-6.2	-0.000588	0.000775	0.448	-0.758	-0.00257	0.00106	0.0152	-2.43
0.00446	0.000632	6.14e-08	1.62e-12	7.06	0.00666	0.00272	0.0142	2.45	0.00446	0.000754	3.32e-09	5.91	0.00329	0.00162	0.0419	2.03	0.00511	0.00208	0.014	2.46
-0.00541	0.000768	6.87e-08	1.81e-12	-7.05	-0.00743	0.00328	0.0235	-2.27	-0.0049	0.000907	6.58e-08	-5.4	-0.00702	0.00199	0.000413	-3.53	-0.00559	0.00272	0.0395	-2.06
-0.00414	0.000587	7.05e-08	1.86e-12	-7.04	-0.00585	0.00168	0.000483	-3.49	-0.00427	0.000808	1.25e-07	-5.29	-0.00274	0.00128	0.032	-2.14	-0.00423	0.00158	0.00735	-2.68
-0.00691	0.000982	7.22e-08	1.91e-12	-7.04	-0.00359	0.00353	0.309	-1.02	-0.00697	0.00119	5.29e-09	-5.84	-0.00922	0.00242	0.000142	-3.8	-0.00496	0.00341	0.146	-1.45
-0.00341	0.000484	7.24e-08	1.91e-12	-7.04	-0.00577	0.00188	0.00212	-3.07	-0.00339	0.000584	6.64e-09	-5.8	-0.00236	0.00126	0.062	-1.87	-0.00349	0.00152	0.0214	-2.3
-0.00239	0.000339	7.31e-08	1.93e-12	-7.04	-0.00422	0.0013	0.00117	-3.25	-0.00251	0.000412	1.07e-09	-6.1	-0.00112	0.000827	0.177	-1.35	-0.00246	0.00117	0.0348	-2.11
-0.0075	0.00107	7.36e-08	1.94e-12	-7.04	-0.0133	0.00402	0.00091	-3.32	-0.0064	0.00129	6.73e-07	-4.97	-0.0106	0.0028	0.000154	-3.78	-0.00641	0.00334	0.0553	-1.92
-0.00554	0.000787	7.4e-08	1.95e-12	-7.04	-0.00582	0.00308	0.0591	-1.89	-0.00561	0.000946	3.15e-09	-5.92	-0.00653	0.00202	0.00124	-3.23	-0.0032	0.0026	0.218	-1.23
-0.00785	0.00112	7.45e-08	1.97e-12	-7.04	-0.0105	0.00493	0.0324	-2.14	-0.00623	0.00132	2.24e-06	-4.73	-0.0133	0.00295	7.22e-06	-4.49	-0.0108	0.00377	0.00419	-2.86
0.003	0.000426	7.56e-08	2e-12	7.03	0.00318	0.00163	0.0512	1.95	0.00323	0.000513	3.19e-10	6.29	0.00391	0.00113	0.000544	3.46	-9.79e-06	0.00135	0.994	-0.00725
-0.00197	0.000281	8.63e-08	2.28e-12	-7.02	-0.00403	0.00136	0.00311	-2.96	-0.00192	0.000331	6.84e-09	-5.79	-0.00212	0.000707	0.00274	-3	-0.00106	0.00102	0.297	-1.04
-0.00258	0.000368	9.28e-08	2.45e-12	-7.01	-0.00258	0.00105	0.0135	-2.47	-0.00301	0.00046	6.3e-11	-6.54	-0.00116	0.000982	0.238	-1.18	-0.0018	0.0012	0.135	-1.5
-0.0113	0.00162	9.81e-08	2.59e-12	-7	-0.00981	0.00551	0.0747	-1.78	-0.0123	0.00202	1.1e-09	-6.09	-0.00805	0.00391	0.0394	-2.06	-0.012	0.00516	0.0196	-2.33
-0.00528	0.000756	1.1e-07	2.91e-12	-6.98	-0.00359	0.00243	0.141	-1.47	-0.00505	0.000931	5.93e-08	-5.42	-0.00801	0.00194	3.66e-05	-4.13	-0.0042	0.00249	0.0909	-1.69
-0.0282	0.00404	1.19e-07	3.15e-12	-6.97	-0.0297	0.0221	0.179	-1.34	-0.0254	0.00452	2.04e-08	-5.61	-0.0406	0.0116	0.000438	-3.52	-0.0424	0.0188	0.024	-2.26
0.0137	0.00196	1.22e-07	3.23e-12	6.97	0.0183	0.00732	0.0123	2.5	0.0106	0.0024	1.02e-05	4.41	0.0233	0.00504	4.03e-06	4.61	0.0161	0.00594	0.00661	2.72
-0.00322	0.000463	1.32e-07	3.49e-12	-6.96	-0.00755	0.00141	8.33e-08	-5.36	-0.0025	0.000585	1.94e-05	-4.27	-0.00275	0.00125	0.0281	-2.2	-0.00358	0.00128	0.00532	-2.79
-0.0126	0.00181	1.33e-07	3.52e-12	-6.96	-0.0115	0.00761	0.131	-1.51	-0.013	0.00219	3.32e-09	-5.91	-0.0148	0.00446	0.000917	-3.31	-0.00685	0.00581	0.238	-1.18
-0.00261	0.000376	1.44e-07	3.81e-12	-6.94	-0.00393	0.00118	0.000848	-3.34	-0.00265	0.000478	2.8e-08	-5.55	-0.0015	0.000885	0.0905	-1.69	-0.003	0.00119	0.0118	-2.52
-0.0085	0.00123	1.54e-07	4.07e-12	-6.93	-0.0108	0.00534	0.0428	-2.03	-0.00737	0.00147	5.11e-07	-5.02	-0.0124	0.00308	5.6e-05	-4.03	-0.0091	0.00409	0.026	-2.23
-0.00296	0.000427	1.64e-07	4.32e-12	-6.93	-0.00527	0.0013	5.23e-05	-4.05	-0.00236	0.000533	9.3e-06	-4.43	-0.00388	0.00109	0.000358	-3.57	-0.00287	0.00138	0.0371	-2.08
-0.0168	0.00243	1.84e-07	4.84e-12	-6.91	-0.0342	0.0133	0.00996	-2.58	-0.0171	0.00293	4.9e-09	-5.85	-0.0132	0.00738	0.0728	-1.79	-0.0142	0.0059	0.0159	-2.41
-0.0103	0.00149	1.94e-07	5.13e-12	-6.9	-0.00439	0.00582	0.451	-0.754	-0.0102	0.00178	1.14e-08	-5.71	-0.0158	0.00387	4.34e-05	-4.09	-0.00609	0.00484	0.209	-1.26
0.00341	0.000494	2.03e-07	5.36e-12	6.9	0.00393	0.00189	0.0378	2.08	0.00324	0.000596	5.34e-08	5.44	0.00466	0.00131	0.000388	3.55	0.00244	0.00154	0.113	1.59
-0.00273	0.000397	2.26e-07	5.97e-12	-6.88	-0.00406	0.00181	0.0246	-2.25	-0.00289	0.000476	1.31e-09	-6.07	-0.00159	0.00101	0.116	-1.57	-0.00279	0.00125	0.0263	-2.22
0.00616	0.000896	2.35e-07	6.19e-12	6.88	0.0112	0.00354	0.00154	3.17	0.00557	0.00108	2.76e-07	5.14	0.00662	0.0021	0.00163	3.15	0.00612	0.00338	0.07	1.81
-0.00322	0.000469	2.35e-07	6.21e-12	-6.87	-0.00617	0.00164	0.00017	-3.76	-0.00324	0.000609	1.03e-07	-5.32	-0.00156	0.00103	0.131	-1.51	-0.004	0.00135	0.00317	-2.95
0.011	0.0016	2.47e-07	6.53e-12	6.87	0.00321	0.00621	0.605	0.517	0.0103	0.00192	8.73e-08	5.35	0.0143	0.00418	0.000633	3.42	0.0173	0.0054	0.00134	3.21
-0.00368	0.000537	2.57e-07	6.78e-12	-6.86	-0.00565	0.00196	0.00397	-2.88	-0.00364	0.000652	2.38e-08	-5.58	-0.00374	0.00138	0.00674	-2.71	-0.00237	0.00173	0.17	-1.37
0.00191	0.000278	2.59e-07	6.83e-12	6.86	0.0029	0.000988	0.00329	2.94	0.00205	0.000338	1.39e-09	6.06	0.00225	0.000768	0.00334	2.93	-3.85e-05	0.000832	0.963	-0.0463
-0.00793	0.00116	2.62e-07	6.9e-12	-6.86	-0.00924	0.00449	0.0394	-2.06	-0.00926	0.00138	1.81e-11	-6.72	-0.00667	0.00316	0.0348	-2.11	0.000907	0.0037	0.807	0.245
-0.0129	0.00188	2.65e-07	6.98e-12	-6.86	-0.0134	0.00768	0.0815	-1.74	-0.0126	0.00228	3.24e-08	-5.53	-0.0133	0.00453	0.00329	-2.94	-0.0138	0.00626	0.0277	-2.2
-0.00301	0.000439	2.72e-07	7.18e-12	-6.85	-0.00632	0.00149	2.22e-05	-4.24	-0.00233	0.000568	4.18e-05	-4.1	-0.00314	0.000969	0.0012	-3.24	-0.00386	0.00132	0.00354	-2.92
-0.0106	0.00154	2.77e-07	7.3e-12	-6.85	-0.00439	0.0068	0.518	-0.646	-0.0112	0.00177	2.25e-10	-6.34	-0.012	0.00413	0.00372	-2.9	-0.00296	0.00684	0.665	-0.433
-0.0116	0.00169	2.79e-07	7.36e-12	-6.85	-0.00274	0.00719	0.703	-0.381	-0.012	0.00196	8.86e-10	-6.13	-0.0136	0.0047	0.00392	-2.88	-0.0104	0.00638	0.102	-1.63
-0.0124	0.00181	3.03e-07	8.01e-12	-6.84	-0.0204	0.00873	0.0193	-2.34	-0.0107	0.00208	2.59e-07	-5.15	-0.0194	0.00498	0.0001	-3.89	-0.0122	0.00695	0.0792	-1.76
-0.00258	0.000377	3.09e-07	8.16e-12	-6.84	-0.00498	0.00123	5.38e-05	-4.04	-0.00217	0.000475	5.1e-06	-4.56	-0.00308	0.000908	0.000692	-3.39	-0.00208	0.00117	0.0761	-1.77
0.00331	0.000484	3.11e-07	8.22e-12	6.83	0.00212	0.00226	0.347	0.94	0.0032	0.000579	3.47e-08	5.52	0.00331	0.00122	0.00688	2.7	0.0047	0.00155	0.00239	3.04
-0.00456	0.000668	3.25e-07	8.58e-12	-6.83	-0.00185	0.00268	0.49	-0.69	-0.00507	0.000794	1.77e-10	-6.38	-0.00354	0.0017	0.038	-2.07	-0.00418	0.00243	0.0853	-1.72
-0.00622	0.000911	3.28e-07	8.64e-12	-6.83	-0.0115	0.00408	0.00498	-2.81	-0.00607	0.00108	2.19e-08	-5.6	-0.00587	0.00227	0.00989	-2.58	-0.0051	0.00317	0.109	-1.6
-0.00641	0.000941	3.5e-07	9.23e-12	-6.82	-0.00875	0.0038	0.0212	-2.3	-0.00641	0.00112	1.01e-08	-5.73	-0.00632	0.0024	0.00836	-2.64	-0.00479	0.00339	0.157	-1.41
-0.00513	0.000752	3.52e-07	9.28e-12	-6.82	-0.00606	0.00298	0.042	-2.03	-0.00511	0.000899	1.28e-08	-5.69	-0.00277	0.00196	0.156	-1.42	-0.00854	0.00254	0.000765	-3.37
-0.00372	0.000545	3.68e-07	9.7e-12	-6.81	-0.00518	0.00205	0.0116	-2.52	-0.004	0.000663	1.54e-09	-6.04	-0.00248	0.00142	0.081	-1.74	-0.00261	0.0017	0.123	-1.54
-0.00354	0.00052	3.75e-07	9.9e-12	-6.81	-0.00425	0.00199	0.0327	-2.14	-0.00427	0.000654	6.32e-11	-6.54	-0.00195	0.00111	0.0787	-1.76	-0.00149	0.00186	0.422	-0.803
-0.00955	0.0014	3.84e-07	1.01e-11	-6.8	-0.00516	0.00499	0.302	-1.03	-0.011	0.00172	1.75e-10	-6.38	-0.0087	0.00344	0.0114	-2.53	-0.00433	0.00473	0.361	-0.914
0.0148	0.00217	3.85e-07	1.02e-11	6.8	0.00918	0.00748	0.22	1.23	0.012	0.00264	5.29e-06	4.55	0.0247	0.00554	8.21e-06	4.46	0.0242	0.00741	0.00111	3.26
-0.0128	0.00188	3.95e-07	1.04e-11	-6.8	-0.00985	0.00792	0.214	-1.24	-0.0109	0.00217	4.82e-07	-5.03	-0.0211	0.00485	1.37e-05	-4.35	-0.0195	0.0089	0.028	-2.2
-0.0597	0.00879	4.15e-07	1.1e-11	-6.79	-0.0384	0.0416	0.356	-0.923	-0.0588	0.00986	2.46e-09	-5.96	-0.0613	0.0266	0.0214	-2.3	-0.0881	0.0384	0.0219	-2.29
0.00314	0.000463	4.28e-07	1.13e-11	6.79	0.0039	0.00162	0.0162	2.4	0.00315	0.00056	1.92e-08	5.62	0.00363	0.00124	0.00347	2.92	0.00177	0.00149	0.234	1.19
0.0127	0.00188	4.95e-07	1.31e-11	6.77	0.00847	0.00739	0.252	1.15	0.0159	0.00228	3.58e-12	6.95	0.00912	0.00455	0.0449	2.01	-0.00173	0.0064	0.787	-0.27
-0.0171	0.00253	5.11e-07	1.35e-11	-6.76	-0.0174	0.0124	0.16	-1.41	-0.0167	0.00285	4.48e-09	-5.87	-0.0197	0.00783	0.0117	-2.52	-0.0175	0.00989	0.076	-1.77
-0.00205	0.000304	5.79e-07	1.53e-11	-6.75	-0.00215	0.0012	0.0739	-1.79	-0.00139	0.000371	0.000178	-3.75	-0.00335	0.000758	1.01e-05	-4.42	-0.00417	0.000932	7.79e-06	-4.47
-0.00924	0.00137	6.15e-07	1.62e-11	-6.74	0.0042	0.00557	0.451	0.754	-0.0103	0.00163	3.18e-10	-6.29	-0.0132	0.00349	0.000151	-3.79	-0.00252	0.00493	0.609	-0.511
-0.00794	0.00118	6.16e-07	1.62e-11	-6.74	-0.00638	0.00501	0.203	-1.27	-0.00742	0.00141	1.41e-07	-5.26	-0.00953	0.00299	0.00146	-3.18	-0.0102	0.00394	0.00927	-2.6
0.00511	0.000758	6.23e-07	1.64e-11	6.73	0.0012	0.00248	0.628	0.485	0.00631	0.000937	1.66e-11	6.73	0.00419	0.00182	0.0214	2.3	0.00173	0.00271	0.522	0.641
-0.00637	0.000948	6.6e-07	1.74e-11	-6.73	-0.00174	0.00343	0.613	-0.506	-0.00602	0.00117	2.67e-07	-5.15	-0.00876	0.00218	6.05e-05	-4.01	-0.00809	0.00336	0.016	-2.41
-0.00508	0.000756	6.73e-07	1.78e-11	-6.72	-0.0121	0.00277	1.26e-05	-4.37	-0.00441	0.000912	1.36e-06	-4.83	-0.00691	0.00204	0.000704	-3.39	-0.00204	0.00238	0.393	-0.854
-0.00188	0.00028	7.14e-07	1.88e-11	-6.71	-0.00352	0.00108	0.00108	-3.27	-0.00207	0.000337	8.18e-10	-6.14	-0.000163	0.000713	0.819	-0.229	-0.00216	0.00095	0.0232	-2.27
0.00355	0.000528	7.2e-07	1.9e-11	6.71	0.00756	0.00213	0.000392	3.55	0.00365	0.000625	5.34e-09	5.84	0.000626	0.00129	0.628	0.485	0.00648	0.0022	0.00324	2.94
-0.0024	0.000357	7.45e-07	1.97e-11	-6.71	-0.00254	0.00138	0.0668	-1.83	-0.00261	0.000428	1.04e-09	-6.1	-0.000925	0.000937	0.324	-0.987	-0.00299	0.00118	0.0113	-2.53
0.00244	0.000363	7.69e-07	2.03e-11	6.7	0.00324	0.0013	0.0125	2.5	0.00219	0.000452	1.3e-06	4.84	0.00305	0.000856	0.000375	3.56	0.00232	0.00118	0.0499	1.96
-0.00465	0.000693	7.7e-07	2.03e-11	-6.7	-0.00618	0.00294	0.0358	-2.1	-0.00426	0.000819	1.98e-07	-5.2	-0.00542	0.00191	0.00454	-2.84	-0.00562	0.00225	0.0123	-2.5
0.00277	0.000413	8.02e-07	2.12e-11	6.7	0.00125	0.00147	0.395	0.85	0.0028	0.000503	2.64e-08	5.56	0.00327	0.00103	0.0015	3.17	0.00301	0.00143	0.0351	2.11
-0.0129	0.00193	8.13e-07	2.14e-11	-6.7	-0.0179	0.00709	0.0115	-2.53	-0.0128	0.00224	1.12e-08	-5.71	-0.00674	0.00632	0.286	-1.07	-0.0161	0.00636	0.0115	-2.53
-0.00676	0.00101	8.25e-07	2.18e-11	-6.69	-0.0113	0.00427	0.00811	-2.65	-0.00604	0.00118	3.12e-07	-5.12	-0.0105	0.00278	0.000166	-3.77	-0.00408	0.00359	0.255	-1.14
-0.00422	0.000631	8.39e-07	2.21e-11	-6.69	-0.00538	0.00182	0.00311	-2.96	-0.00379	0.00082	3.79e-06	-4.62	-0.00399	0.00154	0.00944	-2.6	-0.00555	0.00183	0.00247	-3.03
-0.00338	0.000505	8.57e-07	2.26e-11	-6.69	-0.00513	0.00222	0.0208	-2.31	-0.0034	0.000602	1.63e-08	-5.65	-0.00265	0.00134	0.0485	-1.97	-0.00336	0.00158	0.0335	-2.13
-0.0124	0.00186	8.92e-07	2.35e-11	-6.68	-0.0197	0.00724	0.00654	-2.72	-0.0111	0.00224	7.03e-07	-4.96	-0.0141	0.00482	0.00353	-2.92	-0.0141	0.00593	0.0169	-2.39
-0.00957	0.00143	9.33e-07	2.46e-11	-6.68	-0.0117	0.00575	0.0413	-2.04	-0.00938	0.0017	3.73e-08	-5.5	-0.00713	0.00388	0.0666	-1.83	-0.013	0.00465	0.00508	-2.8
0.00344	0.000516	9.44e-07	2.49e-11	6.67	0.00418	0.00184	0.023	2.27	0.00324	0.000631	2.73e-07	5.14	0.00465	0.00139	0.000838	3.34	0.00265	0.00151	0.0795	1.75
-0.0113	0.00169	9.79e-07	2.58e-11	-6.67	-0.0136	0.00698	0.0518	-1.94	-0.0106	0.002	1.27e-07	-5.28	-0.0138	0.00435	0.00153	-3.17	-0.0107	0.00588	0.0694	-1.82
0.00415	0.000622	9.9e-07	2.61e-11	6.67	0.00548	0.00238	0.0215	2.3	0.00367	0.000753	1.09e-06	4.88	0.00447	0.00161	0.00543	2.78	0.00608	0.00199	0.00221	3.06
-0.00482	0.000724	1.04e-06	2.75e-11	-6.66	-0.00849	0.00313	0.00665	-2.71	-0.00364	0.000863	2.42e-05	-4.22	-0.00554	0.00184	0.00258	-3.01	-0.0106	0.00243	1.2e-05	-4.38
0.00376	0.000565	1.05e-06	2.77e-11	6.66	0.00237	0.00255	0.353	0.928	0.00453	0.000673	1.67e-11	6.73	0.000182	0.00143	0.899	0.127	0.00469	0.00188	0.0126	2.49
-0.00295	0.000443	1.09e-06	2.88e-11	-6.65	-0.00748	0.0015	6.19e-07	-4.99	-0.00305	0.000546	2.37e-08	-5.58	-0.000189	0.00113	0.868	-0.167	-0.00256	0.00139	0.0662	-1.84
0.0133	0.002	1.18e-06	3.11e-11	6.64	0.0154	0.0071	0.03	2.17	0.00907	0.00253	0.000331	3.59	0.0212	0.00464	5.01e-06	4.56	0.0228	0.00614	0.000196	3.72
-0.00416	0.000627	1.21e-06	3.19e-11	-6.64	-0.00678	0.00191	0.000379	-3.55	-0.0032	0.000813	8.11e-05	-3.94	-0.00623	0.00151	3.46e-05	-4.14	-0.00356	0.00177	0.0448	-2.01
-0.0213	0.00321	1.29e-06	3.41e-11	-6.63	-0.00573	0.0129	0.656	-0.445	-0.0221	0.00387	1.1e-08	-5.71	-0.0276	0.00804	0.000599	-3.43	-0.0145	0.0107	0.178	-1.35
0.0204	0.00308	1.3e-06	3.43e-11	6.63	0.0118	0.0112	0.292	1.05	0.0182	0.00373	1.09e-06	4.87	0.0306	0.0078	8.75e-05	3.92	0.0273	0.0105	0.00942	2.6
-0.00546	0.000824	1.31e-06	3.46e-11	-6.63	-0.00936	0.0036	0.00927	-2.6	-0.00445	0.00098	5.65e-06	-4.54	-0.00779	0.00215	0.000287	-3.63	-0.00722	0.00269	0.00723	-2.69
0.00465	0.000702	1.35e-06	3.56e-11	6.62	0.0064	0.00251	0.0107	2.55	0.00462	0.000856	7.06e-08	5.39	0.00301	0.00178	0.0909	1.69	0.00613	0.00229	0.00739	2.68
0.0016	0.000242	1.35e-06	3.56e-11	6.62	0.00276	0.00102	0.00686	2.7	0.00128	0.000293	1.26e-05	4.37	0.00256	0.000643	6.82e-05	3.98	0.00176	0.000697	0.0117	2.52
-0.0026	0.000393	1.36e-06	3.58e-11	-6.62	-0.00451	0.00142	0.00151	-3.17	-0.00317	0.000478	3.23e-11	-6.64	-0.000219	0.000958	0.819	-0.228	-0.00098	0.00137	0.474	-0.716
-0.00311	0.00047	1.41e-06	3.71e-11	-6.62	-0.00666	0.00179	0.000193	-3.73	-0.00268	0.00057	2.62e-06	-4.7	-0.00317	0.0012	0.00846	-2.63	-0.00353	0.00151	0.0196	-2.33
-0.00346	0.000523	1.41e-06	3.73e-11	-6.61	-0.00928	0.0018	2.7e-07	-5.14	-0.00296	0.000653	5.72e-06	-4.54	-0.000408	0.00132	0.757	-0.309	-0.0062	0.00154	5.92e-05	-4.02
-0.00214	0.000324	1.58e-06	4.17e-11	-6.6	-0.00388	0.00109	0.000363	-3.57	-0.00233	0.000408	1.14e-08	-5.71	-0.0011	0.00073	0.132	-1.51	-0.0013	0.00114	0.252	-1.15
0.0182	0.00276	1.6e-06	4.23e-11	6.6	0.0228	0.00981	0.0201	2.32	0.0129	0.00348	0.000199	3.72	0.0335	0.00671	5.96e-07	4.99	0.0214	0.00799	0.00729	2.68
-0.00223	0.000338	1.65e-06	4.36e-11	-6.59	-0.00568	0.00165	0.0006	-3.43	-0.00175	0.000399	1.2e-05	-4.38	-0.00311	0.000888	0.000459	-3.5	-0.00301	0.0011	0.00608	-2.74
-0.00463	0.000703	1.71e-06	4.51e-11	-6.59	-0.00204	0.00249	0.414	-0.818	-0.00514	0.000853	1.73e-09	-6.02	-0.00527	0.00194	0.00669	-2.71	-0.00263	0.00212	0.215	-1.24
0.0036	0.000548	1.77e-06	4.68e-11	6.58	0.00396	0.00236	0.0938	1.68	0.00346	0.000665	1.99e-07	5.2	0.00469	0.00131	0.000356	3.57	0.00245	0.00178	0.169	1.37
-0.00451	0.000686	1.88e-06	4.97e-11	-6.57	-0.00802	0.00222	0.000298	-3.62	-0.00412	0.000878	2.7e-06	-4.69	-0.00433	0.00165	0.00883	-2.62	-0.00396	0.00198	0.0448	-2.01
-0.00283	0.00043	1.91e-06	5.03e-11	-6.57	-0.00222	0.00139	0.11	-1.6	-0.00294	0.00053	3.11e-08	-5.54	-0.00178	0.0011	0.105	-1.62	-0.00442	0.00142	0.00179	-3.12
-0.00288	0.000439	1.93e-06	5.09e-11	-6.57	-0.00504	0.00136	0.000219	-3.7	-0.00306	0.00054	1.51e-08	-5.66	-0.000538	0.00114	0.637	-0.472	-0.00299	0.00149	0.0442	-2.01
0.00283	0.000431	1.96e-06	5.18e-11	6.57	-0.00162	0.00174	0.352	-0.931	0.00344	0.000517	3e-11	6.65	0.00372	0.00107	0.000501	3.48	-0.000819	0.00153	0.591	-0.537
-0.00621	0.000946	1.97e-06	5.2e-11	-6.57	-0.00681	0.00356	0.0559	-1.91	-0.00475	0.00114	3.01e-05	-4.17	-0.011	0.00255	1.54e-05	-4.32	-0.00909	0.00294	0.002	-3.09
0.00257	0.000392	1.97e-06	5.2e-11	6.57	0.00536	0.00164	0.00107	3.27	0.00295	0.000469	2.91e-10	6.3	0.000601	0.000963	0.532	0.625	0.00129	0.00142	0.364	0.908
-0.0034	0.000517	1.97e-06	5.2e-11	-6.56	-0.00346	0.00176	0.0491	-1.97	-0.00401	0.000645	4.96e-10	-6.22	-0.00222	0.00122	0.0696	-1.81	-0.0013	0.00171	0.445	-0.765
-0.00376	0.000574	2e-06	5.28e-11	-6.56	-0.00769	0.00208	0.000217	-3.7	-0.00359	0.000731	8.9e-07	-4.91	-0.0028	0.00133	0.0347	-2.11	-0.00365	0.00164	0.0264	-2.22
-0.0062	0.000946	2.09e-06	5.5e-11	-6.56	-0.00396	0.00362	0.274	-1.09	-0.00555	0.00114	1.19e-06	-4.86	-0.00658	0.00237	0.00548	-2.78	-0.0124	0.0032	0.000113	-3.86
-0.0023	0.000351	2.14e-06	5.64e-11	-6.55	-0.00316	0.00151	0.0363	-2.09	-0.00218	0.000413	1.35e-07	-5.27	-0.00193	0.00102	0.0586	-1.89	-0.00311	0.00108	0.00398	-2.88
-0.00181	0.000276	2.36e-06	6.22e-11	-6.54	-0.00479	0.00109	1.12e-05	-4.39	-0.00194	0.000344	1.57e-08	-5.65	-0.000623	0.000662	0.347	-0.941	-0.00117	0.000812	0.151	-1.44
0.00341	0.000521	2.4e-06	6.33e-11	6.54	0.00276	0.00212	0.192	1.3	0.00329	0.000635	2.31e-07	5.17	0.0027	0.00123	0.028	2.2	0.00624	0.00177	0.000414	3.53
-0.00795	0.00122	2.41e-06	6.36e-11	-6.54	-0.0127	0.00536	0.0173	-2.38	-0.00689	0.00144	1.67e-06	-4.79	-0.0107	0.00316	0.000731	-3.38	-0.00921	0.00417	0.0273	-2.21
-0.00245	0.000376	2.65e-06	6.98e-11	-6.52	-0.0025	0.00135	0.0641	-1.85	-0.00278	0.000462	1.84e-09	-6.01	-0.00154	0.000933	0.0985	-1.65	-0.00172	0.0012	0.152	-1.43
-0.00345	0.000529	2.75e-06	7.26e-11	-6.52	-0.0051	0.00195	0.00901	-2.61	-0.00321	0.00064	5.26e-07	-5.02	-0.00187	0.00144	0.194	-1.3	-0.00583	0.00162	0.00031	-3.61
-0.00454	0.000696	2.77e-06	7.3e-11	-6.51	-0.00446	0.00292	0.127	-1.53	-0.00439	0.000821	8.98e-08	-5.35	-0.00476	0.00185	0.0101	-2.57	-0.00546	0.00241	0.0238	-2.26
-0.00274	0.000421	2.77e-06	7.31e-11	-6.51	-0.00713	0.00145	8.55e-07	-4.92	-0.00179	0.000526	0.000669	-3.4	-0.000692	0.0012	0.566	-0.575	-0.00592	0.00107	3.46e-08	-5.52
0.0117	0.00179	2.78e-06	7.34e-11	6.51	0.0118	0.0064	0.0646	1.85	0.00714	0.00224	0.00147	3.18	0.0227	0.00428	1.04e-07	5.32	0.02	0.00539	0.000204	3.71
-0.00202	0.00031	2.78e-06	7.34e-11	-6.51	-0.00434	0.0011	8.41e-05	-3.93	-0.00202	0.000379	1.01e-07	-5.32	-0.000922	0.000793	0.245	-1.16	-0.00187	0.000986	0.0575	-1.9
-0.0029	0.000445	3.01e-06	7.95e-11	-6.5	-0.00486	0.00124	9.17e-05	-3.91	-0.00254	0.00058	1.23e-05	-4.37	-0.00212	0.00122	0.0827	-1.74	-0.00331	0.00115	0.00404	-2.87
0.0132	0.00203	3.1e-06	8.18e-11	6.5	0.0186	0.0077	0.0155	2.42	0.00888	0.0025	0.000381	3.55	0.0232	0.00492	2.53e-06	4.71	0.0206	0.00635	0.00117	3.25
-0.00486	0.000748	3.12e-06	8.22e-11	-6.5	-0.00567	0.00306	0.0638	-1.85	-0.00557	0.000881	2.68e-10	-6.32	-0.000652	0.00208	0.754	-0.314	-0.00471	0.00248	0.0581	-1.89
-0.00256	0.000395	3.17e-06	8.35e-11	-6.49	-0.00136	0.0015	0.366	-0.903	-0.00294	0.000483	1.12e-09	-6.09	-0.00198	0.000988	0.0455	-2	-0.00183	0.00123	0.137	-1.49
0.00143	0.00022	3.22e-06	8.5e-11	6.49	0.00267	0.000874	0.00222	3.06	0.00123	0.000265	3.29e-06	4.65	0.00195	0.000555	0.000431	3.52	0.00111	0.000716	0.121	1.55
-0.00402	0.00062	3.48e-06	9.19e-11	-6.48	-0.0102	0.00199	3.4e-07	-5.1	-0.00312	0.000774	5.61e-05	-4.03	-0.00159	0.0016	0.32	-0.994	-0.00713	0.00186	0.000126	-3.83
-0.0073	0.00113	3.56e-06	9.4e-11	-6.48	-0.0122	0.0049	0.0129	-2.49	-0.00684	0.00135	4.12e-07	-5.06	-0.00547	0.00273	0.0452	-2	-0.012	0.00398	0.00265	-3.01
-0.0111	0.00171	3.6e-06	9.51e-11	-6.47	-0.00328	0.00737	0.656	-0.446	-0.012	0.002	2.04e-09	-5.99	-0.00866	0.00433	0.0454	-2	-0.0129	0.0069	0.0614	-1.87
-0.00243	0.000375	3.68e-06	9.71e-11	-6.47	-0.00516	0.00131	8.55e-05	-3.93	-0.00233	0.00047	7.36e-07	-4.95	-0.00135	0.000863	0.117	-1.57	-0.00291	0.00123	0.0185	-2.36
0.00211	0.000326	3.8e-06	1e-10	6.47	0.00483	0.00129	0.000176	3.75	0.0014	0.000402	0.000498	3.48	0.00241	0.000808	0.00286	2.98	0.00412	0.000946	1.36e-05	4.35
-0.00242	0.000375	3.94e-06	1.04e-10	-6.46	-0.00455	0.00124	0.000248	-3.66	-0.00214	0.000457	2.86e-06	-4.68	-0.00185	0.00101	0.067	-1.83	-0.00316	0.00119	0.00789	-2.66
0.00203	0.000315	4e-06	1.05e-10	6.46	0.0019	0.00128	0.136	1.49	0.00209	0.000376	2.77e-08	5.56	0.0012	0.000839	0.152	1.43	0.00292	0.00101	0.00383	2.89
-0.0181	0.0028	4.22e-06	1.11e-10	-6.45	-0.0118	0.0105	0.264	-1.12	-0.0175	0.00323	6.15e-08	-5.41	-0.0239	0.00861	0.00559	-2.77	-0.022	0.0106	0.037	-2.09
0.00675	0.00105	4.25e-06	1.12e-10	6.45	0.0112	0.00391	0.00407	2.87	0.00632	0.00128	7.76e-07	4.94	0.00741	0.00269	0.00584	2.76	0.0055	0.0032	0.0849	1.72
-0.00218	0.000339	4.36e-06	1.15e-10	-6.45	-0.00363	0.00143	0.011	-2.54	-0.00207	0.000404	3.11e-07	-5.12	-0.0018	0.000872	0.0389	-2.07	-0.00285	0.00114	0.0122	-2.51
-0.0147	0.00229	4.41e-06	1.16e-10	-6.44	-0.0204	0.00822	0.0132	-2.48	-0.0135	0.00261	2.21e-07	-5.18	-0.0203	0.00697	0.00349	-2.92	-0.0126	0.0107	0.237	-1.18
-0.00211	0.000327	4.42e-06	1.17e-10	-6.44	-0.000851	0.00126	0.5	-0.675	-0.00253	0.000412	8.39e-10	-6.14	-0.000727	0.000742	0.327	-0.981	-0.00292	0.000994	0.00335	-2.93
-0.00504	0.000782	4.47e-06	1.18e-10	-6.44	-0.00806	0.00289	0.00532	-2.79	-0.00422	0.000952	9.15e-06	-4.44	-0.00788	0.00194	4.82e-05	-4.06	-0.00355	0.00262	0.176	-1.35
-0.00414	0.000643	4.59e-06	1.21e-10	-6.44	-0.00453	0.00256	0.0769	-1.77	-0.00337	0.000781	1.64e-05	-4.31	-0.00669	0.00156	1.84e-05	-4.28	-0.00492	0.00216	0.0225	-2.28
0.00287	0.000445	4.61e-06	1.22e-10	6.44	0.00162	0.00184	0.379	0.88	0.00305	0.000541	1.71e-08	5.64	0.00264	0.00103	0.0105	2.56	0.00271	0.00157	0.0857	1.72
-0.0901	0.014	4.96e-06	1.31e-10	-6.43	-0.0352	0.0492	0.474	-0.716	-0.114	0.0177	1.56e-10	-6.4	-0.0401	0.0334	0.23	-1.2	-0.0784	0.0408	0.0543	-1.92
0.0137	0.00213	4.98e-06	1.31e-10	6.43	-0.0013	0.00751	0.863	-0.173	0.0168	0.00262	1.4e-10	6.42	0.0109	0.00572	0.056	1.91	0.00978	0.00621	0.115	1.57
-0.00618	0.000963	5.35e-06	1.41e-10	-6.41	-0.0148	0.00371	6.95e-05	-3.98	-0.00497	0.00119	2.95e-05	-4.18	-0.00782	0.00221	0.000407	-3.54	-0.00511	0.00328	0.119	-1.56
0.00218	0.00034	5.35e-06	1.41e-10	6.41	0.00498	0.00137	0.000271	3.64	0.00187	0.000416	6.84e-06	4.5	0.00267	0.000869	0.00212	3.07	0.00184	0.000999	0.0657	1.84
-0.00228	0.000355	5.4e-06	1.43e-10	-6.41	-0.00212	0.00123	0.0842	-1.73	-0.00249	0.000443	1.87e-08	-5.62	-0.000326	0.000922	0.724	-0.354	-0.00353	0.00099	0.000358	-3.57
-0.00477	0.000745	5.67e-06	1.49e-10	-6.41	-0.00775	0.00267	0.00366	-2.91	-0.00462	0.000919	4.96e-07	-5.03	-0.00358	0.0018	0.0468	-1.99	-0.00557	0.00245	0.0228	-2.28
-0.0092	0.00144	5.68e-06	1.5e-10	-6.41	-0.017	0.00496	0.000593	-3.43	-0.00907	0.00182	6.06e-07	-4.99	-0.00713	0.00355	0.0447	-2.01	-0.00736	0.00401	0.0666	-1.83
-0.00375	0.000585	5.69e-06	1.5e-10	-6.41	-0.00598	0.00218	0.00616	-2.74	-0.00267	0.000719	0.000207	-3.71	-0.00539	0.00148	0.000269	-3.64	-0.00645	0.00176	0.000258	-3.65
0.00217	0.000339	5.81e-06	1.53e-10	6.4	0.00471	0.00109	1.43e-05	4.34	0.00171	0.000407	2.6e-05	4.21	0.00276	0.000915	0.00251	3.02	0.00201	0.00126	0.111	1.59
-0.00442	0.00069	5.84e-06	1.54e-10	-6.4	-0.0062	0.00257	0.0158	-2.41	-0.00393	0.000834	2.45e-06	-4.71	-0.00436	0.00165	0.00809	-2.65	-0.00751	0.00263	0.00435	-2.85
-0.00453	0.000707	5.85e-06	1.54e-10	-6.4	-0.0101	0.00234	1.55e-05	-4.32	-0.00399	0.000866	4.03e-06	-4.61	-0.00255	0.00185	0.167	-1.38	-0.00596	0.0023	0.00945	-2.6
-0.0033	0.000517	6.23e-06	1.64e-10	-6.39	-0.00375	0.00215	0.082	-1.74	-0.00305	0.000619	8.46e-07	-4.92	-0.00484	0.00127	0.000136	-3.81	-0.00201	0.00183	0.272	-1.1
-0.00276	0.000432	6.43e-06	1.7e-10	-6.39	-0.00797	0.0015	1.05e-07	-5.32	-0.0028	0.000549	3.56e-07	-5.09	2.82e-06	0.000982	0.998	0.00287	-0.00346	0.00132	0.00875	-2.62
-0.00296	0.000463	6.51e-06	1.72e-10	-6.38	-0.00513	0.00166	0.00195	-3.1	-0.00228	0.000584	9.29e-05	-3.91	-0.00367	0.00101	0.000283	-3.63	-0.00418	0.0016	0.00889	-2.62
0.00442	0.000692	6.61e-06	1.74e-10	6.38	0.00554	0.00262	0.0343	2.12	0.00444	0.00083	8.98e-08	5.35	0.0016	0.00183	0.382	0.874	0.00791	0.0023	0.000602	3.43
0.00421	0.000659	6.7e-06	1.77e-10	6.38	0.00509	0.00257	0.0479	1.98	0.00434	0.000772	1.85e-08	5.63	0.00422	0.00189	0.0253	2.24	0.00229	0.0023	0.32	0.995
-0.00242	0.00038	6.78e-06	1.79e-10	-6.38	-0.00165	0.00157	0.291	-1.06	-0.00181	0.000454	6.5e-05	-3.99	-0.00446	0.000992	7.06e-06	-4.49	-0.00431	0.00125	0.000532	-3.46
-0.0114	0.00179	6.89e-06	1.82e-10	-6.38	-0.0023	0.00812	0.777	-0.284	-0.013	0.00209	5.57e-10	-6.2	-0.00693	0.00447	0.121	-1.55	-0.0115	0.00726	0.112	-1.59
-0.00184	0.00029	7.62e-06	2.01e-10	-6.36	-0.00543	0.00109	6.07e-07	-4.99	-0.00129	0.000361	0.000365	-3.56	-0.00182	0.000682	0.0075	-2.67	-0.00287	0.000895	0.00134	-3.21
-0.00471	0.00074	7.65e-06	2.02e-10	-6.36	-0.0115	0.0031	0.000197	-3.72	-0.00419	0.0009	3.2e-06	-4.66	-0.00298	0.00175	0.0895	-1.7	-0.00776	0.00249	0.00186	-3.11
0.00357	0.000563	8.49e-06	2.24e-10	6.34	0.003	0.00203	0.139	1.48	0.0039	0.000682	1.05e-08	5.72	0.00377	0.00161	0.0192	2.34	0.00184	0.00164	0.261	1.12
0.00284	0.000448	8.53e-06	2.25e-10	6.34	0.00133	0.00166	0.426	0.797	0.00307	0.000539	1.22e-08	5.7	0.00213	0.0012	0.0756	1.78	0.00333	0.00142	0.0193	2.34
0.00919	0.00145	8.56e-06	2.26e-10	6.34	0.0023	0.00541	0.671	0.425	0.011	0.00177	4.97e-10	6.22	0.00673	0.00364	0.0648	1.85	0.00583	0.00451	0.196	1.29
0.00627	0.000989	8.86e-06	2.34e-10	6.34	0.0051	0.00363	0.16	1.4	0.00476	0.00124	0.000121	3.84	0.01	0.00236	2.14e-05	4.25	0.00976	0.00296	0.000975	3.3
0.00371	0.000587	9.29e-06	2.45e-10	6.33	0.004	0.00231	0.0829	1.73	0.00317	0.000709	7.77e-06	4.47	0.00554	0.00144	0.000116	3.85	0.00429	0.00202	0.0336	2.12
-0.00552	0.000872	9.4e-06	2.48e-10	-6.33	-0.00921	0.00325	0.00464	-2.83	-0.00558	0.0011	3.55e-07	-5.09	-0.00468	0.002	0.0195	-2.34	-0.00415	0.0027	0.124	-1.54
-0.00825	0.0013	9.56e-06	2.52e-10	-6.33	-0.00319	0.0057	0.576	-0.56	-0.00853	0.00154	2.93e-08	-5.55	-0.0103	0.00324	0.00141	-3.19	-0.00412	0.00506	0.415	-0.814
-0.00615	0.000972	9.59e-06	2.53e-10	-6.33	-0.00673	0.00379	0.0757	-1.78	-0.00568	0.00116	1.07e-06	-4.88	-0.00866	0.0025	0.000518	-3.47	-0.00509	0.00335	0.129	-1.52
0.0059	0.000934	1.01e-05	2.65e-10	6.32	0.00593	0.00321	0.0646	1.85	0.00485	0.00115	2.54e-05	4.21	0.00869	0.00231	0.000166	3.77	0.00838	0.00305	0.00605	2.74
0.00301	0.000476	1.01e-05	2.66e-10	6.32	0.00572	0.00157	0.000259	3.65	0.00222	0.000589	0.000161	3.77	0.00376	0.00116	0.00113	3.25	0.00462	0.00164	0.00491	2.81
0.00321	0.000509	1.1e-05	2.91e-10	6.3	0.00722	0.0023	0.00166	3.15	0.00318	0.000587	6.45e-08	5.41	0.00326	0.00139	0.0187	2.35	0.000449	0.002	0.823	0.224
0.0128	0.00203	1.14e-05	3.01e-10	6.3	0.0174	0.00816	0.0332	2.13	0.0121	0.00242	6.17e-07	4.99	0.0168	0.00517	0.00113	3.26	0.00774	0.00703	0.271	1.1
0.0054	0.000858	1.14e-05	3.01e-10	6.3	0.000453	0.00356	0.899	0.127	0.00634	0.00102	5.55e-10	6.2	0.00565	0.00221	0.0105	2.56	0.000687	0.0029	0.813	0.237
0.00237	0.000377	1.19e-05	3.13e-10	6.29	0.00597	0.00138	1.49e-05	4.33	0.00164	0.000443	0.000218	3.7	0.0036	0.00107	0.000737	3.38	0.00371	0.00134	0.00567	2.77
-0.0032	0.000508	1.21e-05	3.19e-10	-6.29	-0.00932	0.00167	2.44e-08	-5.58	-0.00276	0.000601	4.31e-06	-4.6	-0.000449	0.00154	0.771	-0.291	-0.00367	0.00174	0.0352	-2.11
-0.00773	0.00123	1.22e-05	3.22e-10	-6.29	-0.0166	0.00441	0.000159	-3.78	-0.00632	0.00154	3.92e-05	-4.11	-0.0091	0.00294	0.00198	-3.09	-0.00743	0.00373	0.0465	-1.99
0.00196	0.000311	1.24e-05	3.26e-10	6.29	0.00373	0.00118	0.00151	3.17	0.0014	0.000388	0.000316	3.6	0.00301	0.000728	3.52e-05	4.14	0.00237	0.000967	0.0144	2.45
-0.00303	0.000483	1.28e-05	3.39e-10	-6.28	-0.00252	0.00149	0.0912	-1.69	-0.00336	0.00061	3.41e-08	-5.52	-0.00112	0.00129	0.384	-0.87	-0.00394	0.00136	0.00367	-2.91
0.00236	0.000376	1.32e-05	3.49e-10	6.28	0.00464	0.00141	0.00098	3.3	0.00212	0.000451	2.44e-06	4.71	0.00146	0.000979	0.137	1.49	0.00386	0.00127	0.00239	3.04
-0.0396	0.00631	1.34e-05	3.54e-10	-6.27	-0.0246	0.0341	0.471	-0.721	-0.0429	0.00704	1.12e-09	-6.09	-0.0222	0.019	0.242	-1.17	-0.0353	0.0278	0.203	-1.27
0.00524	0.000835	1.36e-05	3.59e-10	6.27	0.00961	0.00291	0.000974	3.3	0.00536	0.00102	1.38e-07	5.27	0.00455	0.0022	0.0387	2.07	0.00182	0.00263	0.489	0.692
-0.00491	0.000784	1.4e-05	3.68e-10	-6.27	-0.00852	0.00274	0.00186	-3.11	-0.00428	0.000995	1.67e-05	-4.3	-0.00576	0.00185	0.00187	-3.11	-0.00443	0.00228	0.0516	-1.95
0.00603	0.000962	1.41e-05	3.71e-10	6.27	0.00547	0.00329	0.0967	1.66	0.00617	0.00117	1.38e-07	5.27	0.00665	0.00258	0.00992	2.58	0.00467	0.00301	0.121	1.55
-0.00404	0.000645	1.42e-05	3.74e-10	-6.26	-0.00524	0.00229	0.0221	-2.29	-0.00282	0.0008	0.000422	-3.53	-0.00481	0.00166	0.00383	-2.89	-0.00884	0.00186	1.88e-06	-4.77
-0.00236	0.000378	1.49e-05	3.93e-10	-6.26	-0.00508	0.00135	0.000177	-3.75	-0.00201	0.000451	8.05e-06	-4.46	-0.00118	0.00101	0.246	-1.16	-0.00476	0.00131	0.00029	-3.62
-0.00516	0.000825	1.52e-05	4.02e-10	-6.25	-0.00607	0.00313	0.0525	-1.94	-0.00404	0.00103	8.66e-05	-3.93	-0.00782	0.00203	0.000119	-3.85	-0.00696	0.00236	0.00318	-2.95
0.013	0.00208	1.52e-05	4.02e-10	6.25	0.0134	0.00728	0.065	1.84	0.0102	0.00266	0.000128	3.83	0.0201	0.00455	9.99e-06	4.42	0.0148	0.00655	0.0234	2.27
-0.00443	0.00071	1.69e-05	4.47e-10	-6.24	-0.00469	0.00309	0.128	-1.52	-0.00437	0.000855	3.22e-07	-5.11	-0.00465	0.00172	0.00683	-2.7	-0.00429	0.0024	0.0742	-1.79
0.012	0.00193	1.7e-05	4.48e-10	6.24	0.00655	0.00685	0.339	0.957	0.0111	0.0024	3.99e-06	4.61	0.0176	0.00468	0.000167	3.76	0.0132	0.00601	0.0283	2.19
0.00206	0.00033	1.7e-05	4.48e-10	6.24	0.00535	0.00117	5.04e-06	4.56	0.0019	0.000391	1.15e-06	4.86	0.00112	0.000973	0.249	1.15	0.00163	0.0011	0.138	1.48
-0.00273	0.000439	1.83e-05	4.84e-10	-6.22	-0.00271	0.00146	0.0639	-1.85	-0.00221	0.000521	2.12e-05	-4.25	-0.00525	0.0012	1.31e-05	-4.36	-0.00327	0.0017	0.0543	-1.92
-0.00429	0.000689	1.89e-05	4.99e-10	-6.22	-0.00623	0.00267	0.0196	-2.33	-0.00337	0.000783	1.73e-05	-4.3	-0.00854	0.00214	6.81e-05	-3.98	-0.00687	0.00292	0.0188	-2.35
0.00267	0.00043	1.94e-05	5.11e-10	6.22	0.00272	0.00171	0.112	1.59	0.00264	0.000518	3.58e-07	5.09	0.00309	0.00108	0.00423	2.86	0.0022	0.00145	0.13	1.51
-0.00216	0.000348	2.09e-05	5.52e-10	-6.2	-0.00481	0.00118	4.44e-05	-4.08	-0.00164	0.000428	0.000129	-3.83	-0.000776	0.000931	0.404	-0.834	-0.00499	0.00105	2.18e-06	-4.74
0.00346	0.000558	2.14e-05	5.65e-10	6.2	0.00229	0.00227	0.313	1.01	0.00331	0.000693	1.82e-06	4.77	0.00465	0.00127	0.000264	3.65	0.00288	0.00177	0.104	1.62
0.00453	0.000731	2.25e-05	5.95e-10	6.19	0.00409	0.00263	0.119	1.56	0.00532	0.000902	3.74e-09	5.9	0.00399	0.00176	0.0239	2.26	0.000317	0.0024	0.895	0.132
-0.00367	0.000594	2.28e-05	6.03e-10	-6.19	-0.00269	0.00198	0.175	-1.36	-0.00356	0.000726	9.79e-07	-4.9	-0.00527	0.00156	0.000749	-3.37	-0.00304	0.00189	0.109	-1.6
-0.00341	0.000551	2.35e-05	6.2e-10	-6.19	-0.00701	0.00167	2.65e-05	-4.2	-0.00282	0.000707	6.74e-05	-3.99	-0.00205	0.00135	0.13	-1.51	-0.00497	0.00159	0.00178	-3.12
-0.0018	0.000291	2.41e-05	6.35e-10	-6.18	-0.00284	0.00113	0.012	-2.51	-0.00173	0.000354	9.47e-07	-4.9	-0.00121	0.000731	0.0983	-1.65	-0.00245	0.000915	0.00738	-2.68
-0.00437	0.000707	2.48e-05	6.54e-10	-6.18	-0.00768	0.00267	0.00405	-2.87	-0.0039	0.000868	7.29e-06	-4.49	-0.00507	0.00176	0.00393	-2.88	-0.00408	0.00219	0.0626	-1.86
-0.00199	0.000322	2.53e-05	6.67e-10	-6.17	-0.00331	0.00107	0.00197	-3.09	-0.00242	0.000392	6.56e-10	-6.18	0.000373	0.000865	0.666	0.431	-0.00111	0.00106	0.297	-1.04
-0.00452	0.000733	2.55e-05	6.74e-10	-6.17	-0.00145	0.00299	0.629	-0.483	-0.00518	0.000908	1.13e-08	-5.71	-0.00226	0.00173	0.192	-1.31	-0.00601	0.00222	0.0069	-2.7
0.00571	0.000927	2.76e-05	7.28e-10	6.16	0.0081	0.00337	0.0163	2.4	0.00398	0.00113	0.000409	3.53	0.0104	0.0023	6.45e-06	4.51	0.00841	0.00318	0.00811	2.65
0.00738	0.0012	2.77e-05	7.3e-10	6.16	0.00852	0.00421	0.0429	2.02	0.00767	0.00147	1.77e-07	5.22	0.00764	0.00299	0.0105	2.56	0.00384	0.00398	0.335	0.963
0.0107	0.00173	2.86e-05	7.53e-10	6.15	0.0117	0.00679	0.0862	1.72	0.00859	0.00216	7.29e-05	3.97	0.0207	0.00415	5.89e-07	4.99	0.00659	0.00504	0.191	1.31
0.00608	0.000988	2.94e-05	7.76e-10	6.15	0.00636	0.00361	0.0782	1.76	0.00513	0.0012	1.92e-05	4.27	0.00928	0.00249	0.000196	3.72	0.00738	0.00329	0.0251	2.24
0.00968	0.00158	2.97e-05	7.84e-10	6.15	0.0104	0.00549	0.059	1.89	0.0102	0.00192	1.07e-07	5.31	0.00687	0.00412	0.0954	1.67	0.00961	0.00495	0.0521	1.94
-0.00286	0.000466	2.98e-05	7.87e-10	-6.15	-0.00319	0.00172	0.0645	-1.85	-0.0032	0.000562	1.23e-08	-5.7	-0.0013	0.00119	0.272	-1.1	-0.00268	0.00158	0.0902	-1.69
-0.00358	0.000583	3.05e-05	8.05e-10	-6.14	-0.0072	0.00222	0.00119	-3.24	-0.00313	0.000708	9.8e-06	-4.42	-0.00267	0.00147	0.0685	-1.82	-0.00581	0.00192	0.00245	-3.03
-0.00378	0.000615	3.06e-05	8.08e-10	-6.14	-0.00775	0.00244	0.00146	-3.18	-0.00354	0.000758	3.1e-06	-4.66	-0.00446	0.00143	0.00182	-3.12	-0.00143	0.002	0.474	-0.715
-0.00289	0.000471	3.08e-05	8.12e-10	-6.14	-0.00829	0.00153	6.01e-08	-5.42	-0.00194	0.000584	0.000891	-3.32	-0.00269	0.0012	0.0254	-2.24	-0.00424	0.00147	0.00395	-2.88
-0.0065	0.00106	3.17e-05	8.35e-10	-6.14	-0.00698	0.00356	0.0498	-1.96	-0.00588	0.00129	5.32e-06	-4.55	-0.0103	0.00276	0.000187	-3.74	-0.00449	0.0035	0.2	-1.28
-0.00503	0.000821	3.28e-05	8.65e-10	-6.13	-0.00864	0.00285	0.00241	-3.03	-0.00446	0.00101	1.09e-05	-4.4	-0.00396	0.00216	0.0675	-1.83	-0.00703	0.0024	0.00341	-2.93
0.0101	0.00165	3.31e-05	8.74e-10	6.13	0.013	0.00626	0.0374	2.08	0.00782	0.00204	0.000123	3.84	0.0129	0.00391	0.00101	3.29	0.0182	0.00525	0.00051	3.48
-0.00282	0.00046	3.48e-05	9.18e-10	-6.12	-0.00496	0.00178	0.00534	-2.79	-0.00288	0.000551	1.67e-07	-5.23	-0.00118	0.00119	0.321	-0.993	-0.00339	0.00154	0.0278	-2.2
-0.00262	0.000428	3.51e-05	9.26e-10	-6.12	-0.00358	0.00164	0.0289	-2.18	-0.00241	0.000522	4.07e-06	-4.61	-0.00281	0.00102	0.00602	-2.75	-0.00315	0.00147	0.0319	-2.15
0.00204	0.000333	3.59e-05	9.47e-10	6.12	0.00211	0.00129	0.102	1.63	0.00221	0.000385	9.61e-09	5.74	0.000403	0.000916	0.66	0.441	0.00345	0.0014	0.0139	2.46
-0.0132	0.00216	3.62e-05	9.54e-10	-6.12	-0.00124	0.0085	0.884	-0.146	-0.0144	0.0026	2.74e-08	-5.56	-0.0147	0.00501	0.00331	-2.94	-0.00715	0.00915	0.434	-0.782
0.00194	0.000317	3.75e-05	9.89e-10	6.11	0.00509	0.00127	6.14e-05	4.01	0.0017	0.000377	6.69e-06	4.5	0.00186	0.000811	0.0216	2.3	0.00172	0.00112	0.127	1.53
0.00314	0.000515	3.75e-05	9.9e-10	6.11	0.00209	0.00199	0.295	1.05	0.0025	0.000623	6e-05	4.01	0.00593	0.00128	3.32e-06	4.65	0.00377	0.00172	0.029	2.18
0.00384	0.000629	3.8e-05	1e-09	6.11	0.00667	0.00247	0.00696	2.7	0.00377	0.000752	5.21e-07	5.02	0.00268	0.00168	0.11	1.6	0.00417	0.00205	0.0425	2.03
0.00638	0.00104	3.83e-05	1.01e-09	6.11	0.00762	0.00413	0.0649	1.85	0.00763	0.00128	2.5e-09	5.96	0.00461	0.00245	0.0596	1.88	-0.000351	0.00353	0.921	-0.0994
0.00383	0.000626	3.87e-05	1.02e-09	6.11	0.00485	0.00218	0.0262	2.22	0.00341	0.000774	1.07e-05	4.4	0.00573	0.00152	0.000168	3.76	0.0024	0.00206	0.243	1.17
0.00272	0.000447	4.1e-05	1.08e-09	6.1	0.0029	0.00181	0.108	1.61	0.00266	0.000534	6.27e-07	4.98	0.00376	0.00114	0.000951	3.3	0.00123	0.00154	0.425	0.798
0.0114	0.00187	4.28e-05	1.13e-09	6.09	0.0108	0.0065	0.0978	1.66	0.0106	0.00227	3.05e-06	4.67	0.0144	0.00465	0.00201	3.09	0.0126	0.00665	0.058	1.9
-0.00281	0.000462	4.5e-05	1.19e-09	-6.08	-0.00512	0.00175	0.00338	-2.93	-0.00246	0.000574	1.81e-05	-4.29	-0.00204	0.00114	0.0738	-1.79	-0.00448	0.00136	0.000958	-3.3
-0.00216	0.000356	4.61e-05	1.22e-09	-6.08	-0.00457	0.00151	0.00253	-3.02	-0.00234	0.000442	1.21e-07	-5.29	-2.04e-05	0.00088	0.981	-0.0232	-0.0029	0.000966	0.00265	-3.01
-0.0124	0.00205	4.63e-05	1.22e-09	-6.08	-0.0102	0.0074	0.17	-1.37	-0.0092	0.00249	0.000224	-3.69	-0.0216	0.00516	2.82e-05	-4.19	-0.0222	0.00671	0.000927	-3.31
0.00319	0.000526	4.78e-05	1.26e-09	6.07	-0.000618	0.00227	0.786	-0.272	0.00283	0.000618	4.57e-06	4.58	0.00637	0.00138	3.69e-06	4.63	0.0032	0.0019	0.0912	1.69
0.00396	0.000652	4.78e-05	1.26e-09	6.07	0.00036	0.00265	0.892	0.136	0.00371	0.000773	1.62e-06	4.8	0.00643	0.00164	9.24e-05	3.91	0.00402	0.00242	0.0962	1.66
0.00583	0.000961	4.81e-05	1.27e-09	6.07	0.00679	0.00359	0.0585	1.89	0.00499	0.00119	2.58e-05	4.21	0.00768	0.00232	0.000906	3.32	0.00751	0.00305	0.0137	2.47
-0.00457	0.000752	4.84e-05	1.28e-09	-6.07	-0.0069	0.00341	0.043	-2.02	-0.00413	0.000888	3.29e-06	-4.65	-0.00476	0.00197	0.0156	-2.42	-0.00653	0.00255	0.0103	-2.56
-0.00665	0.0011	4.98e-05	1.31e-09	-6.07	-0.00913	0.00406	0.0246	-2.25	-0.00648	0.00135	1.61e-06	-4.8	-0.00839	0.00274	0.00217	-3.07	-0.00343	0.00336	0.307	-1.02
-0.0216	0.00357	5.19e-05	1.37e-09	-6.06	-0.026	0.0108	0.0162	-2.41	-0.0201	0.00428	2.7e-06	-4.69	-0.0296	0.0101	0.00337	-2.93	-0.0159	0.0133	0.234	-1.19
-0.00403	0.000665	5.27e-05	1.39e-09	-6.06	-0.00715	0.00195	0.000252	-3.66	-0.00293	0.000892	0.00103	-3.28	-0.00487	0.00145	0.000779	-3.36	-0.00463	0.00193	0.0165	-2.4
0.0143	0.00236	5.3e-05	1.4e-09	6.06	0.00994	0.00903	0.271	1.1	0.0149	0.00287	1.95e-07	5.2	0.0135	0.00601	0.0249	2.24	0.0141	0.00737	0.0558	1.91
-0.00541	0.000894	5.44e-05	1.44e-09	-6.05	-0.00615	0.00377	0.103	-1.63	-0.00444	0.00107	3.19e-05	-4.16	-0.01	0.00231	1.33e-05	-4.36	-0.00485	0.00298	0.104	-1.63
-0.00605	0.001	5.78e-05	1.53e-09	-6.04	-0.0134	0.00423	0.0016	-3.16	-0.00533	0.00118	6.11e-06	-4.52	-0.00617	0.00273	0.024	-2.26	-0.00708	0.00336	0.035	-2.11
-0.0206	0.00341	6e-05	1.58e-09	-6.04	-0.0137	0.0136	0.312	-1.01	-0.0193	0.00414	3.15e-06	-4.66	-0.0284	0.00765	0.000203	-3.71	-0.0163	0.0139	0.24	-1.18
0.00577	0.000956	6.24e-05	1.65e-09	6.03	-0.00158	0.00372	0.671	-0.424	0.00766	0.00119	1.01e-10	6.47	0.00378	0.00227	0.0961	1.66	0.002	0.00294	0.496	0.681
-0.0058	0.000961	6.27e-05	1.65e-09	-6.03	-0.00567	0.00374	0.129	-1.52	-0.00532	0.00117	5.29e-06	-4.55	-0.00846	0.00238	0.000375	-3.56	-0.00466	0.00313	0.137	-1.49
0.00586	0.000972	6.36e-05	1.68e-09	6.03	0.00737	0.00418	0.0775	1.77	0.0071	0.00117	1.17e-09	6.08	8.22e-05	0.00225	0.971	0.0365	0.00798	0.00383	0.0372	2.08
0.00445	0.000739	6.48e-05	1.71e-09	6.02	0.004	0.00293	0.172	1.37	0.00473	0.000894	1.2e-07	5.29	0.00458	0.00188	0.0147	2.44	0.00258	0.00235	0.273	1.1
0.0159	0.00265	6.56e-05	1.73e-09	6.02	0.0264	0.0102	0.00948	2.59	0.0163	0.0032	3.19e-07	5.11	0.0164	0.00684	0.0166	2.4	0.0051	0.0085	0.549	0.6
-0.00346	0.000575	6.84e-05	1.81e-09	-6.01	-0.0049	0.00206	0.0176	-2.37	-0.00235	0.0007	0.000792	-3.36	-0.00564	0.00145	0.000102	-3.89	-0.00669	0.00191	0.000449	-3.51
0.00239	0.000397	7.27e-05	1.92e-09	6	-0.000462	0.00164	0.778	-0.282	0.00236	0.000492	1.65e-06	4.79	0.00462	0.000932	7.23e-07	4.96	0.000325	0.00122	0.789	0.267
-0.00427	0.000712	7.47e-05	1.97e-09	-6	-0.00652	0.0025	0.00897	-2.61	-0.00393	0.000866	5.82e-06	-4.53	-0.00416	0.00186	0.0251	-2.24	-0.00497	0.0023	0.0305	-2.16
0.0749	0.0125	7.67e-05	2.02e-09	6	0.0404	0.053	0.446	0.762	0.0759	0.0145	1.7e-07	5.23	0.0934	0.0343	0.00646	2.72	0.0564	0.0464	0.224	1.21
0.0802	0.0134	7.91e-05	2.09e-09	5.99	0.0329	0.0465	0.479	0.709	0.0692	0.0171	4.98e-05	4.06	0.139	0.0327	2.11e-05	4.25	0.0864	0.0366	0.0182	2.36
0.00427	0.000713	8.34e-05	2.2e-09	5.98	0.00496	0.00251	0.0478	1.98	0.00354	0.000874	5.14e-05	4.05	0.00735	0.00187	8.28e-05	3.94	0.00408	0.00218	0.0618	1.87
0.00733	0.00123	8.36e-05	2.21e-09	5.98	0.0121	0.0043	0.00486	2.82	0.00438	0.0015	0.00351	2.92	0.0127	0.00311	4.25e-05	4.09	0.0149	0.00393	0.000147	3.8
-0.00359	0.000601	8.42e-05	2.22e-09	-5.98	-0.00618	0.00211	0.00337	-2.93	-0.00264	0.000745	0.000393	-3.54	-0.00468	0.00147	0.00142	-3.19	-0.0058	0.00188	0.00206	-3.08
-0.0036	0.000603	8.52e-05	2.25e-09	-5.98	-0.00767	0.00223	0.000601	-3.43	-0.00282	0.000738	0.000137	-3.81	-0.00364	0.00143	0.0108	-2.55	-0.00631	0.0021	0.00262	-3.01
0.00273	0.000457	8.6e-05	2.27e-09	5.98	0.00132	0.00165	0.422	0.803	0.00283	0.000568	6.04e-07	4.99	0.00258	0.00113	0.0225	2.28	0.00336	0.00138	0.0145	2.45
0.0031	0.000519	8.69e-05	2.29e-09	5.98	0.00623	0.00208	0.00273	3	0.00274	0.0006	4.94e-06	4.57	0.00222	0.00147	0.132	1.51	0.00584	0.00201	0.00368	2.9
0.0026	0.000435	8.85e-05	2.34e-09	5.97	0.00288	0.00182	0.114	1.58	0.00274	0.000495	3.07e-08	5.54	3.82e-05	0.00125	0.976	0.0305	0.00603	0.0019	0.0015	3.17
-0.00251	0.000421	9.09e-05	2.4e-09	-5.97	-0.00442	0.00122	0.00031	-3.61	-0.00211	0.000538	8.81e-05	-3.92	-0.00223	0.00106	0.035	-2.11	-0.00313	0.00127	0.0137	-2.46
-0.00587	0.000984	9.15e-05	2.41e-09	-5.97	-0.00806	0.00392	0.0395	-2.06	-0.00541	0.00121	7.28e-06	-4.49	-0.00561	0.00238	0.0182	-2.36	-0.00801	0.00311	0.0101	-2.57
-0.00437	0.000734	9.45e-05	2.49e-09	-5.96	-0.00932	0.00254	0.000241	-3.67	-0.00343	0.000908	0.000157	-3.78	-0.00457	0.00186	0.0142	-2.45	-0.006	0.00224	0.00736	-2.68
0.00823	0.00138	0.0001	2.64e-09	5.95	0.00402	0.00527	0.446	0.763	0.0107	0.00167	1.5e-10	6.41	0.00397	0.00354	0.261	1.12	4.93e-05	0.00458	0.991	0.0108
-0.011	0.00185	0.000101	2.66e-09	-5.95	-0.00938	0.00825	0.255	-1.14	-0.0105	0.00221	2.11e-06	-4.74	-0.0156	0.00489	0.00137	-3.2	-0.00893	0.00561	0.112	-1.59
-0.0745	0.0125	0.000102	2.68e-09	-5.95	-0.0922	0.0552	0.0948	-1.67	-0.0822	0.015	4.42e-08	-5.47	-0.0461	0.0296	0.119	-1.56	-0.0588	0.046	0.201	-1.28
-0.00262	0.000441	0.000102	2.69e-09	-5.95	-0.0061	0.00164	0.000202	-3.72	-0.00218	0.000536	4.73e-05	-4.07	-0.00217	0.00114	0.0573	-1.9	-0.0038	0.00139	0.00628	-2.73
-0.0147	0.00247	0.000106	2.8e-09	-5.94	0.00135	0.0177	0.939	0.0763	-0.0146	0.00272	8e-08	-5.37	-0.0262	0.00791	0.000919	-3.31	-0.00213	0.01	0.832	-0.213
-0.0029	0.000488	0.000109	2.87e-09	-5.94	-0.00615	0.00165	0.000191	-3.73	-0.00211	0.000643	0.00105	-3.28	-0.0036	0.0011	0.00108	-3.27	-0.00313	0.0013	0.0162	-2.4
0.00237	0.0004	0.00011	2.89e-09	5.94	0.00501	0.00173	0.00388	2.89	0.0018	0.000468	0.000125	3.84	0.00424	0.00113	0.000164	3.77	0.00287	0.00132	0.0298	2.17
-0.002	0.000336	0.00011	2.91e-09	-5.94	-0.00544	0.00124	1.25e-05	-4.37	-0.00134	0.000407	0.00104	-3.28	-0.00218	0.000836	0.00929	-2.6	-0.00403	0.00116	0.000525	-3.47
-0.0021	0.000354	0.000115	3.03e-09	-5.93	-0.0042	0.0017	0.0138	-2.46	-0.00265	0.000421	3.33e-10	-6.28	0.00054	0.000886	0.542	0.61	-0.00148	0.00116	0.202	-1.28
-0.00376	0.000634	0.000116	3.07e-09	-5.93	-0.00503	0.00272	0.064	-1.85	-0.00384	0.000772	6.39e-07	-4.98	-0.00345	0.00157	0.0273	-2.21	-0.00304	0.00194	0.117	-1.57
-0.0129	0.00217	0.000117	3.1e-09	-5.93	-0.0202	0.00883	0.0225	-2.28	-0.0138	0.00263	1.66e-07	-5.23	-0.00738	0.00519	0.155	-1.42	-0.0116	0.00743	0.118	-1.56
-0.00856	0.00145	0.000122	3.22e-09	-5.92	-0.00893	0.00527	0.0899	-1.7	-0.00898	0.00176	3.56e-07	-5.09	-0.00861	0.00348	0.0134	-2.47	-0.00457	0.00508	0.368	-0.901
-0.00225	0.00038	0.000122	3.23e-09	-5.92	-0.00389	0.00146	0.00794	-2.65	-0.00212	0.000457	3.45e-06	-4.64	-0.00189	0.001	0.0588	-1.89	-0.00258	0.00123	0.0358	-2.1
0.00691	0.00117	0.000125	3.3e-09	5.92	0.00449	0.00384	0.242	1.17	0.00745	0.00147	3.98e-07	5.07	0.00529	0.00292	0.0703	1.81	0.00815	0.00344	0.0178	2.37
0.0115	0.00195	0.000125	3.3e-09	5.92	0.0115	0.00736	0.119	1.56	0.0114	0.00247	3.95e-06	4.61	0.0121	0.00452	0.00735	2.68	0.0114	0.00563	0.0427	2.03
-0.0103	0.00174	0.000126	3.31e-09	-5.92	-0.0146	0.00868	0.0931	-1.68	-0.0102	0.00208	9.65e-07	-4.9	-0.0101	0.00391	0.00938	-2.6	-0.00875	0.00666	0.189	-1.31
-0.00316	0.000534	0.000126	3.33e-09	-5.91	-0.00521	0.00177	0.0032	-2.95	-0.00291	0.000671	1.38e-05	-4.35	-0.0022	0.00138	0.111	-1.59	-0.00404	0.00151	0.00741	-2.68
-0.00253	0.000427	0.000128	3.38e-09	-5.91	-0.00232	0.0018	0.197	-1.29	-0.0023	0.000514	7.74e-06	-4.47	-0.00105	0.00108	0.334	-0.966	-0.00663	0.00137	1.34e-06	-4.83
-0.00607	0.00103	0.00013	3.44e-09	-5.91	-0.0111	0.00494	0.0244	-2.25	-0.00425	0.00126	0.000703	-3.39	-0.0101	0.00264	0.000136	-3.82	-0.00894	0.00278	0.00133	-3.21
0.00782	0.00132	0.000131	3.45e-09	5.91	0.00718	0.00473	0.129	1.52	0.0103	0.00166	4.39e-10	6.24	0.00308	0.00319	0.335	0.964	0.00114	0.00399	0.775	0.286
-0.00432	0.000731	0.000133	3.52e-09	-5.91	-0.00484	0.00279	0.083	-1.73	-0.0038	0.000896	2.27e-05	-4.24	-0.00744	0.00179	3.35e-05	-4.15	-0.00223	0.00231	0.335	-0.965
-0.00352	0.000596	0.000134	3.54e-09	-5.9	-0.00326	0.00244	0.182	-1.33	-0.00422	0.00073	7.14e-09	-5.79	-0.00142	0.00143	0.322	-0.989	-0.00262	0.00189	0.166	-1.39
-0.00262	0.000445	0.000142	3.73e-09	-5.9	-0.00194	0.00148	0.188	-1.32	-0.00278	0.000545	3.26e-07	-5.11	-0.00225	0.00118	0.0562	-1.91	-0.00268	0.0014	0.0549	-1.92
0.00276	0.000468	0.000142	3.75e-09	5.89	0.00675	0.00222	0.00234	3.04	0.00269	0.000557	1.41e-06	4.82	0.00148	0.00117	0.206	1.27	0.00367	0.00158	0.0202	2.32
-0.00362	0.000615	0.000144	3.79e-09	-5.89	-0.00658	0.00219	0.00265	-3.01	-0.00338	0.00078	1.47e-05	-4.33	-0.00307	0.00152	0.0428	-2.03	-0.0037	0.00168	0.0274	-2.21
-0.00194	0.00033	0.000145	3.84e-09	-5.89	-0.00402	0.00148	0.00675	-2.71	-0.00251	0.000387	7.8e-11	-6.5	0.00131	0.000834	0.116	1.57	-0.00179	0.00128	0.162	-1.4
-0.00332	0.000564	0.000156	4.11e-09	-5.88	-0.00363	0.00233	0.12	-1.56	-0.00413	0.000691	2.37e-09	-5.97	-0.000565	0.00129	0.661	-0.439	-0.00298	0.00196	0.129	-1.52
-0.0192	0.00327	0.000161	4.25e-09	-5.87	-0.00207	0.0125	0.869	-0.165	-0.0196	0.00373	1.51e-07	-5.25	-0.0218	0.0121	0.0714	-1.8	-0.0262	0.0107	0.0143	-2.45
-0.0018	0.000306	0.000162	4.27e-09	-5.87	-0.00516	0.00127	5.07e-05	-4.05	-0.00177	0.000365	1.2e-06	-4.86	-0.000975	0.000767	0.204	-1.27	-0.00121	0.00106	0.252	-1.15
0.00414	0.000705	0.000166	4.37e-09	5.87	0.00303	0.00274	0.269	1.11	0.00421	0.000832	4.12e-07	5.06	0.00355	0.00187	0.0584	1.89	0.00546	0.00256	0.033	2.13
0.00612	0.00104	0.000166	4.39e-09	5.87	0.00593	0.00396	0.135	1.5	0.00534	0.0013	3.81e-05	4.12	0.00883	0.00237	0.000192	3.73	0.00602	0.00347	0.0832	1.73
-0.00288	0.000491	0.000176	4.65e-09	-5.86	-0.00276	0.00194	0.155	-1.42	-0.00239	0.000589	4.76e-05	-4.07	-0.00412	0.00125	0.000994	-3.29	-0.00471	0.00169	0.00533	-2.79
0.00249	0.000424	0.000179	4.73e-09	5.86	0.00386	0.0016	0.016	2.41	0.00201	0.000514	9.2e-05	3.91	0.00422	0.00109	0.000101	3.89	0.00208	0.00137	0.128	1.52
-0.00504	0.00086	0.000181	4.76e-09	-5.86	-0.00523	0.00388	0.178	-1.35	-0.00441	0.00102	1.45e-05	-4.34	-0.00864	0.00228	0.000153	-3.79	-0.00428	0.00284	0.132	-1.51
-0.0306	0.00522	0.000181	4.77e-09	-5.86	-0.0667	0.0315	0.0345	-2.11	-0.0268	0.00679	8.09e-05	-3.94	-0.0331	0.00895	0.000214	-3.7	-0.0407	0.0262	0.12	-1.56
-0.00176	0.0003	0.000181	4.77e-09	-5.85	-0.00302	0.00121	0.0125	-2.5	-0.00195	0.000363	8.4e-08	-5.36	-0.00116	0.000735	0.114	-1.58	-0.000545	0.00101	0.588	-0.542
0.0038	0.00065	0.00019	5.02e-09	5.85	0.000505	0.00257	0.844	0.196	0.00473	0.000782	1.41e-09	6.05	0.00149	0.00175	0.392	0.856	0.00272	0.002	0.173	1.36
0.0123	0.00211	0.00019	5.02e-09	5.85	0.00216	0.00656	0.741	0.33	0.0157	0.00265	2.81e-09	5.94	0.00594	0.00526	0.259	1.13	0.0115	0.00656	0.0809	1.75
-0.00332	0.000568	0.000192	5.07e-09	-5.85	-0.00177	0.00209	0.396	-0.849	-0.00302	0.000657	4.38e-06	-4.59	-0.00714	0.00177	5.33e-05	-4.04	-0.00261	0.00208	0.21	-1.25
0.00515	0.000881	0.0002	5.28e-09	5.84	0.0084	0.0038	0.027	2.21	0.00465	0.00103	5.73e-06	4.54	0.00259	0.00254	0.309	1.02	0.0109	0.00299	0.000272	3.64
0.00394	0.000676	0.000203	5.35e-09	5.84	-0.00107	0.00223	0.632	-0.479	0.0048	0.000821	5.19e-09	5.84	0.00507	0.00178	0.00452	2.84	0.000771	0.00227	0.734	0.339
0.00335	0.000574	0.000209	5.51e-09	5.83	0.00203	0.00241	0.399	0.844	0.0037	0.000708	1.7e-07	5.23	0.00305	0.00136	0.0248	2.25	0.00237	0.00176	0.178	1.35
-0.00288	0.000494	0.000209	5.52e-09	-5.83	-0.00552	0.00224	0.014	-2.46	-0.00251	0.000591	2.24e-05	-4.24	-0.00364	0.00123	0.00308	-2.96	-0.00299	0.00163	0.0658	-1.84
0.00306	0.000524	0.00021	5.54e-09	5.83	0.00283	0.00202	0.161	1.4	0.0031	0.000639	1.29e-06	4.84	0.00236	0.00125	0.0588	1.89	0.00436	0.0018	0.0155	2.42
-0.0028	0.00048	0.000213	5.62e-09	-5.83	-0.00479	0.0015	0.00145	-3.19	-0.00247	0.000604	4.25e-05	-4.09	-0.00241	0.00121	0.0458	-2	-0.00336	0.00145	0.0206	-2.32
0.00563	0.000966	0.000215	5.66e-09	5.83	0.00358	0.00367	0.329	0.976	0.00745	0.00114	6.59e-11	6.53	-0.00307	0.00278	0.269	-1.11	0.00444	0.00318	0.163	1.4
-0.00593	0.00102	0.000222	5.85e-09	-5.82	-0.00135	0.00352	0.701	-0.384	-0.00639	0.00123	2.23e-07	-5.18	-0.00747	0.00267	0.00516	-2.8	-0.00422	0.00344	0.219	-1.23
-0.00319	0.000549	0.000225	5.94e-09	-5.82	-0.00553	0.00217	0.0107	-2.55	-0.0031	0.000649	1.8e-06	-4.77	-0.00268	0.00144	0.0627	-1.86	-0.00308	0.00199	0.122	-1.55
-0.00626	0.00108	0.000226	5.96e-09	-5.82	-0.00687	0.00435	0.114	-1.58	-0.00656	0.00128	3.25e-07	-5.11	-0.00747	0.00287	0.00934	-2.6	-0.00192	0.00349	0.581	-0.552
-0.00238	0.000409	0.000232	6.13e-09	-5.81	-0.00349	0.00171	0.0416	-2.04	-0.00344	0.000487	1.52e-12	-7.07	0.00193	0.00102	0.0591	1.89	-0.000753	0.00148	0.612	-0.508
-0.0019	0.000328	0.000237	6.24e-09	-5.81	-0.00521	0.00108	1.37e-06	-4.83	-0.00167	0.000395	2.29e-05	-4.23	-0.00089	0.000859	0.3	-1.04	-0.00193	0.0012	0.11	-1.6
0.00361	0.000621	0.000246	6.48e-09	5.8	0.00756	0.00229	0.000962	3.3	0.00361	0.000741	1.07e-06	4.88	0.00147	0.00174	0.397	0.848	0.00335	0.00201	0.0961	1.66
-0.00331	0.00057	0.000246	6.49e-09	-5.8	-0.00526	0.00183	0.0041	-2.87	-0.00313	0.000725	1.61e-05	-4.31	-0.0031	0.0014	0.0266	-2.22	-0.00293	0.00164	0.074	-1.79
0.00156	0.000268	0.000261	6.88e-09	5.79	0.00332	0.00104	0.00138	3.2	0.00121	0.000326	0.000197	3.72	0.00236	0.000694	0.000659	3.41	0.00148	0.000825	0.0726	1.8
-0.00219	0.000378	0.000266	7.02e-09	-5.79	-0.00152	0.00119	0.199	-1.28	-0.00251	0.0005	5.45e-07	-5.01	-0.00139	0.000851	0.102	-1.63	-0.00252	0.00104	0.0159	-2.41
0.00282	0.000488	0.000269	7.1e-09	5.79	0.00452	0.00197	0.0219	2.29	0.00224	0.000591	0.000154	3.78	0.00441	0.0012	0.000244	3.67	0.00321	0.0016	0.0455	2
-0.0759	0.0131	0.000271	7.15e-09	-5.79	0.00591	0.0534	0.912	0.111	-0.0705	0.0157	7.41e-06	-4.48	-0.0825	0.0335	0.0138	-2.46	-0.16	0.0434	0.000226	-3.69
-0.00374	0.000646	0.000272	7.19e-09	-5.79	-0.0107	0.00275	0.000104	-3.88	-0.00261	0.000764	0.000624	-3.42	-0.00384	0.00169	0.0233	-2.27	-0.00864	0.00224	0.000114	-3.86
-0.00264	0.000456	0.000278	7.32e-09	-5.78	-0.00114	0.00171	0.504	-0.669	-0.00289	0.000553	1.72e-07	-5.23	-0.0011	0.0012	0.358	-0.92	-0.00409	0.0014	0.00347	-2.92
-0.00517	0.000895	0.000288	7.61e-09	-5.78	-0.00887	0.00363	0.0146	-2.44	-0.00427	0.00108	7.43e-05	-3.96	-0.00598	0.0022	0.00655	-2.72	-0.00829	0.00309	0.00726	-2.68
-0.00185	0.000321	0.000292	7.71e-09	-5.77	-0.00124	0.00112	0.267	-1.11	-0.00166	0.000407	4.65e-05	-4.07	-0.00173	0.000732	0.0182	-2.36	-0.00375	0.000998	0.00017	-3.76
-0.00239	0.000414	0.000293	7.73e-09	-5.77	-0.00169	0.00157	0.283	-1.07	-0.00198	0.000508	9.8e-05	-3.9	-0.00365	0.000963	0.000151	-3.79	-0.00345	0.00144	0.0163	-2.4
-0.00471	0.000816	0.000296	7.82e-09	-5.77	-0.00824	0.00309	0.00753	-2.67	-0.0051	0.00103	8.04e-07	-4.93	3.42e-05	0.00193	0.986	0.0177	-0.0074	0.00226	0.00106	-3.28
-0.00253	0.00044	0.00031	8.17e-09	-5.76	-0.0054	0.00159	0.000691	-3.39	-0.00215	0.000558	0.000117	-3.85	-0.00299	0.00102	0.00339	-2.93	-0.00199	0.00129	0.122	-1.55
0.00391	0.00068	0.000333	8.8e-09	5.75	0.00553	0.00253	0.0289	2.19	0.0034	0.000842	5.37e-05	4.04	0.00468	0.00168	0.00537	2.78	0.00472	0.00203	0.0202	2.32
-0.00724	0.00126	0.000341	9e-09	-5.75	-0.00471	0.00451	0.296	-1.04	-0.00779	0.00154	4.42e-07	-5.05	-0.00387	0.00321	0.228	-1.2	-0.0107	0.00396	0.00681	-2.71
-0.0196	0.00342	0.000343	9.04e-09	-5.75	0.00239	0.0162	0.883	0.148	-0.019	0.00391	1.12e-06	-4.87	-0.0382	0.0101	0.000163	-3.77	-0.011	0.0124	0.373	-0.89
-0.00375	0.000653	0.000344	9.09e-09	-5.75	-0.00636	0.00245	0.00959	-2.59	-0.0026	0.00082	0.0015	-3.17	-0.00532	0.0015	0.000386	-3.55	-0.00611	0.00201	0.00243	-3.03
-0.00301	0.000524	0.000351	9.25e-09	-5.74	-0.00273	0.00202	0.176	-1.35	-0.00359	0.000636	1.62e-08	-5.65	-0.000993	0.00129	0.442	-0.769	-0.00251	0.00175	0.153	-1.43
-0.00193	0.000336	0.00036	9.51e-09	-5.74	-0.00286	0.00126	0.0237	-2.26	-0.00207	0.000432	1.65e-06	-4.79	-0.00111	0.000736	0.132	-1.51	-0.00213	0.001	0.0335	-2.13
-0.00636	0.00111	0.00037	9.75e-09	-5.73	-0.0109	0.00444	0.0145	-2.45	-0.00592	0.00133	8.93e-06	-4.44	-0.00552	0.00277	0.0462	-1.99	-0.00838	0.00386	0.0299	-2.17
0.00182	0.000318	0.000375	9.89e-09	5.73	0.00498	0.00139	0.00034	3.58	0.00173	0.000374	3.96e-06	4.61	0.00127	0.000837	0.131	1.51	0.00163	0.00111	0.142	1.47
0.00274	0.000477	0.000375	9.9e-09	5.73	0.00279	0.0018	0.121	1.55	0.00221	0.000571	0.00011	3.87	0.00428	0.00123	0.000495	3.48	0.00434	0.00168	0.00962	2.59
0.00274	0.000478	0.000379	9.99e-09	5.73	0.00526	0.00178	0.00304	2.96	0.00197	0.000587	0.000789	3.36	0.00434	0.0012	0.00031	3.61	0.00347	0.00148	0.0187	2.35
-0.00243	0.000425	0.000397	1.05e-08	-5.72	-0.00291	0.00164	0.0751	-1.78	-0.0025	0.000516	1.23e-06	-4.85	-0.00193	0.00111	0.0818	-1.74	-0.00235	0.00129	0.0677	-1.83
-0.00355	0.00062	0.000397	1.05e-08	-5.72	-0.00705	0.0022	0.00135	-3.21	-0.00287	0.000755	0.000147	-3.8	-0.004	0.00155	0.00986	-2.58	-0.00478	0.0021	0.0228	-2.28
0.0052	0.000909	0.000399	1.05e-08	5.72	0.00717	0.00387	0.0638	1.85	0.00507	0.0011	3.75e-06	4.62	0.00514	0.00219	0.0188	2.35	0.00511	0.00313	0.102	1.63
0.00177	0.00031	0.000403	1.06e-08	5.72	0.00374	0.0012	0.00175	3.13	0.00154	0.000363	2.23e-05	4.24	0.00166	0.000864	0.0542	1.93	0.00244	0.00112	0.0295	2.18
0.02	0.0035	0.000403	1.06e-08	5.72	-0.00556	0.00855	0.515	-0.65	0.0301	0.00475	2.48e-10	6.33	0.013	0.00864	0.132	1.51	0.0198	0.00982	0.0439	2.02
0.00775	0.00136	0.000418	1.1e-08	5.71	0.00767	0.00492	0.119	1.56	0.00808	0.00166	1.11e-06	4.87	0.00307	0.00343	0.37	0.897	0.0129	0.0043	0.00263	3.01
0.00585	0.00102	0.000431	1.14e-08	5.71	0.00867	0.0039	0.0263	2.22	0.00573	0.00124	3.69e-06	4.63	0.00544	0.00261	0.0369	2.09	0.00526	0.00335	0.116	1.57
0.002	0.000351	0.000433	1.14e-08	5.71	0.00446	0.00155	0.00413	2.87	0.0016	0.000415	0.000116	3.86	0.00276	0.000903	0.00222	3.06	0.00257	0.00121	0.0338	2.12
-0.00218	0.000382	0.000455	1.2e-08	-5.7	-0.00428	0.00168	0.0109	-2.54	-0.00193	0.000459	2.62e-05	-4.2	-0.00191	0.000945	0.0429	-2.02	-0.00333	0.00126	0.00812	-2.65
-0.00216	0.000378	0.000455	1.2e-08	-5.7	-0.00401	0.00124	0.00117	-3.25	-0.0024	0.000465	2.39e-07	-5.17	0.000329	0.000978	0.737	0.336	-0.0025	0.00122	0.0399	-2.05
-0.0103	0.0018	0.000457	1.21e-08	-5.7	-0.0126	0.00761	0.0983	-1.65	-0.00827	0.00214	0.000109	-3.87	-0.0253	0.00476	1.12e-07	-5.31	-0.000599	0.0061	0.922	-0.0983
0.00161	0.000283	0.00046	1.21e-08	5.7	0.00238	0.00116	0.0396	2.06	0.00155	0.000337	4.54e-06	4.58	0.00125	0.000752	0.0952	1.67	0.00216	0.000921	0.0192	2.34
0.00323	0.000567	0.000473	1.25e-08	5.69	0.00202	0.00184	0.273	1.1	0.00296	0.000718	3.75e-05	4.12	0.00545	0.00143	0.000141	3.81	0.00268	0.0016	0.0938	1.68
0.00838	0.00147	0.000475	1.25e-08	5.69	0.0142	0.00542	0.00892	2.62	0.00483	0.00183	0.00816	2.65	0.0158	0.00369	1.84e-05	4.28	0.0145	0.00432	0.000831	3.34
-0.00281	0.000494	0.000475	1.25e-08	-5.69	-0.00283	0.00219	0.195	-1.29	-0.00324	0.000582	2.57e-08	-5.57	-0.0028	0.00134	0.0372	-2.08	0.000516	0.00163	0.751	0.317
0.0236	0.00415	0.000481	1.27e-08	5.69	0.0294	0.0195	0.133	1.5	0.0316	0.00508	5.05e-10	6.22	0.00542	0.00976	0.579	0.555	0.00215	0.0127	0.865	0.169
0.00224	0.000394	0.00049	1.29e-08	5.69	0.00236	0.0015	0.118	1.57	0.002	0.000482	3.32e-05	4.15	0.00293	0.000934	0.00171	3.14	0.00258	0.00134	0.0546	1.92
0.00308	0.000542	0.000492	1.3e-08	5.69	0.00163	0.00214	0.446	0.763	0.0027	0.000662	4.61e-05	4.07	0.00482	0.00129	0.000182	3.74	0.00358	0.00183	0.0502	1.96
-0.00302	0.00053	0.0005	1.32e-08	-5.68	-0.00687	0.00209	0.000987	-3.29	-0.00287	0.000634	6.11e-06	-4.52	-0.00289	0.00138	0.0355	-2.1	-0.00154	0.00179	0.391	-0.858
0.00403	0.00071	0.0005	1.32e-08	5.68	-0.000557	0.00259	0.83	-0.215	0.00466	0.000847	3.72e-08	5.5	0.0051	0.00192	0.00801	2.65	0.00126	0.00241	0.602	0.521
-0.00276	0.000485	0.000502	1.32e-08	-5.68	-0.00442	0.00195	0.0234	-2.27	-0.00217	0.000582	0.000186	-3.74	-0.00316	0.00127	0.0126	-2.5	-0.00534	0.00158	0.000701	-3.39
0.00243	0.000428	0.000504	1.33e-08	5.68	0.000569	0.00176	0.747	0.323	0.00267	0.000511	1.83e-07	5.22	0.00227	0.00106	0.0324	2.14	0.00207	0.00154	0.179	1.34
-0.00336	0.000591	0.000505	1.33e-08	-5.68	-0.00565	0.00225	0.0119	-2.52	-0.00389	0.000708	3.87e-08	-5.5	0.000179	0.00154	0.908	0.116	-0.00327	0.00203	0.107	-1.61
-0.00267	0.000469	0.00051	1.35e-08	-5.68	-0.00317	0.0018	0.0779	-1.76	-0.00245	0.000577	2.23e-05	-4.24	-0.00227	0.00115	0.0484	-1.97	-0.0044	0.00146	0.00267	-3
0.0036	0.000635	0.000521	1.37e-08	5.68	0.00346	0.00229	0.131	1.51	0.00307	0.00079	0.000104	3.88	0.00472	0.0015	0.00161	3.15	0.0052	0.00203	0.0103	2.57
-0.00327	0.000577	0.000539	1.42e-08	-5.67	-0.00466	0.00215	0.0301	-2.17	-0.00279	0.000702	7.27e-05	-3.97	-0.00194	0.00147	0.186	-1.32	-0.00769	0.00184	2.95e-05	-4.18
-0.025	0.00442	0.000565	1.49e-08	-5.66	-0.0217	0.0144	0.133	-1.5	-0.0272	0.00588	3.69e-06	-4.63	-0.0305	0.0108	0.0046	-2.83	-0.0143	0.0106	0.175	-1.36
-0.00553	0.000977	0.000566	1.49e-08	-5.66	-0.00362	0.00343	0.29	-1.06	-0.0044	0.00121	0.000276	-3.64	-0.00859	0.00239	0.000324	-3.6	-0.00927	0.00308	0.00258	-3.01
-0.00224	0.000397	0.000567	1.5e-08	-5.66	-0.00643	0.00152	2.34e-05	-4.23	-0.00191	0.000477	6.5e-05	-3.99	-0.00163	0.000977	0.0948	-1.67	-0.00288	0.00142	0.0429	-2.02
-0.0025	0.000442	0.000579	1.53e-08	-5.66	-0.00499	0.00148	0.000728	-3.38	-0.00201	0.000537	0.000186	-3.74	-0.00243	0.00119	0.0405	-2.05	-0.00378	0.00144	0.00855	-2.63
0.056	0.00991	0.0006	1.58e-08	5.65	0.0211	0.0329	0.522	0.641	0.0644	0.0128	4.65e-07	5.04	0.0471	0.0243	0.0526	1.94	0.0534	0.0265	0.0435	2.02
0.00595	0.00105	0.000605	1.6e-08	5.65	0.00441	0.00373	0.237	1.18	0.0044	0.00129	0.000656	3.41	0.0146	0.00282	2.16e-07	5.18	0.00545	0.00308	0.0772	1.77
-0.0161	0.00285	0.00063	1.66e-08	-5.64	-0.0118	0.00951	0.213	-1.24	-0.0199	0.00369	6.88e-08	-5.39	-0.0132	0.00695	0.057	-1.9	-0.00634	0.00752	0.399	-0.844
-0.0129	0.00229	0.000632	1.67e-08	-5.64	-0.000547	0.0091	0.952	-0.0602	-0.015	0.00273	4.41e-08	-5.47	-0.0113	0.00553	0.0419	-2.03	-0.00724	0.0091	0.427	-0.795
-0.00754	0.00134	0.000654	1.72e-08	-5.64	-0.0126	0.00498	0.0114	-2.53	-0.00652	0.00162	5.51e-05	-4.03	-0.00836	0.00348	0.0162	-2.4	-0.0097	0.00431	0.0243	-2.25
0.0097	0.00172	0.000657	1.73e-08	5.64	0.00646	0.00606	0.287	1.07	0.00955	0.00205	3.34e-06	4.65	0.00868	0.005	0.0825	1.74	0.0146	0.00545	0.00755	2.67
-0.0021	0.000374	0.000679	1.79e-08	-5.63	-0.00457	0.00145	0.00156	-3.16	-0.00193	0.000451	1.79e-05	-4.29	-0.00127	0.000964	0.189	-1.31	-0.00292	0.00121	0.0156	-2.42
0.0034	0.000604	0.000716	1.89e-08	5.62	0.000464	0.0023	0.84	0.202	0.00358	0.000729	8.77e-07	4.92	0.00513	0.00149	0.000574	3.44	0.000743	0.00213	0.728	0.348
-0.0117	0.00209	0.000718	1.89e-08	-5.62	-0.0125	0.00801	0.118	-1.56	-0.0106	0.00247	1.76e-05	-4.29	-0.0157	0.00567	0.00576	-2.76	-0.0142	0.00717	0.0478	-1.98
0.00284	0.000506	0.000734	1.94e-08	5.62	0.00252	0.00209	0.229	1.2	0.00229	0.0006	0.000135	3.82	0.00494	0.0013	0.000147	3.8	0.004	0.00179	0.025	2.24
-0.00501	0.000892	0.000734	1.94e-08	-5.62	-0.00489	0.00381	0.2	-1.28	-0.00512	0.00105	1.04e-06	-4.88	-0.00576	0.00242	0.0174	-2.38	-0.00297	0.00301	0.323	-0.988
-0.0026	0.000463	0.000735	1.94e-08	-5.62	-0.0029	0.00191	0.128	-1.52	-0.00286	0.000547	1.65e-07	-5.24	-0.00147	0.00126	0.245	-1.16	-0.00202	0.00156	0.195	-1.29
-0.00316	0.000563	0.000741	1.95e-08	-5.62	-0.00381	0.00211	0.0714	-1.8	-0.00291	0.000683	2.01e-05	-4.26	-0.0038	0.00141	0.00688	-2.7	-0.0034	0.00188	0.0713	-1.8
-0.00434	0.000774	0.000757	2e-08	-5.61	-0.00502	0.00266	0.0593	-1.89	-0.00345	0.000945	0.000266	-3.65	-0.00779	0.00194	5.94e-05	-4.02	-0.00428	0.00263	0.104	-1.62
-0.00207	0.000369	0.000764	2.02e-08	-5.61	-0.00587	0.00127	3.99e-06	-4.61	-0.00176	0.000451	9.08e-05	-3.91	-0.000976	0.000982	0.32	-0.994	-0.00249	0.00116	0.0312	-2.16
0.00696	0.00124	0.000792	2.09e-08	5.6	0.000849	0.00409	0.836	0.207	0.00905	0.00154	4.67e-09	5.86	0.00561	0.0031	0.0699	1.81	0.00128	0.00392	0.744	0.326
-0.00172	0.000307	0.000799	2.11e-08	-5.6	-0.00232	0.0011	0.0345	-2.11	-0.00162	0.000366	9.64e-06	-4.43	-0.00117	0.000862	0.175	-1.36	-0.00278	0.00102	0.00675	-2.71
-0.00234	0.000417	0.000804	2.12e-08	-5.6	-0.00397	0.00165	0.0158	-2.41	-0.00219	0.000502	1.33e-05	-4.35	-0.00176	0.00107	0.0988	-1.65	-0.00326	0.00137	0.017	-2.39
-0.0111	0.00198	0.000812	2.14e-08	-5.6	-0.0139	0.00803	0.0831	-1.73	-0.0109	0.00239	5.62e-06	-4.54	-0.00819	0.00515	0.112	-1.59	-0.0149	0.00606	0.0138	-2.46
0.0152	0.00271	0.000818	2.16e-08	5.6	0.016	0.01	0.111	1.6	0.0145	0.00327	9.18e-06	4.44	0.0235	0.00712	0.000945	3.31	0.00664	0.0087	0.445	0.763
-0.00669	0.0012	0.000829	2.19e-08	-5.6	-0.00692	0.00448	0.122	-1.55	-0.00591	0.00145	4.61e-05	-4.07	-0.00793	0.00297	0.00749	-2.67	-0.0102	0.00403	0.0114	-2.53
0.00261	0.000466	0.000836	2.21e-08	5.59	0.00449	0.00167	0.00724	2.69	0.00236	0.000557	2.32e-05	4.23	0.00228	0.00115	0.0484	1.97	0.00391	0.00188	0.0377	2.08
-0.00401	0.000717	0.00085	2.24e-08	-5.59	-0.00598	0.003	0.0462	-1.99	-0.00427	0.000839	3.65e-07	-5.09	-0.00278	0.002	0.163	-1.39	-0.0023	0.00247	0.352	-0.93
-0.00524	0.000938	0.000858	2.26e-08	-5.59	-0.00569	0.00378	0.132	-1.51	-0.00452	0.00114	7.19e-05	-3.97	-0.00692	0.00245	0.00475	-2.82	-0.00717	0.00279	0.0101	-2.57
-0.0109	0.00195	0.00089	2.35e-08	-5.58	-0.0216	0.0143	0.131	-1.51	-0.0125	0.00229	4.2e-08	-5.48	-0.00459	0.00475	0.334	-0.967	-0.00702	0.00675	0.298	-1.04
0.00247	0.000442	0.000902	2.38e-08	5.58	0.0041	0.00161	0.0109	2.55	0.00221	0.000523	2.36e-05	4.23	0.00262	0.00123	0.0328	2.13	0.00296	0.00155	0.0567	1.91
-0.0062	0.00111	0.000919	2.43e-08	-5.58	-0.00555	0.00453	0.22	-1.23	-0.00585	0.00134	1.33e-05	-4.36	-0.00682	0.00261	0.00891	-2.62	-0.00839	0.00407	0.0395	-2.06
0.00561	0.001	0.00092	2.43e-08	5.58	0.00784	0.00373	0.0355	2.1	0.00686	0.00122	1.9e-08	5.62	-0.000322	0.00255	0.899	-0.127	0.00465	0.00328	0.156	1.42
0.00253	0.000454	0.000943	2.49e-08	5.57	0.00429	0.0018	0.0171	2.38	0.0024	0.000532	6.68e-06	4.5	0.00131	0.00125	0.297	1.04	0.00445	0.00164	0.00666	2.71
-0.00164	0.000295	0.000964	2.54e-08	-5.57	-0.00367	0.000976	0.000172	-3.76	-0.00158	0.000365	1.62e-05	-4.31	-0.000245	0.000715	0.733	-0.342	-0.0027	0.000985	0.00611	-2.74
0.00287	0.000516	0.000966	2.55e-08	5.57	0.00477	0.00178	0.00725	2.69	0.00236	0.000632	0.000185	3.74	0.00411	0.00142	0.0038	2.89	0.00301	0.0015	0.0452	2
-0.0055	0.000988	0.000986	2.6e-08	-5.57	-0.004	0.0044	0.363	-0.911	-0.00498	0.00118	2.35e-05	-4.23	-0.00893	0.00253	0.000422	-3.53	-0.00466	0.00325	0.152	-1.43
0.0034	0.000611	0.000991	2.61e-08	5.57	0.00446	0.00234	0.0563	1.91	0.00367	0.000753	1.13e-06	4.87	0.00141	0.00161	0.383	0.873	0.00372	0.0017	0.029	2.18
-0.00194	0.000348	0.000997	2.63e-08	-5.56	-0.00499	0.00112	8.95e-06	-4.44	-0.00163	0.000431	0.000152	-3.79	-0.00072	0.000882	0.414	-0.817	-0.00289	0.00111	0.00937	-2.6
-0.00248	0.000445	0.001	2.64e-08	-5.56	-0.00442	0.0014	0.00163	-3.15	-0.00257	0.000564	5.2e-06	-4.56	-0.00142	0.00113	0.209	-1.26	-0.00175	0.00129	0.176	-1.35
-0.00387	0.000695	0.00102	2.69e-08	-5.56	-0.0054	0.0024	0.0245	-2.25	-0.00314	0.000878	0.000346	-3.58	-0.00383	0.00169	0.0238	-2.26	-0.00662	0.002	0.000947	-3.31
0.00557	0.001	0.00104	2.75e-08	5.56	0.00532	0.00355	0.134	1.5	0.00688	0.00125	3.68e-08	5.51	0.00159	0.00242	0.511	0.657	0.00427	0.00311	0.17	1.37
0.0136	0.00245	0.00105	2.77e-08	5.56	0.0211	0.00903	0.0193	2.34	0.0104	0.00299	0.000526	3.47	0.02	0.00593	0.000763	3.37	0.0203	0.00851	0.0172	2.38
0.0098	0.00177	0.00108	2.84e-08	5.55	0.00511	0.00684	0.455	0.747	0.00946	0.00217	1.29e-05	4.36	0.0103	0.0044	0.0188	2.35	0.014	0.00534	0.00899	2.61
-0.00281	0.000506	0.0011	2.91e-08	-5.55	-0.0045	0.00225	0.0461	-1.99	-0.00259	0.000603	1.78e-05	-4.29	-0.00215	0.00133	0.107	-1.61	-0.00447	0.0016	0.00523	-2.79
-0.00617	0.00111	0.0011	2.91e-08	-5.55	-0.00468	0.00402	0.245	-1.16	-0.00702	0.00135	1.86e-07	-5.21	-0.004	0.00286	0.162	-1.4	-0.00466	0.00372	0.211	-1.25
0.00289	0.000521	0.00111	2.92e-08	5.55	0.00468	0.00201	0.02	2.33	0.00225	0.000645	0.000473	3.5	0.00341	0.00119	0.0042	2.86	0.00505	0.00174	0.00367	2.9
0.00309	0.000557	0.00111	2.94e-08	5.55	0.0063	0.00226	0.00529	2.79	0.00237	0.000662	0.000344	3.58	0.00317	0.00149	0.0334	2.13	0.00643	0.00185	0.000504	3.48
-0.00181	0.000327	0.00112	2.95e-08	-5.54	-0.00121	0.00112	0.277	-1.09	-0.00221	0.000407	5.44e-08	-5.44	0.000309	0.000855	0.717	0.362	-0.0027	0.000943	0.00425	-2.86
-0.00717	0.00129	0.00112	2.95e-08	-5.54	-0.00981	0.00533	0.066	-1.84	-0.00663	0.00154	1.72e-05	-4.3	-0.00674	0.00326	0.0391	-2.06	-0.0109	0.00456	0.0172	-2.38
0.00929	0.00168	0.00113	2.98e-08	5.54	0.0149	0.00646	0.0212	2.3	0.00589	0.00205	0.00415	2.87	0.0172	0.00423	4.79e-05	4.07	0.0151	0.00504	0.00273	3
-0.00914	0.00165	0.00114	3.01e-08	-5.54	-0.0069	0.00742	0.352	-0.931	-0.0091	0.00196	3.66e-06	-4.63	-0.00792	0.0042	0.0595	-1.88	-0.0128	0.00547	0.0194	-2.34
-0.00254	0.000459	0.00117	3.08e-08	-5.54	-0.00174	0.00173	0.314	-1.01	-0.00217	0.000554	8.88e-05	-3.92	-0.00514	0.00116	9.54e-06	-4.43	-0.00143	0.00155	0.354	-0.927
-0.00233	0.000421	0.00117	3.1e-08	-5.54	-0.00488	0.00188	0.00944	-2.6	-0.00247	0.000503	9.19e-07	-4.91	-0.00095	0.001	0.344	-0.946	-0.00255	0.00154	0.0974	-1.66
-0.003	0.000542	0.00118	3.12e-08	-5.53	-0.00638	0.00177	0.000305	-3.61	-0.00304	0.000696	1.27e-05	-4.37	-0.00205	0.00127	0.105	-1.62	-0.00156	0.00159	0.327	-0.981
0.00615	0.00111	0.00119	3.14e-08	5.53	0.0075	0.00425	0.0776	1.76	0.00625	0.00134	2.93e-06	4.68	0.00169	0.003	0.574	0.562	0.0105	0.00345	0.0024	3.04
-0.00502	0.000908	0.00121	3.2e-08	-5.53	-0.00165	0.0037	0.656	-0.445	-0.00391	0.00111	0.000404	-3.54	-0.00832	0.00214	9.73e-05	-3.9	-0.0091	0.0031	0.00328	-2.94
-0.00406	0.000735	0.00124	3.27e-08	-5.53	-0.00545	0.00239	0.0225	-2.28	-0.0034	0.000923	0.000229	-3.68	-0.00349	0.00193	0.0711	-1.8	-0.00701	0.00207	0.000706	-3.39
-0.00239	0.000432	0.00124	3.28e-08	-5.53	-0.00269	0.00163	0.0982	-1.65	-0.00157	0.000545	0.00395	-2.88	-0.00359	0.000973	0.000227	-3.69	-0.00491	0.00135	0.000282	-3.63
0.00565	0.00102	0.00126	3.32e-08	5.52	0.00991	0.0042	0.0184	2.36	0.00399	0.00122	0.00104	3.28	0.0101	0.00256	8.08e-05	3.94	0.00835	0.0037	0.0242	2.25
-0.00227	0.000411	0.00129	3.4e-08	-5.52	-0.0017	0.00184	0.355	-0.925	-0.00279	0.000489	1.11e-08	-5.71	-0.000437	0.000984	0.657	-0.444	-0.00195	0.00159	0.219	-1.23
-0.00434	0.000787	0.00132	3.48e-08	-5.52	-0.00451	0.00273	0.0989	-1.65	-0.00386	0.000978	7.89e-05	-3.95	-0.00504	0.00189	0.00774	-2.66	-0.0062	0.00254	0.0149	-2.44
0.00706	0.00128	0.00133	3.5e-08	5.51	0.00191	0.00447	0.67	0.426	0.00886	0.00158	2.06e-08	5.61	0.00602	0.00311	0.0524	1.94	0.000659	0.00426	0.877	0.155
-0.00234	0.000424	0.00133	3.51e-08	-5.51	-0.00461	0.00138	0.000807	-3.35	-0.00222	0.000556	6.66e-05	-3.99	-0.0014	0.000977	0.151	-1.44	-0.00255	0.00115	0.0264	-2.22
-0.0049	0.000889	0.00134	3.54e-08	-5.51	-0.00742	0.00369	0.0443	-2.01	-0.00497	0.00106	2.66e-06	-4.7	-0.00443	0.00231	0.0545	-1.92	-0.00346	0.00298	0.247	-1.16
-0.00423	0.000768	0.00135	3.57e-08	-5.51	-0.013	0.00268	1.26e-06	-4.85	-0.00247	0.000961	0.00999	-2.58	-0.00436	0.00186	0.0189	-2.35	-0.0078	0.00235	0.000879	-3.33
0.00194	0.000353	0.00137	3.61e-08	5.51	0.00434	0.00168	0.00989	2.58	0.00195	0.000402	1.18e-06	4.86	0.000284	0.00107	0.79	0.267	0.00285	0.00128	0.0258	2.23
-0.00405	0.000735	0.00139	3.66e-08	-5.51	-0.00768	0.00223	0.000556	-3.45	-0.00328	0.000949	0.00055	-3.45	-0.00262	0.00185	0.157	-1.42	-0.00617	0.002	0.00205	-3.08
0.00347	0.000631	0.00139	3.66e-08	5.51	0.00526	0.0023	0.0222	2.29	0.00338	0.000764	1e-05	4.42	0.00278	0.00159	0.0815	1.74	0.00395	0.00214	0.0649	1.85
0.00346	0.000628	0.00139	3.67e-08	5.51	0.00329	0.00244	0.177	1.35	0.00347	0.000754	4.19e-06	4.6	0.00446	0.00169	0.00838	2.64	0.00213	0.00197	0.28	1.08
0.0107	0.00195	0.0014	3.71e-08	5.5	0.0088	0.00475	0.0636	1.86	0.0119	0.00276	1.6e-05	4.32	0.00268	0.00501	0.592	0.535	0.0161	0.00459	0.000473	3.5
-0.00513	0.000933	0.00143	3.78e-08	-5.5	-0.00445	0.00338	0.188	-1.32	-0.00498	0.00112	8.08e-06	-4.46	-0.00516	0.00238	0.0299	-2.17	-0.00718	0.00346	0.0381	-2.07
0.0068	0.00124	0.00144	3.79e-08	5.5	0.00268	0.00484	0.58	0.554	0.00725	0.0015	1.4e-06	4.83	0.00444	0.00328	0.176	1.35	0.0094	0.00364	0.00977	2.58
-0.0031	0.000563	0.00146	3.85e-08	-5.5	-0.00244	0.00212	0.25	-1.15	-0.00362	0.00068	1.06e-07	-5.32	-0.00258	0.00143	0.0702	-1.81	-0.000492	0.00189	0.795	-0.26
0.00238	0.000433	0.00147	3.87e-08	5.5	0.00576	0.00153	0.00016	3.78	0.00235	0.000521	6.59e-06	4.51	0.00128	0.00121	0.291	1.06	0.0013	0.00137	0.341	0.952
0.0102	0.00186	0.00148	3.9e-08	5.5	0.0109	0.0072	0.129	1.52	0.00983	0.00226	1.33e-05	4.35	0.0165	0.00467	0.000432	3.52	0.00227	0.00596	0.704	0.38
0.003	0.000547	0.0015	3.96e-08	5.49	8.31e-05	0.00206	0.968	0.0404	0.00348	0.000677	2.73e-07	5.14	0.00395	0.00135	0.00344	2.93	0.000716	0.00162	0.658	0.443
-0.00252	0.000458	0.0015	3.96e-08	-5.49	-0.00461	0.00162	0.00453	-2.84	-0.00236	0.000557	2.23e-05	-4.24	-0.000241	0.00121	0.842	-0.199	-0.00515	0.00145	0.000369	-3.56
-0.0108	0.00197	0.0015	3.96e-08	-5.49	-0.0174	0.00697	0.0128	-2.49	-0.0108	0.00242	7.32e-06	-4.48	-0.00851	0.00501	0.0892	-1.7	-0.0091	0.00622	0.143	-1.46
-0.00664	0.00121	0.00153	4.04e-08	-5.49	-0.00757	0.00498	0.128	-1.52	-0.00679	0.00143	2.12e-06	-4.74	-0.00429	0.00324	0.186	-1.32	-0.00853	0.00408	0.0367	-2.09
-0.0156	0.00285	0.00154	4.07e-08	-5.49	-0.0157	0.00981	0.109	-1.6	-0.0144	0.00331	1.49e-05	-4.33	-0.0267	0.00821	0.00112	-3.26	-0.00852	0.0117	0.468	-0.726
-0.0023	0.000419	0.00156	4.12e-08	-5.49	-0.00556	0.00142	9.11e-05	-3.91	-0.00191	0.000506	0.000168	-3.76	-0.00124	0.00116	0.288	-1.06	-0.00351	0.00132	0.008	-2.65
-0.00958	0.00175	0.0016	4.23e-08	-5.48	-0.00498	0.00649	0.443	-0.767	-0.0107	0.00213	4.59e-07	-5.04	-0.0129	0.00421	0.0022	-3.06	0.0032	0.00623	0.608	0.513
-0.00647	0.00118	0.00165	4.35e-08	-5.48	-0.00604	0.0046	0.19	-1.31	-0.00653	0.00142	4.41e-06	-4.59	-0.00627	0.00297	0.0348	-2.11	-0.00665	0.004	0.097	-1.66
-0.00792	0.00145	0.00174	4.58e-08	-5.47	-0.00906	0.00627	0.149	-1.44	-0.00739	0.00172	1.8e-05	-4.29	-0.00872	0.00359	0.0152	-2.43	-0.0104	0.00526	0.0475	-1.98
0.00422	0.000772	0.00174	4.6e-08	5.47	-0.00144	0.00261	0.581	-0.552	0.00552	0.000932	3.14e-09	5.92	0.00484	0.00209	0.0204	2.32	-0.00113	0.00257	0.658	-0.442
-0.00292	0.000535	0.0018	4.74e-08	-5.46	-0.00441	0.00216	0.0408	-2.05	-0.00259	0.000639	5.17e-05	-4.05	-0.00321	0.00138	0.0205	-2.32	-0.00408	0.00181	0.0241	-2.26
-0.00654	0.0012	0.0018	4.76e-08	-5.46	-0.0127	0.00506	0.0121	-2.51	-0.00468	0.00142	0.000942	-3.31	-0.0116	0.00305	0.000148	-3.79	-0.00932	0.00439	0.0337	-2.12
-0.00218	0.0004	0.00189	5e-08	-5.45	-0.00228	0.00186	0.221	-1.22	-0.00221	0.000482	4.43e-06	-4.59	-0.00189	0.00101	0.0613	-1.87	-0.00236	0.00122	0.0526	-1.94
-0.00242	0.000443	0.00193	5.1e-08	-5.45	-0.00383	0.00186	0.0397	-2.06	-0.00191	0.000535	0.000348	-3.58	-0.00324	0.00111	0.00353	-2.92	-0.00381	0.00143	0.00773	-2.66
-0.0117	0.00215	0.00194	5.11e-08	-5.45	-0.00745	0.00854	0.383	-0.873	-0.0125	0.00256	1.02e-06	-4.89	-0.0177	0.0054	0.00104	-3.28	0.00468	0.00772	0.545	0.606
-0.00819	0.0015	0.00194	5.13e-08	-5.45	-0.00232	0.00641	0.718	-0.361	-0.00769	0.00177	1.4e-05	-4.34	-0.012	0.0037	0.00113	-3.26	-0.00895	0.00621	0.149	-1.44
-0.00199	0.000366	0.00194	5.13e-08	-5.45	-0.000963	0.00128	0.452	-0.752	-0.00187	0.000455	3.87e-05	-4.12	-0.00224	0.000883	0.0112	-2.54	-0.00313	0.00114	0.0061	-2.74
-0.00208	0.000382	0.00196	5.18e-08	-5.44	-0.00179	0.00147	0.222	-1.22	-0.00201	0.000446	6.5e-06	-4.51	-0.00275	0.00111	0.0128	-2.49	-0.00194	0.00135	0.151	-1.44
-0.0143	0.00263	0.00197	5.19e-08	-5.44	-0.0143	0.015	0.337	-0.959	-0.0164	0.00301	5.58e-08	-5.43	-0.00543	0.00737	0.461	-0.737	-0.00892	0.00923	0.334	-0.967
-0.0192	0.00353	0.00203	5.35e-08	-5.44	-0.0158	0.0149	0.288	-1.06	-0.0182	0.00405	6.83e-06	-4.5	-0.0258	0.0103	0.0124	-2.5	-0.022	0.0139	0.112	-1.59
-0.00206	0.000379	0.00204	5.38e-08	-5.44	-0.00455	0.00119	0.00014	-3.81	-0.00163	0.000491	0.000891	-3.32	-0.00193	0.000858	0.0247	-2.25	-0.00238	0.00116	0.0407	-2.05
0.0124	0.00228	0.00205	5.4e-08	5.44	0.00369	0.00716	0.606	0.515	0.0143	0.00281	3.74e-07	5.08	0.00808	0.00541	0.135	1.49	0.0185	0.00894	0.0386	2.07
0.00626	0.00115	0.00205	5.41e-08	5.44	0.00554	0.00472	0.241	1.17	0.00752	0.00145	2.19e-07	5.18	0.00174	0.00244	0.477	0.712	0.00903	0.00383	0.0185	2.36
0.00189	0.000348	0.00206	5.43e-08	5.44	0.00198	0.0014	0.156	1.42	0.00202	0.000414	1.12e-06	4.87	0.00135	0.000918	0.142	1.47	0.00172	0.00117	0.142	1.47
-0.00317	0.000582	0.00206	5.43e-08	-5.44	-0.00221	0.00212	0.298	-1.04	-0.0031	0.000701	9.52e-06	-4.43	-0.00278	0.00143	0.0515	-1.95	-0.00582	0.00224	0.00929	-2.6
-0.00501	0.000922	0.00209	5.52e-08	-5.43	-0.00478	0.00374	0.201	-1.28	-0.0054	0.00107	4.87e-07	-5.03	-0.0043	0.00266	0.106	-1.62	-0.00269	0.00325	0.408	-0.827
0.00358	0.00066	0.00216	5.69e-08	5.43	0.00195	0.00211	0.355	0.925	0.00431	0.000832	2.15e-07	5.19	0.00341	0.00161	0.0335	2.13	0.000953	0.00205	0.642	0.464
0.00163	0.0003	0.00216	5.69e-08	5.43	0.00147	0.00123	0.234	1.19	0.00136	0.000364	0.00019	3.73	0.00237	0.000671	0.000406	3.54	0.00223	0.00116	0.0552	1.92
0.00335	0.000617	0.00221	5.82e-08	5.42	0.00721	0.00262	0.00586	2.76	0.00357	0.000728	9.48e-07	4.9	0.000583	0.00156	0.709	0.374	0.00419	0.00234	0.0736	1.79
-0.0029	0.000535	0.00226	5.96e-08	-5.42	-0.00637	0.00199	0.00133	-3.21	-0.0033	0.00065	3.98e-07	-5.07	-0.000421	0.00141	0.765	-0.299	-0.00136	0.00164	0.406	-0.83
0.00561	0.00103	0.00228	6.01e-08	5.42	0.009	0.0042	0.0321	2.14	0.00504	0.00123	4.52e-05	4.08	0.00342	0.00274	0.211	1.25	0.011	0.00338	0.0011	3.26
-0.00387	0.000715	0.00231	6.1e-08	-5.42	-0.00732	0.00264	0.00558	-2.77	-0.00319	0.000875	0.000269	-3.64	-0.00402	0.00173	0.0198	-2.33	-0.00593	0.00242	0.0144	-2.45
-0.00209	0.000386	0.00231	6.11e-08	-5.42	-0.0041	0.00146	0.00492	-2.81	-0.00246	0.00046	8.7e-08	-5.35	0.00132	0.00109	0.225	1.21	-0.00233	0.00121	0.0545	-1.92
-0.00247	0.000456	0.00232	6.11e-08	-5.42	-0.00266	0.00194	0.17	-1.37	-0.00248	0.000543	5.02e-06	-4.56	-0.00345	0.00122	0.00449	-2.84	-0.000904	0.00143	0.528	-0.63
0.00235	0.000433	0.00235	6.2e-08	5.41	0.00458	0.00167	0.0062	2.74	0.00228	0.000514	8.99e-06	4.44	0.00309	0.00119	0.00914	2.61	4.48e-05	0.00145	0.975	0.0308
0.00714	0.00132	0.00235	6.2e-08	5.41	-0.00384	0.00594	0.518	-0.646	0.0106	0.00156	1.4e-11	6.76	-0.0018	0.00341	0.599	-0.527	0.00081	0.00444	0.855	0.183
-0.00376	0.000694	0.00236	6.23e-08	-5.41	-0.0076	0.00262	0.00372	-2.9	-0.00334	0.000852	8.77e-05	-3.92	-0.0016	0.00174	0.358	-0.92	-0.00708	0.00214	0.000912	-3.32
0.003	0.000554	0.00236	6.24e-08	5.41	0.00714	0.00201	0.000383	3.55	0.0029	0.000669	1.48e-05	4.33	0.000591	0.0015	0.694	0.394	0.00385	0.00175	0.028	2.2
-0.0049	0.000906	0.00238	6.29e-08	-5.41	-0.00766	0.00421	0.0684	-1.82	-0.00322	0.00108	0.00284	-2.98	-0.00832	0.00218	0.000136	-3.82	-0.0112	0.00331	0.000719	-3.38
0.00305	0.000564	0.00239	6.31e-08	5.41	0.00476	0.00196	0.0153	2.42	0.00337	0.000677	6.38e-07	4.98	0.00134	0.00144	0.352	0.931	0.00161	0.00214	0.452	0.752
0.00216	0.000399	0.0024	6.34e-08	5.41	0.00359	0.00161	0.0254	2.24	0.00191	0.000484	8.24e-05	3.94	0.00247	0.00105	0.0186	2.35	0.00247	0.00117	0.035	2.11
-0.00178	0.00033	0.00241	6.35e-08	-5.41	-0.0042	0.00118	0.000358	-3.57	-0.00183	0.000404	5.63e-06	-4.54	-0.000145	0.000816	0.859	-0.177	-0.00227	0.00109	0.0372	-2.08
-0.00264	0.000488	0.00243	6.42e-08	-5.41	-0.00285	0.00227	0.208	-1.26	-0.0021	0.000598	0.000451	-3.51	-0.00417	0.00119	0.000465	-3.5	-0.00338	0.0014	0.0157	-2.42
-0.00246	0.000454	0.00243	6.42e-08	-5.41	-0.00411	0.00132	0.00193	-3.1	-0.00343	0.000592	7.1e-09	-5.79	0.000973	0.00109	0.37	0.896	-0.00106	0.00132	0.425	-0.799
-0.00771	0.00143	0.00243	6.42e-08	-5.41	-0.0038	0.00507	0.453	-0.75	-0.00635	0.00173	0.000233	-3.68	-0.015	0.00364	3.97e-05	-4.11	-0.00925	0.00494	0.061	-1.87
0.00237	0.000439	0.00249	6.57e-08	5.4	0.000434	0.00185	0.815	0.234	0.0022	0.000527	3.07e-05	4.17	0.00351	0.00113	0.00193	3.1	0.00297	0.0014	0.0332	2.13
0.00413	0.000765	0.00249	6.57e-08	5.4	0.00268	0.00351	0.445	0.763	0.00579	0.000929	4.58e-10	6.23	-0.00205	0.0018	0.253	-1.14	0.00484	0.0025	0.0528	1.94
0.00504	0.000934	0.00253	6.68e-08	5.4	0.00401	0.00341	0.241	1.17	0.00619	0.00114	5.13e-08	5.45	0.00323	0.00237	0.173	1.36	0.000667	0.00302	0.826	0.22
-0.0133	0.00246	0.00254	6.71e-08	-5.4	-0.0121	0.00955	0.206	-1.27	-0.013	0.00281	3.67e-06	-4.63	-0.0127	0.00773	0.1	-1.64	-0.0182	0.00944	0.0541	-1.93
0.00199	0.000368	0.00256	6.76e-08	5.4	0.00284	0.00145	0.049	1.97	0.00215	0.000445	1.3e-06	4.84	0.000543	0.000893	0.543	0.608	0.0029	0.00129	0.0242	2.25
-0.00537	0.000995	0.00256	6.77e-08	-5.4	-0.00763	0.00386	0.0479	-1.98	-0.00458	0.0012	0.000128	-3.83	-0.00772	0.00261	0.00317	-2.95	-0.00597	0.00321	0.0631	-1.86
-0.00218	0.000404	0.00257	6.78e-08	-5.4	-0.00573	0.00119	1.43e-06	-4.82	-0.00148	0.000518	0.00427	-2.86	-0.00124	0.000988	0.208	-1.26	-0.00377	0.00122	0.00208	-3.08
-0.00939	0.00174	0.00258	6.8e-08	-5.4	-0.0137	0.00636	0.0308	-2.16	-0.00779	0.00214	0.000272	-3.64	-0.0125	0.00421	0.00295	-2.97	-0.0115	0.0057	0.0434	-2.02
-0.0199	0.00368	0.00259	6.84e-08	-5.4	-0.0203	0.00931	0.0291	-2.18	-0.0143	0.00485	0.00314	-2.95	-0.0295	0.00874	0.000746	-3.37	-0.0362	0.0124	0.00354	-2.92
-0.00538	0.000997	0.00262	6.92e-08	-5.39	-0.0088	0.00398	0.0271	-2.21	-0.0048	0.00121	7.41e-05	-3.96	-0.00602	0.00238	0.0115	-2.53	-0.00615	0.00344	0.0736	-1.79
-0.0408	0.00756	0.00264	6.97e-08	-5.39	-0.0376	0.0289	0.193	-1.3	-0.0404	0.00889	5.54e-06	-4.54	-0.0429	0.0222	0.0537	-1.93	-0.0435	0.0249	0.0804	-1.75
-0.00475	0.000882	0.00266	7.02e-08	-5.39	-0.0123	0.00322	0.000134	-3.82	-0.0033	0.00107	0.00212	-3.07	-0.00639	0.0022	0.00368	-2.9	-0.00641	0.00293	0.0289	-2.19
0.0138	0.00256	0.00266	7.03e-08	5.39	0.0155	0.00883	0.0791	1.76	0.0126	0.00311	5.03e-05	4.05	0.0148	0.00626	0.0182	2.36	0.0219	0.00995	0.0279	2.2
-0.0084	0.00156	0.0027	7.13e-08	-5.39	-0.0064	0.00655	0.329	-0.977	-0.00877	0.00188	3.13e-06	-4.66	-0.00601	0.00383	0.117	-1.57	-0.0112	0.00516	0.0303	-2.17
0.00538	0.001	0.00279	7.35e-08	5.38	0.00231	0.00406	0.569	0.569	0.00636	0.00123	2.38e-07	5.17	0.00223	0.00227	0.326	0.983	0.00711	0.0034	0.0365	2.09
0.00191	0.000355	0.00279	7.36e-08	5.38	0.00147	0.00133	0.269	1.1	0.00226	0.000424	1.03e-07	5.32	0.000636	0.000951	0.503	0.669	0.00152	0.00118	0.197	1.29
0.0196	0.00364	0.0028	7.39e-08	5.38	0.0372	0.0168	0.0267	2.22	0.0182	0.00465	9.54e-05	3.9	0.0196	0.00727	0.00695	2.7	0.0201	0.0121	0.0981	1.65
0.00375	0.000698	0.00284	7.5e-08	5.38	0.00375	0.00289	0.194	1.3	0.00344	0.000839	4.24e-05	4.09	0.00565	0.00176	0.00135	3.2	0.00293	0.00228	0.199	1.28
0.00742	0.00138	0.00286	7.53e-08	5.38	0.0157	0.00536	0.0033	2.94	0.00538	0.00169	0.00143	3.19	0.0107	0.0034	0.00165	3.15	0.0101	0.00434	0.02	2.33
-0.00329	0.000612	0.0029	7.65e-08	-5.38	-0.00851	0.00224	0.000144	-3.8	-0.00237	0.000751	0.00159	-3.16	-0.00305	0.00156	0.0501	-1.96	-0.00559	0.00185	0.0025	-3.02
0.0132	0.00246	0.00295	7.78e-08	5.37	-0.00094	0.00861	0.913	-0.109	0.0202	0.00297	9.92e-12	6.81	-0.00456	0.00713	0.522	-0.64	2.92e-05	0.00716	0.997	0.00408
0.00172	0.00032	0.00301	7.93e-08	5.37	0.00192	0.00126	0.126	1.53	0.0015	0.00039	0.000117	3.85	0.00304	0.000839	0.000292	3.62	0.0012	0.000944	0.203	1.27
-0.0025	0.000465	0.00302	7.96e-08	-5.37	-0.00359	0.00185	0.0515	-1.95	-0.00209	0.000562	0.000198	-3.72	-0.00195	0.00116	0.0928	-1.68	-0.00577	0.00155	0.00019	-3.73
0.0107	0.00199	0.00303	8e-08	5.37	-0.000334	0.00788	0.966	-0.0423	0.0127	0.00246	2.59e-07	5.15	0.00968	0.00472	0.0402	2.05	0.0066	0.00613	0.282	1.08
0.00263	0.000491	0.00305	8.04e-08	5.37	-0.000243	0.00174	0.889	-0.14	0.00316	0.000606	1.94e-07	5.2	0.00354	0.00116	0.0023	3.05	-0.000559	0.00168	0.739	-0.334
-0.00198	0.000368	0.00306	8.08e-08	-5.37	-0.00487	0.0012	5.04e-05	-4.05	-0.00183	0.000457	6.52e-05	-3.99	-0.00089	0.000925	0.336	-0.962	-0.00195	0.00117	0.0961	-1.66
0.00245	0.000458	0.00307	8.09e-08	5.37	0.00659	0.00164	6.1e-05	4.01	0.00157	0.000548	0.00427	2.86	0.00342	0.00127	0.00694	2.7	0.00427	0.00148	0.00396	2.88
0.00211	0.000393	0.00307	8.1e-08	5.36	0.00299	0.0015	0.0459	2	0.00103	0.000474	0.0302	2.17	0.0056	0.000972	8.54e-09	5.76	0.0035	0.00139	0.0116	2.52
-0.00337	0.000629	0.00312	8.23e-08	-5.36	-0.00465	0.00232	0.0447	-2.01	-0.00448	0.000786	1.22e-08	-5.7	0.00109	0.00154	0.479	0.708	-0.00291	0.00182	0.111	-1.59
-0.00832	0.00155	0.00318	8.4e-08	-5.36	-0.014	0.00648	0.0308	-2.16	-0.0078	0.00188	3.2e-05	-4.16	-0.00795	0.00375	0.0337	-2.12	-0.0094	0.0053	0.0764	-1.77
-0.00226	0.000422	0.0032	8.44e-08	-5.36	-0.00386	0.00154	0.0121	-2.51	-0.00235	0.00051	4.1e-06	-4.61	-0.00183	0.00116	0.117	-1.57	-0.00112	0.00129	0.383	-0.872
-0.00347	0.000647	0.00321	8.47e-08	-5.36	-0.00427	0.00235	0.0693	-1.82	-0.00362	0.000815	9.02e-06	-4.44	-0.00284	0.00141	0.045	-2	-0.00316	0.00221	0.153	-1.43
0.00385	0.000719	0.00329	8.68e-08	5.35	0.00709	0.00288	0.0137	2.46	0.00373	0.000868	1.7e-05	4.3	0.00359	0.00179	0.0449	2.01	0.00293	0.00239	0.22	1.23
0.0054	0.00101	0.00333	8.77e-08	5.35	0.00129	0.00417	0.756	0.31	0.00581	0.00123	2.12e-06	4.74	0.00633	0.00243	0.00902	2.61	0.00318	0.00335	0.342	0.95
-0.00231	0.000433	0.00346	9.12e-08	-5.34	-0.00419	0.00157	0.00753	-2.67	-0.002	0.000542	0.000222	-3.69	-0.00193	0.00102	0.0584	-1.89	-0.00343	0.00131	0.00902	-2.61
0.00191	0.000357	0.00347	9.16e-08	5.34	0.000346	0.00134	0.797	0.257	0.00206	0.000445	3.73e-06	4.63	0.00284	0.000831	0.000634	3.42	0.000316	0.00114	0.781	0.277
0.00526	0.000985	0.00361	9.54e-08	5.34	0.0085	0.00319	0.00769	2.67	0.00545	0.00122	8.4e-06	4.45	0.000265	0.00254	0.917	0.104	0.00821	0.00302	0.00658	2.72
0.00755	0.00142	0.0037	9.75e-08	5.33	0.00873	0.00498	0.0797	1.75	0.0043	0.00177	0.0153	2.43	0.0161	0.00343	2.54e-06	4.7	0.0121	0.00423	0.00426	2.86
-0.00414	0.000777	0.00373	9.84e-08	-5.33	-0.00719	0.00284	0.0113	-2.53	-0.00376	0.000957	8.35e-05	-3.93	-0.00475	0.00188	0.0115	-2.53	-0.00324	0.00251	0.196	-1.29
-0.00226	0.000423	0.00374	9.87e-08	-5.33	-0.0046	0.00138	0.000841	-3.34	-0.00157	0.000511	0.00212	-3.07	-0.00276	0.00119	0.0206	-2.31	-0.00423	0.00138	0.00224	-3.06
0.00366	0.000688	0.00385	1.02e-07	5.32	-0.00275	0.0027	0.31	-1.02	0.00522	0.000828	2.78e-10	6.31	0.000676	0.00171	0.693	0.395	0.00148	0.00239	0.536	0.619
0.0056	0.00105	0.00387	1.02e-07	5.32	0.0118	0.00396	0.003	2.97	0.0045	0.00128	0.000447	3.51	0.00596	0.00261	0.0224	2.28	0.00829	0.00345	0.0163	2.4
-0.00216	0.000406	0.0039	1.03e-07	-5.32	-0.00367	0.00133	0.00591	-2.75	-0.0024	0.000509	2.38e-06	-4.72	-0.0025	0.00105	0.0175	-2.38	0.000709	0.00118	0.548	0.601
-0.00158	0.000296	0.0039	1.03e-07	-5.32	-0.00077	0.00116	0.507	-0.664	-0.00234	0.000371	2.77e-10	-6.31	-9.43e-05	0.000679	0.89	-0.139	-0.000117	0.00092	0.899	-0.127
-0.0169	0.00318	0.00393	1.04e-07	-5.32	-0.0367	0.0172	0.0322	-2.14	-0.0157	0.00401	9.28e-05	-3.91	-0.0185	0.00719	0.0102	-2.57	-0.0153	0.00839	0.0674	-1.83
-0.0175	0.00328	0.00394	1.04e-07	-5.32	-0.0185	0.0104	0.0739	-1.79	-0.0158	0.00401	8.04e-05	-3.94	-0.0278	0.0105	0.00798	-2.65	-0.0174	0.00906	0.0552	-1.92
0.00185	0.000348	0.00394	1.04e-07	5.32	0.00332	0.00146	0.0234	2.27	0.00136	0.000428	0.00152	3.17	0.00374	0.000813	4.28e-06	4.6	0.000822	0.00112	0.465	0.731
0.00818	0.00154	0.00397	1.05e-07	5.32	0.00457	0.00648	0.481	0.705	0.00745	0.00188	7.23e-05	3.97	0.00866	0.00366	0.0179	2.37	0.0145	0.00497	0.00347	2.92
0.00263	0.000494	0.00399	1.05e-07	5.32	0.0052	0.00186	0.00515	2.8	0.00271	0.000592	4.75e-06	4.58	0.000636	0.0013	0.625	0.488	0.0032	0.00167	0.0555	1.91
0.00197	0.00037	0.00405	1.07e-07	5.31	0.000485	0.00141	0.73	0.345	0.0019	0.000443	1.73e-05	4.3	0.00296	0.00098	0.00255	3.02	0.00204	0.00124	0.0998	1.65
0.0034	0.000641	0.00409	1.08e-07	5.31	0.00789	0.00236	0.000827	3.34	0.00317	0.000775	4.4e-05	4.09	0.00202	0.00163	0.213	1.24	0.00395	0.00217	0.0692	1.82
0.00444	0.000836	0.00412	1.09e-07	5.31	0.00887	0.00284	0.00179	3.12	0.0042	0.00103	4.73e-05	4.07	0.00222	0.0022	0.313	1.01	0.00522	0.00246	0.034	2.12
0.00151	0.000284	0.00417	1.1e-07	5.31	0.00171	0.00114	0.131	1.51	0.00153	0.00034	7.27e-06	4.49	0.00195	0.00076	0.0104	2.56	0.00064	0.000911	0.482	0.703
0.00176	0.000331	0.0043	1.13e-07	5.3	0.00216	0.00131	0.0993	1.65	0.00193	0.000403	1.64e-06	4.79	0.00102	0.000776	0.19	1.31	0.00163	0.00118	0.165	1.39
-0.00172	0.000324	0.00436	1.15e-07	-5.3	-0.0037	0.000989	0.00018	-3.74	-0.00167	0.000405	3.56e-05	-4.13	-0.000201	0.00086	0.815	-0.234	-0.00198	0.00097	0.0415	-2.04
0.00189	0.000356	0.00445	1.17e-07	5.3	-7.67e-05	0.00136	0.955	-0.0563	0.00264	0.000442	2.54e-09	5.96	0.00119	0.000908	0.189	1.31	6.59e-06	0.000985	0.995	0.00669
0.00157	0.000296	0.00453	1.2e-07	5.29	0.000184	0.00113	0.87	0.164	0.00101	0.000359	0.00481	2.82	0.00313	0.000749	2.95e-05	4.18	0.00407	0.000974	2.94e-05	4.18
-0.00196	0.00037	0.00454	1.2e-07	-5.29	-0.00428	0.00139	0.00201	-3.09	-0.00158	0.000461	0.000611	-3.43	-0.00186	0.000921	0.043	-2.02	-0.00273	0.00106	0.00973	-2.59
0.00259	0.00049	0.00467	1.23e-07	5.29	0.00438	0.00207	0.0345	2.11	0.00273	0.000582	2.74e-06	4.69	0.00132	0.00121	0.277	1.09	0.00271	0.00181	0.135	1.49
0.00719	0.00136	0.00472	1.25e-07	5.29	-0.00128	0.00667	0.848	-0.191	0.0085	0.00158	7.2e-08	5.39	0.000141	0.00351	0.968	0.0402	0.0137	0.00527	0.00936	2.6
0.00986	0.00187	0.0048	1.27e-07	5.28	0.00945	0.00598	0.114	1.58	0.0109	0.00232	2.47e-06	4.71	0.00987	0.00469	0.0354	2.1	0.00316	0.00599	0.598	0.528
-0.0139	0.00264	0.00485	1.28e-07	-5.28	-0.00684	0.00949	0.471	-0.721	-0.0161	0.00329	9.85e-07	-4.89	-0.00998	0.00608	0.1	-1.64	-0.0128	0.00872	0.143	-1.47
-0.00939	0.00178	0.00487	1.29e-07	-5.28	-0.0131	0.00644	0.0413	-2.04	-0.00773	0.00207	0.000187	-3.74	-0.0186	0.00609	0.00224	-3.06	-0.011	0.00563	0.0516	-1.95
0.00438	0.00083	0.00497	1.31e-07	5.28	0.00578	0.00394	0.142	1.47	0.00505	0.00104	1.36e-06	4.83	0.00064	0.00175	0.714	0.366	0.008	0.00263	0.00238	3.04
-0.00917	0.00174	0.00497	1.31e-07	-5.28	-0.00803	0.00647	0.215	-1.24	-0.0102	0.00212	1.68e-06	-4.79	-0.0101	0.00423	0.0166	-2.4	-0.00075	0.00584	0.898	-0.128
-0.00222	0.00042	0.00503	1.33e-07	-5.28	-0.00331	0.00163	0.042	-2.03	-0.002	0.000522	0.000129	-3.83	-0.00233	0.00104	0.0255	-2.23	-0.00265	0.00121	0.0282	-2.19
0.00183	0.000347	0.00507	1.34e-07	5.27	0.00406	0.00136	0.00272	3	0.00146	0.000421	0.000544	3.46	0.00258	0.000859	0.00263	3.01	0.00165	0.00113	0.146	1.45
-0.00545	0.00103	0.00509	1.34e-07	-5.27	-0.00576	0.0031	0.0635	-1.86	-0.00452	0.00128	0.000401	-3.54	-0.00991	0.0027	0.000237	-3.68	-0.00453	0.00351	0.197	-1.29
-0.00457	0.000866	0.0051	1.34e-07	-5.27	-0.00884	0.00351	0.0119	-2.52	-0.00274	0.00105	0.00916	-2.61	-0.00856	0.00216	7.57e-05	-3.96	-0.00813	0.00277	0.00336	-2.93
-0.00164	0.000311	0.00515	1.36e-07	-5.27	-0.00108	0.00123	0.381	-0.875	-0.00198	0.000391	3.89e-07	-5.07	-0.000627	0.000699	0.37	-0.897	-0.0018	0.000954	0.0587	-1.89
-0.0029	0.000551	0.00516	1.36e-07	-5.27	-0.00521	0.00237	0.0279	-2.2	-0.00251	0.000656	0.000132	-3.82	-0.00215	0.0014	0.125	-1.53	-0.00601	0.00187	0.00129	-3.22
-0.00375	0.000712	0.00522	1.38e-07	-5.27	-0.00356	0.0032	0.267	-1.11	-0.00362	0.000861	2.57e-05	-4.21	-0.00388	0.00182	0.0328	-2.13	-0.00442	0.00211	0.0362	-2.09
-0.00224	0.000427	0.00542	1.43e-07	-5.26	-0.00542	0.0017	0.0014	-3.19	-0.00194	0.000515	0.000169	-3.76	-0.00152	0.00107	0.155	-1.42	-0.00365	0.00142	0.0102	-2.57
0.00216	0.000412	0.00553	1.46e-07	5.26	0.00302	0.00168	0.0727	1.79	0.00227	0.0005	5.72e-06	4.54	0.00202	0.00103	0.0497	1.96	0.0012	0.00129	0.35	0.934
0.00869	0.00165	0.00556	1.47e-07	5.26	0.00879	0.00613	0.152	1.43	0.00739	0.00199	0.000212	3.7	0.0126	0.00412	0.00227	3.05	0.012	0.00588	0.0412	2.04
-0.00309	0.000588	0.0056	1.48e-07	-5.26	-0.00255	0.00248	0.304	-1.03	-0.00284	0.000705	5.83e-05	-4.02	-0.00265	0.00146	0.0696	-1.81	-0.00627	0.00199	0.00162	-3.15
0.0269	0.00512	0.0056	1.48e-07	5.26	0.0181	0.0286	0.527	0.633	0.0395	0.00701	1.74e-08	5.64	0.0106	0.00875	0.224	1.21	0.0176	0.017	0.301	1.03
0.00209	0.000397	0.00563	1.49e-07	5.25	0.00372	0.00188	0.0483	1.97	0.00219	0.000464	2.48e-06	4.71	0.000732	0.001	0.464	0.732	0.00316	0.00156	0.0429	2.02
-0.00216	0.000411	0.00571	1.51e-07	-5.25	-0.00537	0.0014	0.00013	-3.83	-0.00216	0.000512	2.51e-05	-4.21	0.000554	0.0011	0.615	0.503	-0.00296	0.00114	0.00942	-2.6
0.0078	0.00148	0.00572	1.51e-07	5.25	0.00916	0.00569	0.108	1.61	0.00487	0.00185	0.00866	2.62	0.0139	0.00359	0.000107	3.88	0.014	0.00429	0.00114	3.25
0.00211	0.000402	0.00582	1.54e-07	5.25	0.0018	0.00138	0.191	1.31	0.00169	0.000495	0.000654	3.41	0.00332	0.00097	0.00062	3.42	0.00328	0.00139	0.0186	2.35
-0.00228	0.000434	0.0059	1.56e-07	-5.25	-0.00207	0.00187	0.268	-1.11	-0.00248	0.000528	2.66e-06	-4.7	-0.00103	0.001	0.306	-1.02	-0.00361	0.00151	0.0171	-2.38
0.00482	0.000919	0.00591	1.56e-07	5.25	0.00366	0.00316	0.247	1.16	0.00553	0.00113	9.84e-07	4.89	0.00646	0.00229	0.00477	2.82	-0.00203	0.00301	0.501	-0.673
-0.00395	0.000753	0.00594	1.57e-07	-5.24	-0.000892	0.00268	0.739	-0.333	-0.00449	0.000943	1.94e-06	-4.76	-0.00311	0.00172	0.0703	-1.81	-0.00461	0.0025	0.0651	-1.84
0.00379	0.000722	0.00596	1.57e-07	5.24	0.006	0.00287	0.0363	2.09	0.00325	0.00086	0.000159	3.78	0.00221	0.00201	0.272	1.1	0.00815	0.00226	0.000318	3.6
0.0042	0.000802	0.006	1.58e-07	5.24	-6.2e-05	0.00315	0.984	-0.0197	0.00472	0.000961	8.93e-07	4.91	0.00409	0.00209	0.0504	1.96	0.00346	0.00264	0.19	1.31
0.0158	0.00301	0.00602	1.59e-07	5.24	0.0117	0.00872	0.178	1.35	0.0201	0.00402	5.84e-07	5	0.00886	0.00685	0.196	1.29	0.011	0.00837	0.187	1.32
-0.00465	0.000888	0.00604	1.59e-07	-5.24	-0.00996	0.00358	0.00544	-2.78	-0.00292	0.00105	0.00544	-2.78	-0.00827	0.00237	0.000477	-3.49	-0.00927	0.00303	0.0022	-3.06
0.00855	0.00163	0.00606	1.6e-07	5.24	-0.000732	0.00575	0.899	-0.127	0.00856	0.00196	1.26e-05	4.37	0.0132	0.00416	0.00155	3.17	0.00893	0.00602	0.138	1.48
-0.00328	0.000626	0.00615	1.62e-07	-5.24	-0.00547	0.00223	0.0143	-2.45	-0.00291	0.000763	0.000138	-3.81	-0.00423	0.00169	0.0124	-2.5	-0.0028	0.00187	0.135	-1.49
-0.00226	0.000431	0.00626	1.65e-07	-5.23	-0.000979	0.00188	0.602	-0.521	-0.00288	0.000515	2.21e-08	-5.59	-5.64e-06	0.0011	0.996	-0.00512	-0.00198	0.00141	0.16	-1.4
-0.0026	0.000497	0.00636	1.68e-07	-5.23	-0.00744	0.00192	0.000104	-3.88	-0.00245	0.000606	5.18e-05	-4.05	-0.00111	0.00121	0.361	-0.913	-0.00288	0.00164	0.0794	-1.75
0.0015	0.000286	0.00644	1.7e-07	5.23	0.0032	0.00112	0.00415	2.87	0.00165	0.000353	2.74e-06	4.69	0.000585	0.000695	0.4	0.841	0.000921	0.000871	0.29	1.06
0.00705	0.00135	0.00644	1.7e-07	5.23	0.00798	0.00573	0.164	1.39	0.00659	0.00163	5.08e-05	4.05	0.00948	0.00325	0.00349	2.92	0.00524	0.00463	0.258	1.13
-0.00334	0.000639	0.00663	1.75e-07	-5.22	-0.00439	0.00244	0.0722	-1.8	-0.00348	0.00077	6.37e-06	-4.51	-0.00396	0.00162	0.0147	-2.44	-0.000324	0.00217	0.881	-0.15
0.0025	0.000479	0.00667	1.76e-07	5.22	0.000433	0.0019	0.82	0.228	0.0031	0.000573	6.32e-08	5.41	0.000977	0.00124	0.432	0.786	0.00183	0.0016	0.253	1.14
-0.00277	0.00053	0.00668	1.76e-07	-5.22	-0.00377	0.00183	0.039	-2.06	-0.00281	0.000661	2.18e-05	-4.25	-0.00281	0.0013	0.0308	-2.16	-0.00168	0.0016	0.295	-1.05
0.00216	0.000414	0.00669	1.76e-07	5.22	0.00242	0.0016	0.131	1.51	0.00213	0.000505	2.53e-05	4.21	0.00284	0.00102	0.00526	2.79	0.00106	0.00134	0.429	0.791
0.00318	0.000609	0.00671	1.77e-07	5.22	0.00393	0.00211	0.0625	1.86	0.00263	0.000738	0.000358	3.57	0.00538	0.00181	0.00301	2.97	0.00369	0.00174	0.0342	2.12
-0.0113	0.00216	0.00673	1.77e-07	-5.22	-0.0227	0.00843	0.00708	-2.69	-0.00885	0.00267	0.000921	-3.31	-0.0157	0.0049	0.00133	-3.21	-0.0112	0.00748	0.136	-1.49
0.00652	0.00125	0.0068	1.79e-07	5.22	0.00744	0.00425	0.0798	1.75	0.00586	0.00151	0.000108	3.87	0.00739	0.00316	0.0195	2.34	0.00957	0.00452	0.0341	2.12
0.00584	0.00112	0.00701	1.85e-07	5.21	0.00612	0.00394	0.12	1.55	0.00693	0.00137	3.86e-07	5.08	0.00561	0.00282	0.0468	1.99	-0.00215	0.00371	0.563	-0.578
0.00333	0.000639	0.00702	1.85e-07	5.21	0.00226	0.00246	0.36	0.916	0.00248	0.000754	0.00102	3.28	0.00694	0.00168	3.55e-05	4.14	0.00563	0.00241	0.0194	2.34
-0.00268	0.000514	0.00709	1.87e-07	-5.21	-0.00501	0.00186	0.00703	-2.7	-0.00265	0.000636	3.17e-05	-4.16	-0.00116	0.00126	0.356	-0.923	-0.0036	0.00159	0.0238	-2.26
-0.00882	0.00169	0.00718	1.9e-07	-5.21	-0.0135	0.00599	0.0239	-2.26	-0.00873	0.00205	2.08e-05	-4.26	-0.00707	0.00423	0.0945	-1.67	-0.00834	0.00602	0.166	-1.39
-0.00165	0.000317	0.00721	1.9e-07	-5.21	-0.000573	0.00136	0.673	-0.422	-0.00208	0.000372	2.2e-08	-5.6	-0.000651	0.000871	0.455	-0.746	-0.000239	0.00109	0.827	-0.219
-0.00147	0.000283	0.0073	1.92e-07	-5.21	-0.0016	0.000953	0.0927	-1.68	-0.00152	0.000362	2.64e-05	-4.2	-0.000993	0.0007	0.156	-1.42	-0.00173	0.000758	0.0222	-2.29
0.00242	0.000465	0.00732	1.93e-07	5.21	0.000367	0.00214	0.864	0.171	0.00248	0.000554	7.65e-06	4.47	0.00332	0.00112	0.00316	2.95	0.00115	0.00167	0.49	0.69
-0.00437	0.00084	0.0074	1.95e-07	-5.2	-0.00292	0.00364	0.423	-0.802	-0.00486	0.000995	1.06e-06	-4.88	-0.00217	0.00221	0.325	-0.983	-0.00493	0.00281	0.0795	-1.75
0.00225	0.000432	0.00743	1.96e-07	5.2	0.00126	0.00187	0.501	0.673	0.0019	0.000521	0.000266	3.65	0.00339	0.000955	0.000381	3.55	0.00341	0.00189	0.0718	1.8
-0.00355	0.000682	0.00747	1.97e-07	-5.2	-0.00936	0.00299	0.00175	-3.13	-0.00239	0.000809	0.00318	-2.95	-0.00655	0.00174	0.000163	-3.77	-0.00428	0.00237	0.0707	-1.81
-0.00452	0.00087	0.00753	1.99e-07	-5.2	-0.00351	0.00313	0.263	-1.12	-0.00333	0.00109	0.00231	-3.05	-0.0103	0.00194	1.1e-07	-5.31	-0.000832	0.00294	0.777	-0.283
-0.0165	0.00317	0.00756	1.99e-07	-5.2	-0.0214	0.0138	0.121	-1.55	-0.0175	0.00427	4.14e-05	-4.1	-0.00659	0.00571	0.249	-1.15	-0.0413	0.0106	9.95e-05	-3.89
0.00336	0.000647	0.00759	2e-07	5.2	0.0109	0.00266	4.43e-05	4.08	0.00334	0.000764	1.24e-05	4.37	-0.00153	0.00179	0.393	-0.854	0.00562	0.00211	0.00782	2.66
-0.0232	0.00446	0.0077	2.03e-07	-5.2	-0.0242	0.0106	0.0221	-2.29	-0.024	0.00561	1.91e-05	-4.27	-0.0217	0.0145	0.135	-1.5	-0.0172	0.0142	0.225	-1.21
-0.00227	0.000437	0.00776	2.05e-07	-5.19	-0.00432	0.00135	0.00142	-3.19	-0.00165	0.000541	0.00234	-3.04	-0.00338	0.00112	0.00256	-3.02	-0.00249	0.00142	0.0801	-1.75
-0.00377	0.000727	0.00777	2.05e-07	-5.19	-0.00325	0.00278	0.243	-1.17	-0.00456	0.000895	3.47e-07	-5.1	-0.00146	0.0018	0.417	-0.812	-0.00283	0.0022	0.199	-1.28
-0.00271	0.000522	0.00778	2.05e-07	-5.19	-0.00665	0.00182	0.00026	-3.65	-0.00194	0.000642	0.00248	-3.03	-0.00324	0.00135	0.0165	-2.4	-0.00371	0.0016	0.0202	-2.32
0.00436	0.000839	0.00791	2.09e-07	5.19	0.00484	0.00315	0.124	1.54	0.00462	0.00101	5.4e-06	4.55	0.00136	0.00221	0.536	0.618	0.00653	0.00264	0.0134	2.47
-0.00228	0.000439	0.00809	2.14e-07	-5.19	-0.00415	0.00145	0.00429	-2.86	-0.00227	0.000566	5.99e-05	-4.01	-0.00109	0.00103	0.291	-1.06	-0.00269	0.00125	0.0313	-2.15
0.00662	0.00128	0.00819	2.16e-07	5.18	0.00493	0.00557	0.377	0.884	0.0072	0.00156	3.7e-06	4.63	0.00446	0.00298	0.134	1.5	0.00762	0.00422	0.071	1.81
-0.00398	0.000767	0.00824	2.18e-07	-5.18	-0.00519	0.00271	0.0556	-1.91	-0.00255	0.000961	0.00792	-2.66	-0.00649	0.00171	0.000153	-3.79	-0.00771	0.00267	0.00393	-2.88
-0.00152	0.000293	0.00825	2.18e-07	-5.18	-0.00201	0.00112	0.0731	-1.79	-0.00181	0.000356	3.92e-07	-5.07	-0.000456	0.000748	0.542	-0.61	-0.000876	0.000917	0.34	-0.954
-0.00197	0.00038	0.0083	2.19e-07	-5.18	-0.000784	0.00166	0.637	-0.471	-0.00178	0.00045	7.76e-05	-3.95	-0.00312	0.000967	0.00124	-3.23	-0.00221	0.00133	0.0981	-1.65
0.00977	0.00189	0.00832	2.2e-07	5.18	0.00881	0.00708	0.214	1.24	0.00779	0.0023	0.000725	3.38	0.0151	0.00453	0.000876	3.33	0.0153	0.00642	0.0172	2.38
0.0144	0.00278	0.00844	2.23e-07	5.18	0.0181	0.0084	0.031	2.16	0.0115	0.00379	0.0023	3.05	0.0123	0.00668	0.0658	1.84	0.0228	0.00659	0.000534	3.46
-0.00237	0.000457	0.00847	2.23e-07	-5.18	-0.00255	0.0018	0.157	-1.42	-0.00258	0.000554	3.13e-06	-4.66	-0.000518	0.00111	0.64	-0.467	-0.00412	0.00155	0.00776	-2.66
0.00522	0.00101	0.00854	2.25e-07	5.18	0.00902	0.00351	0.0102	2.57	0.0032	0.00125	0.0106	2.56	0.00606	0.00265	0.0222	2.29	0.0122	0.00285	1.93e-05	4.27
0.002	0.000386	0.00857	2.26e-07	5.18	0.00155	0.0017	0.36	0.915	0.00198	0.000432	4.43e-06	4.59	0.00129	0.00131	0.324	0.986	0.00356	0.00155	0.0212	2.3
0.0613	0.0118	0.00878	2.32e-07	5.17	0.133	0.0338	8.63e-05	3.93	0.0634	0.0157	5.27e-05	4.04	0.0529	0.028	0.059	1.89	-0.0055	0.0332	0.869	-0.165
0.00372	0.00072	0.00883	2.33e-07	5.17	0.00534	0.00264	0.0432	2.02	0.00398	0.000865	4.13e-06	4.6	0.00321	0.00192	0.094	1.67	0.00124	0.00237	0.602	0.522
-0.00291	0.000562	0.00885	2.33e-07	-5.17	-0.00277	0.00217	0.202	-1.28	-0.0029	0.00068	1.98e-05	-4.27	-0.00384	0.00142	0.0069	-2.7	-0.00147	0.00183	0.421	-0.804
-0.00874	0.00169	0.009	2.38e-07	-5.17	-0.0192	0.00681	0.00474	-2.82	-0.00931	0.00202	4.14e-06	-4.6	0.000918	0.00432	0.832	0.213	-0.0139	0.0058	0.0168	-2.39
-0.00332	0.000642	0.00903	2.38e-07	-5.17	-0.00456	0.00211	0.0308	-2.16	-0.00284	0.000828	0.000596	-3.43	-0.00314	0.00154	0.0411	-2.04	-0.00486	0.00177	0.0061	-2.74
0.00492	0.000952	0.00906	2.39e-07	5.17	0.00326	0.00367	0.374	0.89	0.00434	0.00116	0.000187	3.74	0.00884	0.00244	0.00029	3.62	0.00403	0.00289	0.164	1.39
0.00887	0.00172	0.00908	2.4e-07	5.17	0.0136	0.0059	0.0208	2.31	0.00506	0.00211	0.0167	2.39	0.0158	0.00444	0.000381	3.55	0.0191	0.00529	0.0003	3.62
0.00899	0.00174	0.00935	2.47e-07	5.16	-0.00324	0.00609	0.595	-0.531	0.00912	0.00219	3.22e-05	4.16	0.0122	0.00414	0.00328	2.94	0.0121	0.00522	0.0201	2.32
0.0114	0.00222	0.00945	2.49e-07	5.16	0.00707	0.00766	0.356	0.923	0.0132	0.00276	1.76e-06	4.78	0.011	0.00526	0.0368	2.09	0.00405	0.00734	0.581	0.552
-0.00804	0.00156	0.00954	2.52e-07	-5.16	-0.00638	0.0062	0.304	-1.03	-0.00838	0.00187	7.56e-06	-4.48	-0.00913	0.00409	0.0255	-2.23	-0.00505	0.00496	0.309	-1.02
-0.0657	0.0127	0.00954	2.52e-07	-5.16	-0.0415	0.0478	0.386	-0.867	-0.0683	0.0153	8.52e-06	-4.45	-0.0572	0.0328	0.0807	-1.75	-0.0791	0.0428	0.0644	-1.85
-0.0163	0.00316	0.00955	2.52e-07	-5.16	-0.00686	0.0107	0.521	-0.642	-0.0175	0.00387	6.31e-06	-4.52	-0.0158	0.0085	0.0631	-1.86	-0.0172	0.00958	0.073	-1.79
-0.00335	0.00065	0.00968	2.55e-07	-5.15	-0.00584	0.00171	0.000666	-3.4	-0.0033	0.000846	9.4e-05	-3.91	-0.00038	0.00166	0.819	-0.229	-0.00449	0.00194	0.021	-2.31
0.00441	0.000856	0.00976	2.58e-07	5.15	0.0116	0.00324	0.00033	3.59	0.00336	0.00102	0.000998	3.29	0.00435	0.00223	0.0511	1.95	0.00745	0.00303	0.0139	2.46
0.00522	0.00101	0.00983	2.59e-07	5.15	0.0098	0.00413	0.0176	2.37	0.00317	0.00122	0.00934	2.6	0.0123	0.00247	6.34e-07	4.98	0.00457	0.00355	0.197	1.29
-0.002	0.000389	0.00984	2.6e-07	-5.15	-0.00112	0.00136	0.411	-0.822	-0.00164	0.000479	0.000608	-3.43	-0.00352	0.000982	0.000341	-3.58	-0.0027	0.00121	0.0257	-2.23
0.0134	0.0026	0.00993	2.62e-07	5.15	0.0102	0.00752	0.175	1.36	0.0149	0.00332	6.88e-06	4.5	0.0244	0.00814	0.00268	3	0.00307	0.00645	0.634	0.476
-0.00215	0.000418	0.0101	2.67e-07	-5.15	7.91e-05	0.00156	0.96	0.0507	-0.00211	0.000511	3.71e-05	-4.12	-0.00279	0.00102	0.00595	-2.75	-0.00305	0.0014	0.0293	-2.18
0.0022	0.000428	0.0102	2.68e-07	5.14	0.00155	0.00175	0.378	0.882	0.00222	0.000508	1.27e-05	4.36	0.00185	0.0011	0.0914	1.69	0.00321	0.00152	0.0345	2.11
-0.00696	0.00135	0.0102	2.69e-07	-5.14	-0.00855	0.00572	0.135	-1.49	-0.00682	0.00162	2.63e-05	-4.2	-0.0074	0.00347	0.0328	-2.13	-0.00632	0.00434	0.145	-1.46
-0.00176	0.000342	0.0102	2.7e-07	-5.14	-0.00263	0.00127	0.0391	-2.06	-0.00206	0.000415	6.85e-07	-4.97	0.000338	0.000886	0.702	0.382	-0.00217	0.00107	0.0419	-2.03
0.00302	0.000587	0.0103	2.7e-07	5.14	0.00223	0.00206	0.279	1.08	0.0037	0.000735	4.81e-07	5.03	0.00259	0.00142	0.0676	1.83	0.000328	0.00176	0.852	0.186
-0.00757	0.00147	0.0103	2.71e-07	-5.14	-0.0115	0.00541	0.0336	-2.12	-0.0064	0.00179	0.000345	-3.58	-0.00917	0.00362	0.0114	-2.53	-0.0104	0.00509	0.041	-2.04
0.00236	0.000459	0.0103	2.73e-07	5.14	0.00132	0.00176	0.451	0.754	0.00223	0.000563	7.85e-05	3.95	0.00299	0.00109	0.00614	2.74	0.00292	0.00153	0.0566	1.91
0.00675	0.00131	0.0105	2.77e-07	5.14	0.00378	0.00453	0.404	0.835	0.00777	0.00164	2.35e-06	4.72	0.00244	0.00317	0.442	0.769	0.00988	0.004	0.0136	2.47
-0.00494	0.000962	0.0107	2.81e-07	-5.14	-0.0138	0.0039	0.000423	-3.53	-0.00401	0.0012	0.00086	-3.33	-0.00454	0.00225	0.0434	-2.02	-0.00605	0.00281	0.0311	-2.16
0.0024	0.000468	0.0107	2.84e-07	5.13	0.00225	0.00165	0.171	1.37	0.00251	0.000569	1e-05	4.42	0.0022	0.0012	0.0656	1.84	0.00206	0.00157	0.191	1.31
-0.00667	0.0013	0.0108	2.84e-07	-5.13	-0.00766	0.0047	0.104	-1.63	-0.00603	0.00159	0.000153	-3.79	-0.0093	0.00314	0.00302	-2.97	-0.00557	0.00448	0.213	-1.24
0.00426	0.000831	0.0108	2.85e-07	5.13	0.00468	0.00327	0.153	1.43	0.00333	0.00101	0.000969	3.3	0.00717	0.00194	0.000212	3.7	0.00529	0.00308	0.086	1.72
0.00202	0.000394	0.0112	2.95e-07	5.13	2.02e-05	0.00161	0.99	0.0125	0.0022	0.000471	2.92e-06	4.68	0.00275	0.000998	0.00581	2.76	0.000578	0.00134	0.666	0.432
0.00296	0.000577	0.0112	2.95e-07	5.13	0.00594	0.00211	0.00481	2.82	0.00284	0.000694	4.29e-05	4.09	0.00253	0.0016	0.114	1.58	0.00214	0.00181	0.236	1.18
0.0041	0.0008	0.0113	2.98e-07	5.12	-0.00149	0.00303	0.623	-0.491	0.00471	0.000972	1.29e-06	4.84	0.003	0.00197	0.129	1.52	0.00586	0.00267	0.0283	2.19
-0.00153	0.000298	0.0114	3e-07	-5.12	-0.00234	0.00126	0.0627	-1.86	-0.00117	0.000362	0.00125	-3.23	-0.00216	0.000746	0.00376	-2.9	-0.0025	0.000931	0.00725	-2.69
0.00117	0.000229	0.0114	3.01e-07	5.12	0.00294	0.00106	0.00559	2.77	0.000815	0.000273	0.00285	2.98	0.00178	0.00061	0.00352	2.92	0.00192	0.000686	0.00523	2.79
-0.00332	0.000647	0.0114	3.01e-07	-5.12	-0.0063	0.00234	0.00716	-2.69	-0.00293	0.000776	0.000159	-3.78	-0.00312	0.00167	0.0607	-1.88	-0.00419	0.00232	0.0717	-1.8
-0.00251	0.000491	0.0116	3.06e-07	-5.12	-0.00423	0.00196	0.0314	-2.15	-0.00243	0.0006	5.22e-05	-4.05	-0.00318	0.00126	0.0112	-2.53	-0.00119	0.00146	0.412	-0.821
0.00134	0.000263	0.0118	3.1e-07	5.12	0.00284	0.000972	0.00342	2.93	0.000926	0.000315	0.00329	2.94	0.00283	0.000727	0.000101	3.89	0.00122	0.000828	0.14	1.48
0.00258	0.000505	0.0118	3.11e-07	5.12	0.000468	0.00193	0.808	0.243	0.00225	0.000613	0.000237	3.68	0.00419	0.00126	0.000876	3.33	0.00379	0.00166	0.0228	2.28
0.0118	0.0023	0.0118	3.12e-07	5.12	0.0115	0.00902	0.201	1.28	0.0111	0.0027	3.78e-05	4.12	0.0114	0.00611	0.0623	1.86	0.0205	0.0091	0.0244	2.25
0.00266	0.000521	0.0119	3.14e-07	5.11	0.00323	0.00204	0.114	1.58	0.00241	0.000619	9.92e-05	3.89	0.00268	0.00141	0.057	1.9	0.0042	0.00173	0.0149	2.43
-0.00615	0.0012	0.0119	3.15e-07	-5.11	-0.00342	0.00437	0.434	-0.783	-0.00602	0.00147	4.13e-05	-4.1	-0.00726	0.00312	0.0201	-2.32	-0.0073	0.00367	0.0469	-1.99
-0.00191	0.000375	0.0122	3.23e-07	-5.11	-0.00532	0.00138	0.000111	-3.86	-0.00149	0.000465	0.00131	-3.21	-0.00222	0.000928	0.0166	-2.39	-0.00165	0.00111	0.137	-1.49
0.0046	0.000901	0.0123	3.25e-07	5.11	0.00186	0.0036	0.606	0.516	0.00438	0.00109	6.39e-05	4	0.00655	0.0022	0.00288	2.98	0.00456	0.00296	0.124	1.54
0.00154	0.000302	0.0127	3.35e-07	5.1	0.00335	0.00137	0.0144	2.45	0.00146	0.000357	3.97e-05	4.11	0.00153	0.000819	0.062	1.87	0.00122	0.000968	0.208	1.26
0.025	0.00491	0.0128	3.37e-07	5.1	0.0299	0.0194	0.124	1.54	0.0246	0.00626	8.19e-05	3.94	0.0287	0.0124	0.0205	2.32	0.0211	0.0121	0.0813	1.74
0.00251	0.000491	0.0129	3.39e-07	5.1	0.00569	0.00212	0.00735	2.68	0.00214	0.000579	0.000223	3.69	0.00288	0.0012	0.0164	2.4	0.00306	0.00203	0.132	1.5
0.00144	0.000283	0.0129	3.4e-07	5.1	0.00132	0.00103	0.2	1.28	0.00152	0.000352	1.59e-05	4.32	0.00158	0.000676	0.0197	2.33	0.000828	0.000876	0.345	0.945
-0.00334	0.000655	0.0129	3.4e-07	-5.1	-0.00525	0.00201	0.00907	-2.61	-0.00403	0.000861	2.81e-06	-4.68	-0.00197	0.00152	0.196	-1.29	-0.000663	0.00181	0.714	-0.366
0.00184	0.000361	0.013	3.42e-07	5.1	0.00405	0.00134	0.00253	3.02	0.0017	0.000428	6.97e-05	3.98	0.0022	0.000977	0.0241	2.26	0.000429	0.0013	0.742	0.33
-0.0163	0.00319	0.013	3.44e-07	-5.1	-0.0116	0.00914	0.203	-1.27	-0.0171	0.00395	1.42e-05	-4.34	-0.0145	0.00922	0.117	-1.57	-0.0184	0.0099	0.0626	-1.86
-0.00133	0.00026	0.0131	3.45e-07	-5.1	-0.00153	0.000936	0.102	-1.64	-0.00185	0.000318	6.11e-09	-5.81	0.000495	0.000664	0.456	0.745	-0.00046	0.000831	0.58	-0.554
-0.00211	0.000415	0.014	3.7e-07	-5.08	-0.00416	0.00138	0.00262	-3.01	-0.00195	0.000547	0.000375	-3.56	-0.000821	0.000992	0.408	-0.828	-0.00297	0.00104	0.00442	-2.85
-0.00126	0.000248	0.0141	3.71e-07	-5.08	-0.0019	0.000856	0.0265	-2.22	-0.00129	0.000304	2.09e-05	-4.25	-0.000409	0.000618	0.508	-0.661	-0.002	0.000846	0.0178	-2.37
0.00296	0.000582	0.0144	3.79e-07	5.08	0.000262	0.00247	0.916	0.106	0.00407	0.0007	6.06e-09	5.82	0.000908	0.00142	0.523	0.638	-0.000278	0.00198	0.888	-0.14
-0.00852	0.00168	0.0148	3.9e-07	-5.07	-0.00911	0.00653	0.163	-1.39	-0.0085	0.00205	3.24e-05	-4.16	-0.00577	0.00417	0.167	-1.38	-0.0127	0.00532	0.0173	-2.38
0.00691	0.00136	0.015	3.96e-07	5.07	0.0101	0.00473	0.0318	2.15	0.00566	0.00169	0.000793	3.36	0.00801	0.00331	0.0157	2.42	0.0106	0.0044	0.0156	2.42
-0.00225	0.000445	0.0151	3.99e-07	-5.07	-0.00322	0.00166	0.0525	-1.94	-0.00245	0.000561	1.29e-05	-4.36	-0.000872	0.00105	0.408	-0.827	-0.00271	0.00127	0.0332	-2.13
-0.00277	0.000547	0.0154	4.07e-07	-5.07	-0.00592	0.00171	0.000546	-3.46	-0.00222	0.000689	0.00129	-3.22	-0.003	0.00143	0.0361	-2.1	-0.00272	0.00157	0.0828	-1.73
0.00402	0.000794	0.0155	4.08e-07	5.07	0.00108	0.00301	0.719	0.36	0.00388	0.000949	4.38e-05	4.09	0.00538	0.00209	0.0101	2.57	0.0053	0.00271	0.0504	1.96
-0.00695	0.00137	0.0157	4.14e-07	-5.06	-0.0121	0.0058	0.0365	-2.09	-0.00543	0.00166	0.00108	-3.27	-0.0102	0.00329	0.002	-3.09	-0.00907	0.00464	0.0508	-1.95
0.00346	0.000683	0.0157	4.15e-07	5.06	0.00585	0.00261	0.0252	2.24	0.00334	0.000847	7.98e-05	3.94	0.00275	0.00158	0.0817	1.74	0.00392	0.00222	0.0772	1.77
0.00215	0.000425	0.0158	4.16e-07	5.06	0.000613	0.00182	0.736	0.338	0.00238	0.000506	2.5e-06	4.71	0.00279	0.00106	0.00862	2.63	-0.000167	0.00153	0.913	-0.109
0.00179	0.000354	0.0159	4.2e-07	5.06	0.00112	0.00122	0.358	0.919	0.00192	0.000437	1.16e-05	4.39	0.00206	0.000934	0.0276	2.2	0.00124	0.00105	0.236	1.18
-0.0491	0.0097	0.0159	4.2e-07	-5.06	-0.00294	0.0308	0.924	-0.0954	-0.0625	0.013	1.5e-06	-4.81	-0.0463	0.0229	0.0431	-2.02	-0.0343	0.0239	0.152	-1.43
0.00438	0.000866	0.0161	4.24e-07	5.06	0.0049	0.00282	0.082	1.74	0.00437	0.00109	6.64e-05	3.99	0.00454	0.00217	0.0363	2.09	0.00384	0.0025	0.125	1.53
0.00381	0.000753	0.0161	4.26e-07	5.06	0.00522	0.00305	0.0869	1.71	0.00356	0.000895	6.93e-05	3.98	0.00524	0.00199	0.00847	2.63	0.0025	0.00256	0.329	0.975
-0.00142	0.00028	0.0161	4.26e-07	-5.06	-0.00278	0.00104	0.00758	-2.67	-0.00164	0.00034	1.37e-06	-4.83	-0.00037	0.000705	0.6	-0.525	-0.000462	0.000937	0.622	-0.494
-0.0018	0.000357	0.0162	4.28e-07	-5.06	-0.00296	0.00136	0.0294	-2.18	-0.00244	0.000444	3.73e-08	-5.5	0.000578	0.000782	0.46	0.738	-0.00185	0.0013	0.153	-1.43
0.00299	0.000591	0.0164	4.33e-07	5.05	-0.000154	0.002	0.939	-0.0771	0.00317	0.000732	1.5e-05	4.33	0.00365	0.0015	0.0148	2.44	0.00349	0.00183	0.0559	1.91
-0.0304	0.00601	0.0168	4.43e-07	-5.05	-0.00225	0.0274	0.935	-0.0821	-0.0271	0.00692	9.13e-05	-3.91	-0.0445	0.0162	0.00597	-2.75	-0.0623	0.0248	0.0119	-2.51
-0.0018	0.000358	0.0173	4.56e-07	-5.04	-0.00305	0.00142	0.0321	-2.14	-0.00187	0.000425	1.08e-05	-4.4	-0.000844	0.000991	0.395	-0.851	-0.00179	0.00114	0.115	-1.58
-0.00287	0.000569	0.0174	4.59e-07	-5.04	-0.00501	0.00207	0.0153	-2.43	-0.00251	0.000709	0.000403	-3.54	-0.00237	0.00139	0.0887	-1.7	-0.00419	0.00168	0.0127	-2.49
-0.00866	0.00172	0.0175	4.61e-07	-5.04	-0.0126	0.00667	0.0597	-1.88	-0.00749	0.00203	0.000233	-3.68	-0.0105	0.00453	0.0206	-2.32	-0.0127	0.00618	0.0398	-2.06
-0.00467	0.000928	0.0179	4.73e-07	-5.04	-0.0108	0.00398	0.00638	-2.73	-0.00374	0.0011	0.0007	-3.39	-0.00556	0.00242	0.0217	-2.3	-0.00671	0.00304	0.0274	-2.21
-0.0039	0.000775	0.0183	4.83e-07	-5.03	-0.00385	0.0031	0.214	-1.24	-0.00424	0.000908	2.94e-06	-4.68	-0.00311	0.00209	0.136	-1.49	-0.00195	0.00291	0.503	-0.67
-0.00286	0.000569	0.0185	4.87e-07	-5.03	-0.00381	0.00203	0.0611	-1.87	-0.0027	0.000695	0.000102	-3.89	-0.00207	0.00144	0.151	-1.44	-0.00453	0.00185	0.0141	-2.45
0.00296	0.000589	0.0186	4.9e-07	5.03	0.0032	0.00229	0.162	1.4	0.00348	0.000711	1.03e-06	4.89	0.00227	0.00147	0.123	1.54	6.34e-05	0.00197	0.974	0.0322
0.00387	0.00077	0.0186	4.92e-07	5.03	0.00556	0.00277	0.0449	2.01	0.00323	0.000912	0.000407	3.54	0.00672	0.00231	0.00355	2.92	0.00402	0.00246	0.102	1.64
-0.00291	0.000578	0.0187	4.93e-07	-5.03	-0.00738	0.00225	0.00104	-3.28	-0.003	0.00069	1.42e-05	-4.34	-0.000217	0.0015	0.884	-0.145	-0.00341	0.00199	0.0868	-1.71
-0.00266	0.000529	0.0188	4.95e-07	-5.03	-0.00394	0.00223	0.0771	-1.77	-0.00237	0.000637	0.000202	-3.72	-0.00343	0.00133	0.0097	-2.59	-0.00271	0.0017	0.111	-1.59
0.00192	0.000382	0.019	5.02e-07	5.03	0.000661	0.0016	0.68	0.413	0.00165	0.000461	0.00034	3.58	0.00241	0.00091	0.00806	2.65	0.00394	0.00133	0.00304	2.96
0.0181	0.00361	0.0191	5.05e-07	5.02	0.0179	0.0135	0.185	1.33	0.0138	0.00466	0.00308	2.96	0.0305	0.00785	0.000102	3.89	0.0183	0.0106	0.084	1.73
0.00401	0.000798	0.0193	5.1e-07	5.02	-0.00314	0.00382	0.41	-0.824	0.00429	0.000936	4.54e-06	4.59	0.00505	0.00205	0.0136	2.47	0.00331	0.00284	0.244	1.17
0.00272	0.000541	0.0194	5.12e-07	5.02	-0.00193	0.00195	0.322	-0.991	0.00343	0.000662	2.14e-07	5.19	0.00238	0.00131	0.0691	1.82	0.00197	0.00186	0.289	1.06
-0.0022	0.000439	0.0194	5.12e-07	-5.02	-0.00346	0.0016	0.0302	-2.17	-0.00177	0.000556	0.00147	-3.18	-0.00235	0.000999	0.0185	-2.36	-0.00353	0.00132	0.00761	-2.67
-0.0059	0.00118	0.0195	5.13e-07	-5.02	-0.0109	0.00549	0.0471	-1.99	-0.0051	0.0014	0.000275	-3.64	-0.00929	0.00288	0.00127	-3.22	-0.00322	0.00406	0.428	-0.793
0.00898	0.00179	0.0199	5.25e-07	5.02	0.0088	0.0075	0.24	1.17	0.00863	0.00222	0.000103	3.88	0.0104	0.00394	0.00851	2.63	0.00841	0.00604	0.163	1.39
-0.0024	0.000478	0.0199	5.26e-07	-5.02	0.000819	0.00185	0.657	0.444	-0.00168	0.000592	0.00447	-2.84	-0.00582	0.00113	2.29e-07	-5.17	-0.00306	0.00152	0.0439	-2.02
-0.00422	0.000842	0.0201	5.3e-07	-5.02	-0.00943	0.00318	0.00302	-2.97	-0.00545	0.00108	4.5e-07	-5.05	-0.00116	0.00185	0.53	-0.627	-6.76e-05	0.00249	0.978	-0.0272
-0.00247	0.000493	0.0201	5.31e-07	-5.01	0.00074	0.00164	0.652	0.451	-0.00255	0.000618	3.53e-05	-4.14	-0.00176	0.00119	0.139	-1.48	-0.00599	0.00154	0.000105	-3.88
-0.0084	0.00168	0.0202	5.32e-07	-5.01	-0.00798	0.00617	0.196	-1.29	-0.0064	0.00195	0.00103	-3.28	-0.018	0.00471	0.000132	-3.82	-0.0131	0.00674	0.0518	-1.94
-0.0061	0.00122	0.0203	5.36e-07	-5.01	-0.0112	0.00438	0.0109	-2.55	-0.00579	0.00148	9.53e-05	-3.9	-0.00252	0.00304	0.407	-0.829	-0.0106	0.00409	0.00962	-2.59
-0.00358	0.000714	0.0204	5.39e-07	-5.01	-0.00872	0.00268	0.00114	-3.25	-0.00356	0.00088	5.3e-05	-4.04	-0.00127	0.00178	0.475	-0.714	-0.00375	0.00215	0.0806	-1.75
-0.00312	0.000623	0.0204	5.39e-07	-5.01	-0.0054	0.00223	0.0154	-2.42	-0.00292	0.000759	0.00012	-3.85	-0.00176	0.00162	0.278	-1.08	-0.00478	0.00198	0.016	-2.41
-0.00196	0.000391	0.0211	5.57e-07	-5.01	-0.00467	0.00193	0.0157	-2.42	-0.00271	0.000468	7.55e-09	-5.78	0.000848	0.000962	0.378	0.881	-0.000219	0.00124	0.86	-0.176
0.00619	0.00124	0.0212	5.59e-07	5	0.00373	0.00458	0.415	0.815	0.00523	0.00153	0.000636	3.42	0.00728	0.00293	0.013	2.48	0.0126	0.00399	0.00162	3.15
0.00574	0.00115	0.0213	5.63e-07	5	0.0139	0.00416	0.000809	3.35	0.00551	0.0014	8.25e-05	3.94	0.00112	0.00286	0.696	0.391	0.00884	0.00382	0.0207	2.31
0.0147	0.00293	0.0215	5.67e-07	5	0.0203	0.00947	0.0322	2.14	0.0116	0.00381	0.00238	3.04	0.0251	0.00743	0.000735	3.38	0.0125	0.00741	0.0907	1.69
-0.00601	0.0012	0.0215	5.68e-07	-5	-0.0134	0.00463	0.00386	-2.89	-0.00387	0.00145	0.00765	-2.67	-0.0121	0.00299	5.05e-05	-4.05	-0.00575	0.00408	0.158	-1.41
-0.00158	0.000316	0.0216	5.69e-07	-5	-0.00406	0.00121	0.000789	-3.36	-0.00166	0.000376	9.77e-06	-4.42	-0.000418	0.000854	0.624	-0.49	-0.000808	0.00105	0.444	-0.765
0.0042	0.00084	0.0218	5.74e-07	5	0.00577	0.00396	0.145	1.46	0.00331	0.00099	0.000824	3.34	0.00488	0.00228	0.0318	2.15	0.00901	0.00267	0.000745	3.37
-0.00299	0.000599	0.0219	5.77e-07	-5	-0.00523	0.00233	0.0252	-2.24	-0.00222	0.000729	0.00234	-3.04	-0.00262	0.00152	0.084	-1.73	-0.0071	0.00185	0.000121	-3.84
0.00307	0.000614	0.0222	5.85e-07	5	0.0035	0.00264	0.185	1.33	0.00326	0.000728	7.4e-06	4.48	0.00076	0.00159	0.633	0.477	0.00524	0.00211	0.0132	2.48
-0.02	0.004	0.0222	5.85e-07	-5	-0.0104	0.0171	0.543	-0.609	-0.0182	0.00462	7.87e-05	-3.95	-0.0301	0.0106	0.00469	-2.83	-0.027	0.017	0.112	-1.59
-0.00442	0.000885	0.0223	5.88e-07	-5	-0.00364	0.00343	0.289	-1.06	-0.00367	0.00106	0.000536	-3.46	-0.00684	0.00224	0.00223	-3.06	-0.00682	0.00311	0.0284	-2.19
-0.00258	0.000516	0.0224	5.91e-07	-4.99	-0.00689	0.00207	0.000882	-3.33	-0.00198	0.000617	0.00137	-3.2	-0.00331	0.0013	0.0111	-2.54	-0.00303	0.00179	0.0909	-1.69
-0.00202	0.000404	0.0224	5.92e-07	-4.99	-0.00205	0.00129	0.114	-1.58	-0.00207	0.000526	7.96e-05	-3.95	-0.00237	0.000882	0.0071	-2.69	-0.000931	0.00126	0.462	-0.736
-0.00368	0.000738	0.0225	5.92e-07	-4.99	-0.00864	0.00246	0.000451	-3.51	-0.00279	0.000918	0.00235	-3.04	-0.00434	0.00176	0.0137	-2.47	-0.00387	0.00249	0.119	-1.56
0.00211	0.000423	0.0225	5.93e-07	4.99	0.000646	0.00157	0.682	0.41	0.00186	0.000517	0.000332	3.59	0.00457	0.00108	2.13e-05	4.25	0.00112	0.00131	0.393	0.853
-0.00332	0.000665	0.0228	6e-07	-4.99	-0.00297	0.00231	0.199	-1.28	-0.00276	0.000824	0.000822	-3.35	-0.00398	0.00185	0.0312	-2.15	-0.00557	0.0018	0.00192	-3.1
0.00449	0.0009	0.0228	6.01e-07	4.99	-0.00206	0.0037	0.578	-0.556	0.00476	0.00108	1e-05	4.42	0.00681	0.00224	0.00232	3.05	0.00233	0.00319	0.464	0.732
0.00205	0.000411	0.0229	6.03e-07	4.99	0.00128	0.00166	0.443	0.768	0.0024	0.000499	1.53e-06	4.81	0.000774	0.00102	0.45	0.756	0.00221	0.0013	0.0881	1.71
0.00335	0.000672	0.023	6.06e-07	4.99	-0.000459	0.00266	0.863	-0.172	0.0031	0.000824	0.000167	3.76	0.00591	0.00158	0.000181	3.74	0.00274	0.00223	0.219	1.23
-0.0562	0.0113	0.023	6.07e-07	-4.99	-0.0442	0.0482	0.359	-0.917	-0.0635	0.0131	1.37e-06	-4.83	-0.0498	0.0312	0.111	-1.59	-0.00901	0.0392	0.818	-0.23
0.00732	0.00147	0.0234	6.16e-07	4.99	0.00467	0.00499	0.349	0.936	0.00818	0.00179	4.76e-06	4.58	0.00627	0.00393	0.11	1.6	0.00527	0.00467	0.259	1.13
0.00306	0.000613	0.0234	6.18e-07	4.99	0.00352	0.00243	0.148	1.45	0.00282	0.000736	0.000132	3.82	0.00385	0.00156	0.0138	2.46	0.00325	0.00205	0.114	1.58
-0.00606	0.00122	0.0237	6.26e-07	-4.98	-0.00714	0.00546	0.191	-1.31	-0.00658	0.00146	6.55e-06	-4.51	-0.00758	0.00302	0.0123	-2.5	0.001	0.004	0.802	0.25
-0.00282	0.000565	0.0241	6.36e-07	-4.98	-9.54e-05	0.00172	0.956	-0.0555	-0.00214	0.000705	0.00242	-3.03	-0.00618	0.00141	1.18e-05	-4.38	-0.00499	0.00191	0.00902	-2.61
-0.00134	0.000268	0.0241	6.37e-07	-4.98	-0.00263	0.000983	0.00742	-2.68	-0.00111	0.000324	0.00064	-3.41	-0.000812	0.000732	0.267	-1.11	-0.00257	0.000823	0.0018	-3.12
0.00917	0.00184	0.0242	6.37e-07	4.98	0.0117	0.00677	0.083	1.73	0.00847	0.00226	0.000175	3.75	0.0136	0.00452	0.00269	3	0.00437	0.00596	0.464	0.733
0.00185	0.000372	0.0243	6.41e-07	4.98	0.00425	0.00151	0.00497	2.81	0.0016	0.000453	0.000407	3.54	0.00211	0.000886	0.017	2.39	0.00159	0.00124	0.199	1.28
-0.00371	0.000746	0.0243	6.42e-07	-4.98	-0.0049	0.00271	0.0703	-1.81	-0.00357	0.000903	7.81e-05	-3.95	-0.00434	0.00187	0.02	-2.33	-0.00261	0.00261	0.317	-1
0.00722	0.00145	0.0244	6.45e-07	4.98	0.00637	0.00511	0.212	1.25	0.00568	0.00178	0.00144	3.19	0.0151	0.00388	9.85e-05	3.89	0.00716	0.00427	0.0934	1.68
-0.0031	0.000624	0.0245	6.47e-07	-4.98	-0.00511	0.00267	0.0557	-1.91	-0.00327	0.000718	5.17e-06	-4.56	-0.00148	0.00186	0.426	-0.796	-0.00241	0.00222	0.276	-1.09
-0.00122	0.000246	0.0247	6.52e-07	-4.98	-0.00224	0.000996	0.0249	-2.24	-0.00161	0.000296	5.05e-08	-5.45	0.000934	0.000607	0.124	1.54	-0.00149	0.000842	0.0768	-1.77
-0.00215	0.000431	0.0248	6.55e-07	-4.97	-0.00581	0.00148	8.43e-05	-3.93	-0.00183	0.00053	0.000546	-3.46	-0.000689	0.00114	0.546	-0.604	-0.00311	0.00131	0.0176	-2.37
0.00154	0.000311	0.0256	6.74e-07	4.97	0.00352	0.0012	0.00337	2.93	0.00115	0.000385	0.00274	3	0.0026	0.000752	0.000541	3.46	0.00102	0.000941	0.277	1.09
-0.00211	0.000425	0.0258	6.8e-07	-4.97	-0.00576	0.002	0.00405	-2.87	-0.00174	0.000504	0.000576	-3.44	-0.000988	0.0011	0.369	-0.899	-0.00502	0.00139	0.000307	-3.61
0.00214	0.000432	0.0261	6.88e-07	4.96	0.00584	0.00189	0.00202	3.09	0.00203	0.00048	2.43e-05	4.22	-0.00045	0.00146	0.758	-0.308	0.00454	0.00188	0.0155	2.42
-0.00219	0.00044	0.0261	6.89e-07	-4.96	-0.0017	0.00149	0.257	-1.13	-0.00192	0.000554	0.000527	-3.47	-0.00258	0.00104	0.0128	-2.49	-0.00357	0.00139	0.01	-2.57
0.00888	0.00179	0.0261	6.89e-07	4.96	0.00253	0.00582	0.664	0.434	0.00794	0.00237	0.000827	3.34	0.0135	0.00366	0.000221	3.69	0.00915	0.00567	0.107	1.61
-0.00278	0.000561	0.0266	7.01e-07	-4.96	-0.00637	0.00173	0.00024	-3.67	-0.002	0.00071	0.00481	-2.82	-0.00312	0.00142	0.0284	-2.19	-0.00327	0.00163	0.0456	-2
0.00369	0.000745	0.0268	7.08e-07	4.96	0.00486	0.00278	0.0802	1.75	0.0034	0.000873	9.75e-05	3.9	0.00401	0.00218	0.0662	1.84	0.00475	0.00256	0.0631	1.86
0.00864	0.00174	0.0269	7.1e-07	4.96	0.0128	0.00607	0.035	2.11	0.00776	0.00214	0.000295	3.62	0.00854	0.00429	0.0463	1.99	0.0114	0.00576	0.0471	1.99
-0.00307	0.00062	0.0273	7.2e-07	-4.96	-0.00768	0.00238	0.00123	-3.23	-0.00225	0.000776	0.00366	-2.91	-0.00226	0.00154	0.143	-1.47	-0.00567	0.00171	0.000918	-3.31
0.0017	0.000343	0.0273	7.21e-07	4.96	0.00359	0.00137	0.00877	2.62	0.00164	0.000413	7.32e-05	3.97	0.00068	0.000904	0.452	0.752	0.00239	0.00107	0.0253	2.24
-0.00336	0.000679	0.0274	7.24e-07	-4.95	-0.00573	0.00267	0.032	-2.14	-0.00333	0.000835	6.73e-05	-3.99	-0.0029	0.00156	0.063	-1.86	-0.00287	0.00232	0.216	-1.24
-0.00508	0.00103	0.028	7.4e-07	-4.95	-0.00742	0.00365	0.0423	-2.03	-0.00564	0.00121	3.22e-06	-4.66	-0.00481	0.00274	0.0789	-1.76	0.00355	0.00406	0.382	0.874
-0.00174	0.000352	0.0282	7.45e-07	-4.95	-0.00656	0.00139	2.27e-06	-4.73	-0.00149	0.000414	0.000325	-3.59	-0.000334	0.000904	0.712	-0.369	-0.00312	0.00141	0.027	-2.21
-0.00239	0.000483	0.0284	7.48e-07	-4.95	-0.00326	0.00184	0.0761	-1.77	-0.00264	0.000575	4.36e-06	-4.59	-0.00138	0.00126	0.272	-1.1	-0.00126	0.00174	0.468	-0.725
0.00171	0.000346	0.029	7.66e-07	4.94	-0.000408	0.00148	0.783	-0.275	0.00117	0.000413	0.00457	2.84	0.00459	0.000824	2.61e-08	5.57	0.00153	0.00134	0.254	1.14
0.0118	0.00239	0.0291	7.68e-07	4.94	0.0162	0.00883	0.0674	1.83	0.0129	0.00289	8.5e-06	4.45	0.00822	0.00605	0.175	1.36	0.00635	0.00825	0.441	0.77
0.00233	0.000471	0.0292	7.71e-07	4.94	0.000217	0.00218	0.921	0.0996	0.00297	0.000553	7.61e-08	5.38	0.000441	0.00119	0.71	0.372	0.0013	0.00175	0.458	0.742
0.00367	0.000743	0.0296	7.82e-07	4.94	0.000757	0.00267	0.777	0.283	0.00457	0.000907	4.79e-07	5.03	0.00192	0.00184	0.297	1.04	0.00266	0.0025	0.289	1.06
-0.00182	0.000368	0.0297	7.83e-07	-4.94	-0.00217	0.00138	0.115	-1.58	-0.00232	0.000456	3.55e-07	-5.09	3.09e-05	0.000903	0.973	0.0342	-0.0014	0.0011	0.204	-1.27
0.00265	0.000537	0.0298	7.87e-07	4.94	0.0033	0.002	0.0994	1.65	0.00289	0.00065	8.87e-06	4.44	0.00261	0.00152	0.0868	1.71	0.000991	0.00153	0.517	0.649
-0.00267	0.00054	0.0299	7.89e-07	-4.94	-0.0022	0.00194	0.257	-1.13	-0.00302	0.00067	6.85e-06	-4.5	-0.00254	0.00128	0.0472	-1.98	-0.00091	0.00175	0.604	-0.518
-0.00469	0.000951	0.03	7.93e-07	-4.94	-0.00672	0.00258	0.00923	-2.6	-0.00326	0.00126	0.00974	-2.58	-0.00317	0.00233	0.174	-1.36	-0.0108	0.00264	4.26e-05	-4.09
-0.00835	0.00169	0.0302	7.98e-07	-4.94	-0.0156	0.0076	0.0401	-2.05	-0.00618	0.00201	0.00207	-3.08	-0.0124	0.00431	0.00411	-2.87	-0.015	0.00579	0.00964	-2.59
-0.00189	0.000384	0.0309	8.16e-07	-4.93	-0.00262	0.00123	0.0332	-2.13	-0.00221	0.000492	6.89e-06	-4.5	-0.00106	0.000887	0.231	-1.2	-0.000864	0.00116	0.458	-0.742
0.0072	0.00146	0.0313	8.26e-07	4.93	0.00364	0.00519	0.484	0.7	0.00561	0.00184	0.00234	3.04	0.0124	0.00352	0.000449	3.51	0.0105	0.00421	0.0128	2.49
-0.00172	0.000348	0.0314	8.28e-07	-4.93	-0.00298	0.00126	0.018	-2.37	-0.00142	0.000427	0.000887	-3.32	-0.00198	0.000857	0.0205	-2.32	-0.00234	0.00115	0.0412	-2.04
-0.00183	0.000372	0.0319	8.41e-07	-4.93	-0.00299	0.00157	0.0567	-1.91	-0.00197	0.000436	5.87e-06	-4.53	-0.000241	0.00102	0.814	-0.236	-0.00233	0.00129	0.0704	-1.81
0.00288	0.000585	0.0322	8.49e-07	4.92	0.00286	0.00257	0.266	1.11	0.00328	0.000675	1.22e-06	4.85	-8.89e-05	0.0015	0.953	-0.0594	0.00627	0.00273	0.0216	2.3
-0.0599	0.0122	0.0324	8.54e-07	-4.92	-0.0512	0.0468	0.274	-1.09	-0.0464	0.0146	0.00155	-3.17	-0.15	0.0314	1.94e-06	-4.76	-0.0217	0.0401	0.588	-0.542
0.00193	0.000392	0.033	8.7e-07	4.92	0.00273	0.00156	0.08	1.75	0.00189	0.000469	5.31e-05	4.04	0.00138	0.00103	0.181	1.34	0.0025	0.00129	0.0524	1.94
-0.00211	0.000429	0.033	8.71e-07	-4.92	-0.00356	0.00178	0.0452	-2	-0.00209	0.000514	4.73e-05	-4.07	-0.00199	0.00113	0.0779	-1.76	-0.00158	0.00136	0.244	-1.16
-0.053	0.0108	0.0333	8.77e-07	-4.92	-0.0934	0.0482	0.0528	-1.94	-0.0549	0.0127	1.49e-05	-4.33	-0.0653	0.0276	0.0181	-2.36	0.0161	0.0389	0.68	0.413
-0.00338	0.000688	0.0335	8.85e-07	-4.92	-0.00545	0.00266	0.0404	-2.05	-0.00259	0.000828	0.00178	-3.13	-0.00673	0.00175	0.000121	-3.84	-0.00217	0.00232	0.35	-0.935
0.00333	0.000677	0.0336	8.87e-07	4.92	0.00362	0.00244	0.137	1.49	0.00222	0.000835	0.00779	2.66	0.00514	0.00171	0.00272	3	0.00712	0.00203	0.00047	3.5
-0.00298	0.000606	0.0338	8.92e-07	-4.91	-0.00113	0.00213	0.595	-0.532	-0.00325	0.000745	1.33e-05	-4.36	-0.00223	0.0015	0.137	-1.49	-0.004	0.00198	0.0433	-2.02
0.0556	0.0113	0.034	8.98e-07	4.91	0.0212	0.0375	0.572	0.566	0.0629	0.0149	2.35e-05	4.23	0.0368	0.0265	0.165	1.39	0.0718	0.0296	0.0152	2.43
0.00203	0.000414	0.0351	9.27e-07	4.91	0.00142	0.00161	0.378	0.882	0.00202	0.000539	0.000173	3.76	0.0025	0.00087	0.00412	2.87	0.00151	0.0012	0.21	1.25
-0.00214	0.000436	0.0352	9.28e-07	-4.91	-0.00068	0.00186	0.714	-0.367	-0.00272	0.000528	2.59e-07	-5.15	-6.51e-05	0.00107	0.951	-0.061	-0.0025	0.00143	0.0803	-1.75
-0.00673	0.00137	0.0354	9.35e-07	-4.9	-0.00431	0.00629	0.493	-0.686	-0.0057	0.00164	0.000496	-3.48	-0.0094	0.00337	0.00534	-2.79	-0.0116	0.00478	0.015	-2.43
-0.00441	0.000899	0.0357	9.43e-07	-4.9	-0.0109	0.00378	0.00386	-2.89	-0.00296	0.00106	0.00517	-2.8	-0.00572	0.00246	0.02	-2.33	-0.0101	0.00303	0.000842	-3.34
-0.0033	0.000674	0.0359	9.47e-07	-4.9	-0.0063	0.00257	0.0143	-2.45	-0.00334	0.000801	2.97e-05	-4.18	-0.00307	0.00181	0.089	-1.7	-0.000897	0.00232	0.699	-0.386
0.00174	0.000356	0.036	9.49e-07	4.9	0.00368	0.00145	0.0112	2.54	0.00178	0.000428	3.08e-05	4.17	0.00119	0.000934	0.202	1.28	0.00113	0.00111	0.307	1.02
-0.00333	0.000679	0.036	9.5e-07	-4.9	-0.00504	0.00259	0.0511	-1.95	-0.00372	0.000818	5.49e-06	-4.54	-0.00293	0.00176	0.0966	-1.66	0.000178	0.00223	0.936	0.0798
-0.00932	0.0019	0.0361	9.52e-07	-4.9	-0.00793	0.00574	0.168	-1.38	-0.00924	0.00243	0.000144	-3.8	-0.0126	0.00529	0.0169	-2.39	-0.00779	0.00492	0.113	-1.58
0.00183	0.000373	0.0366	9.66e-07	4.9	0.0045	0.00145	0.00189	3.11	0.00167	0.000444	0.000177	3.75	0.00149	0.000974	0.127	1.53	0.00165	0.00129	0.202	1.28
-0.00216	0.000441	0.0375	9.89e-07	-4.89	-0.0062	0.00211	0.00338	-2.93	-0.0026	0.000513	3.93e-07	-5.07	0.00145	0.00119	0.223	1.22	-0.00213	0.0016	0.184	-1.33
0.0694	0.0142	0.0377	9.94e-07	4.89	0.0575	0.0518	0.267	1.11	0.0753	0.0176	1.98e-05	4.27	0.0707	0.0348	0.0424	2.03	0.0417	0.0422	0.324	0.987
0.00198	0.000405	0.0381	1.01e-06	4.89	0.00508	0.00164	0.00192	3.1	0.00175	0.000472	0.000215	3.7	0.0015	0.00115	0.193	1.3	0.00255	0.00146	0.0806	1.75
0.00197	0.000402	0.0381	1.01e-06	4.89	0.0058	0.00146	6.94e-05	3.98	0.00163	0.000482	0.000686	3.4	0.00305	0.00107	0.00435	2.85	-0.000529	0.00137	0.7	-0.385
-0.00914	0.00187	0.0382	1.01e-06	-4.89	-0.0106	0.00642	0.0993	-1.65	-0.0102	0.00234	1.18e-05	-4.38	-0.00826	0.00431	0.0553	-1.92	-0.00155	0.00636	0.808	-0.243
0.00338	0.000691	0.0383	1.01e-06	4.89	0.00534	0.00247	0.0305	2.16	0.00347	0.000846	4.17e-05	4.1	0.00363	0.00173	0.0359	2.1	0.000723	0.00224	0.746	0.323
-0.00257	0.000526	0.0388	1.02e-06	-4.89	-0.00115	0.00212	0.589	-0.54	-0.00176	0.000621	0.00451	-2.84	-0.0075	0.0013	8.07e-09	-5.77	-0.000136	0.0022	0.951	-0.0618
-0.00256	0.000524	0.0396	1.05e-06	-4.88	0.000366	0.00223	0.87	0.164	-0.00347	0.000635	4.51e-08	-5.47	-0.00202	0.00127	0.11	-1.6	0.00144	0.00172	0.403	0.836
0.00208	0.000427	0.0397	1.05e-06	4.88	0.00245	0.00163	0.133	1.5	0.00224	0.000521	1.68e-05	4.3	0.00196	0.00105	0.0611	1.87	0.00091	0.00138	0.509	0.66
0.00814	0.00167	0.0401	1.06e-06	4.88	0.0112	0.00591	0.0573	1.9	0.00571	0.00206	0.00562	2.77	0.0155	0.00423	0.000257	3.66	0.01	0.00502	0.0461	1.99
-0.00257	0.000528	0.0405	1.07e-06	-4.88	-0.00231	0.00204	0.258	-1.13	-0.00192	0.000638	0.00259	-3.01	-0.00384	0.00134	0.00421	-2.86	-0.00547	0.00173	0.00155	-3.16
0.00579	0.00119	0.0405	1.07e-06	4.88	0.00833	0.00474	0.079	1.76	0.00576	0.00145	7.2e-05	3.97	0.00255	0.00274	0.353	0.929	0.0113	0.00412	0.00587	2.75
-0.00241	0.000493	0.0412	1.09e-06	-4.87	-0.00259	0.00191	0.174	-1.36	-0.00287	0.000602	1.85e-06	-4.77	-0.00128	0.00125	0.305	-1.03	-0.000981	0.00152	0.517	-0.648
0.0022	0.000451	0.0419	1.11e-06	4.87	0.00321	0.00176	0.0681	1.82	0.00163	0.000543	0.00269	3	0.00393	0.00116	0.000743	3.37	0.0029	0.00147	0.0491	1.97
-0.00419	0.00086	0.0425	1.12e-06	-4.87	-0.00427	0.00287	0.137	-1.49	-0.00351	0.00105	0.000863	-3.33	-0.00606	0.00237	0.0107	-2.55	-0.00603	0.00259	0.0199	-2.33
-0.0118	0.00242	0.0428	1.13e-06	-4.87	-0.0129	0.0101	0.2	-1.28	-0.011	0.003	0.000243	-3.67	-0.012	0.00535	0.0246	-2.25	-0.0164	0.0083	0.0475	-1.98
-0.00656	0.00135	0.0428	1.13e-06	-4.87	-0.00629	0.00491	0.2	-1.28	-0.00739	0.00161	4.41e-06	-4.59	-0.00537	0.00351	0.126	-1.53	-0.00153	0.00485	0.753	-0.314
-0.003	0.000617	0.043	1.13e-06	-4.87	-0.00364	0.00233	0.117	-1.57	-0.00219	0.000769	0.00433	-2.85	-0.00491	0.00144	0.000648	-3.41	-0.00426	0.00194	0.0283	-2.19
-0.00845	0.00174	0.043	1.14e-06	-4.87	-0.011	0.00649	0.0898	-1.7	-0.00783	0.0022	0.000376	-3.56	-0.0137	0.00388	0.000407	-3.54	-0.000379	0.00536	0.944	-0.0708
-0.0016	0.000329	0.0439	1.16e-06	-4.86	-0.00328	0.00118	0.00544	-2.78	-0.00134	0.000398	0.000773	-3.36	-0.00125	0.000821	0.127	-1.53	-0.0029	0.00117	0.0132	-2.48
-0.00224	0.000461	0.0443	1.17e-06	-4.86	-0.00341	0.00147	0.0209	-2.31	-0.00253	0.000588	1.64e-05	-4.31	-0.000719	0.00113	0.526	-0.635	-0.00189	0.00131	0.15	-1.44
-0.00507	0.00104	0.0445	1.17e-06	-4.86	-0.00516	0.00402	0.2	-1.28	-0.00473	0.00123	0.000121	-3.84	-0.00668	0.00278	0.0161	-2.41	-0.00518	0.00383	0.176	-1.35
-0.00259	0.000533	0.0454	1.2e-06	-4.86	-0.00853	0.00165	2.27e-07	-5.18	-0.00149	0.00068	0.0283	-2.19	-0.00247	0.00133	0.0633	-1.86	-0.0032	0.00154	0.038	-2.07
-0.00279	0.000574	0.0454	1.2e-06	-4.86	-0.00224	0.00217	0.303	-1.03	-0.00294	0.000685	1.71e-05	-4.3	-0.00257	0.00155	0.099	-1.65	-0.00234	0.00191	0.221	-1.23
0.00756	0.00156	0.0457	1.21e-06	4.85	0.0102	0.0072	0.157	1.41	0.00706	0.00187	0.000163	3.77	0.00422	0.00377	0.263	1.12	0.0162	0.00514	0.00166	3.15
0.0018	0.00037	0.0459	1.21e-06	4.85	0.0032	0.00129	0.0136	2.47	0.0021	0.000472	8.5e-06	4.45	-0.000219	0.000786	0.78	-0.279	0.0036	0.0013	0.00567	2.77
0.00709	0.00146	0.0466	1.23e-06	4.85	0.0078	0.0047	0.0968	1.66	0.00701	0.00185	0.000153	3.79	0.00774	0.0038	0.0419	2.03	0.00625	0.00404	0.122	1.55
-0.00183	0.000378	0.0474	1.25e-06	-4.85	-0.00403	0.00146	0.00582	-2.76	-0.00169	0.000471	0.00034	-3.58	-0.00172	0.000863	0.0464	-1.99	-0.00152	0.00123	0.216	-1.24
-0.00324	0.000668	0.0477	1.26e-06	-4.85	-0.00957	0.00239	6.42e-05	-4	-0.00269	0.000815	0.000946	-3.31	-0.00129	0.00184	0.482	-0.703	-0.00433	0.00195	0.026	-2.23
-0.002	0.000413	0.0478	1.26e-06	-4.85	-0.00465	0.00156	0.00286	-2.98	-0.00153	0.000501	0.0023	-3.05	-0.00359	0.00109	0.00106	-3.27	-0.00117	0.00125	0.349	-0.936
-0.00431	0.00089	0.0481	1.27e-06	-4.84	-0.00748	0.00277	0.00694	-2.7	-0.00207	0.00112	0.0639	-1.85	-0.00877	0.00237	0.000218	-3.7	-0.00815	0.00255	0.00139	-3.2
-0.00234	0.000484	0.0487	1.29e-06	-4.84	-0.0036	0.00189	0.0568	-1.91	-0.0031	0.00059	1.5e-07	-5.25	0.00122	0.00122	0.319	0.996	-0.00203	0.0015	0.176	-1.35
-0.00167	0.000345	0.0488	1.29e-06	-4.84	-0.00358	0.00118	0.00239	-3.04	-0.00156	0.000439	0.000374	-3.56	-0.00134	0.000821	0.104	-1.63	-0.00137	0.00101	0.173	-1.36
-0.0128	0.00265	0.0488	1.29e-06	-4.84	-0.0164	0.0103	0.112	-1.59	-0.00837	0.00316	0.00806	-2.65	-0.0265	0.00761	0.000505	-3.48	-0.0243	0.00802	0.00249	-3.03
