# Supplementary material for: Controlling bias and inflation in epigenome- and transcriptome-wide association studies using the empirical null distribution
Source: Genome Biol. 2017 Jan 27;18:19. doi: 10.1186/s13059-016-1131-9 (PMC5273857; doi:10.1186/s13059-016-1131-9)
Supplement: Additional file 7 — Additional Excel Table S3d. Additional Excel Table S3d with output of significant results of the TWAS meta-analyses of smoking: effect sizes, standard error, P values, test statistics of all cohorts, and the meta-analysis results. (40 KB PDF) [file 13059_2016_1131_MOESM7_ESM.xlsx]

## Sheet: STable3d_sign_twas_smoking
eff.size.meta	std.err.meta	pval.adj.meta	pval.org.meta	tstat.meta	eff.size.CODAM	std.err.CODAM	pval.CODAM	tstat.CODAM	eff.size.LL	std.err.LL	pval.LL	tstat.LL	eff.size.LLS	std.err.LLS	pval.LLS	tstat.LLS	eff.size.RS	std.err.RS	pval.RS	tstat.RS
0.937	0.0378	4.78e-131	1.26e-135	24.8	0.973	0.119	3.3e-16	8.16	0.918	0.0591	2.18e-54	15.5	0.844	0.0735	1.76e-30	11.5	1.07	0.0797	6.69e-41	13.4
0.493	0.0318	9.55e-50	2.52e-54	15.5	0.53	0.115	3.67e-06	4.63	0.427	0.0463	2.82e-20	9.23	0.503	0.0637	3.04e-15	7.89	0.619	0.0703	1.35e-18	8.8
0.435	0.0333	2.64e-34	6.97e-39	13	0.212	0.0882	0.0165	2.4	0.395	0.052	3.12e-14	7.59	0.709	0.0752	4.23e-21	9.43	0.413	0.0667	6.34e-10	6.18
0.0896	0.00717	2.79e-31	7.37e-36	12.5	0.0546	0.0208	0.00879	2.62	0.074	0.0112	4.53e-11	6.59	0.0966	0.0145	2.94e-11	6.65	0.127	0.0149	1.13e-17	8.56
0.295	0.0241	5.23e-30	1.38e-34	12.3	0.333	0.0639	1.79e-07	5.22	0.3	0.04	6.53e-14	7.5	0.343	0.0493	3.52e-12	6.96	0.224	0.0475	2.48e-06	4.71
0.244	0.0205	4.11e-28	1.08e-32	11.9	0.294	0.0696	2.41e-05	4.22	0.229	0.0315	3.66e-13	7.27	0.319	0.0422	3.85e-14	7.57	0.183	0.0409	7.59e-06	4.48
0.176	0.0194	3.71e-15	9.78e-20	9.09	0.181	0.0628	0.00389	2.89	0.156	0.031	4.49e-07	5.05	0.196	0.0377	2.07e-07	5.19	0.185	0.0388	1.97e-06	4.76
0.0654	0.00742	4.41e-14	1.16e-18	8.82	0.0455	0.0252	0.071	1.81	0.0598	0.0128	3.08e-06	4.67	0.0636	0.0148	1.68e-05	4.3	0.0779	0.013	2e-09	6
-0.17	0.0196	2.2e-13	5.8e-18	-8.64	-0.148	0.0616	0.0164	-2.4	-0.261	0.0327	1.52e-15	-7.98	-0.12	0.038	0.00158	-3.16	-0.105	0.0378	0.00525	-2.79
0.14	0.0164	5.07e-13	1.34e-17	8.54	0.124	0.0518	0.0165	2.4	0.139	0.0258	7.49e-08	5.38	0.184	0.034	6.32e-08	5.41	0.109	0.032	0.000635	3.42
-0.196	0.0235	2.6e-12	6.85e-17	-8.35	-0.178	0.0766	0.02	-2.33	-0.289	0.0385	5.52e-14	-7.52	-0.135	0.0452	0.00273	-3	-0.133	0.0461	0.00385	-2.89
-0.143	0.0171	2.75e-12	7.26e-17	-8.34	-0.131	0.0528	0.0133	-2.48	-0.214	0.0293	3e-13	-7.29	-0.114	0.0329	0.000509	-3.48	-0.0888	0.0321	0.0056	-2.77
0.149	0.0179	2.99e-12	7.88e-17	8.33	0.217	0.059	0.000234	3.68	0.153	0.0282	5.7e-08	5.43	0.128	0.0358	0.00037	3.56	0.14	0.0354	8.1e-05	3.94
0.222	0.0273	1.31e-11	3.47e-16	8.16	0.242	0.0832	0.00368	2.9	0.21	0.0442	2.11e-06	4.74	0.208	0.0506	3.96e-05	4.11	0.254	0.058	1.16e-05	4.38
-0.143	0.0179	3.73e-11	9.84e-16	-8.03	-0.134	0.0574	0.0191	-2.34	-0.214	0.0302	1.39e-12	-7.09	-0.121	0.0353	0.000605	-3.43	-0.0824	0.0328	0.012	-2.51
-0.198	0.0249	6.58e-11	1.74e-15	-7.96	-0.193	0.0815	0.018	-2.37	-0.293	0.0413	1.2e-12	-7.11	-0.178	0.0471	0.000154	-3.79	-0.0899	0.0482	0.0623	-1.86
-0.176	0.0221	7.27e-11	1.92e-15	-7.95	-0.186	0.0769	0.0158	-2.41	-0.23	0.0345	2.3e-11	-6.69	-0.159	0.042	0.000149	-3.79	-0.0936	0.0465	0.0441	-2.01
0.342	0.0433	1.07e-10	2.83e-15	7.9	0.324	0.112	0.00385	2.89	0.282	0.0701	5.67e-05	4.03	0.672	0.0955	1.96e-12	7.04	0.181	0.0844	0.0317	2.15
-0.102	0.0129	1.09e-10	2.87e-15	-7.9	-0.103	0.0395	0.00878	-2.62	-0.128	0.0214	2.09e-09	-5.99	-0.0696	0.027	0.00989	-2.58	-0.0935	0.0234	6.36e-05	-4
0.153	0.0194	1.19e-10	3.15e-15	7.88	0.125	0.0573	0.0299	2.17	0.163	0.0312	1.73e-07	5.23	0.149	0.0416	0.000345	3.58	0.154	0.0367	2.59e-05	4.21
-0.165	0.0209	1.27e-10	3.35e-15	-7.88	-0.153	0.0712	0.0314	-2.15	-0.233	0.0334	2.86e-12	-6.98	-0.103	0.0397	0.0092	-2.6	-0.128	0.0422	0.00237	-3.04
-0.0935	0.0119	1.97e-10	5.2e-15	-7.82	-0.0945	0.0385	0.0141	-2.45	-0.135	0.0205	4.02e-11	-6.6	-0.0653	0.0226	0.00386	-2.89	-0.0708	0.0225	0.00162	-3.15
-0.129	0.0165	2.18e-10	5.75e-15	-7.81	-0.0947	0.0518	0.0675	-1.83	-0.167	0.0265	3.15e-10	-6.29	-0.116	0.0311	0.00019	-3.73	-0.095	0.034	0.00521	-2.79
-0.119	0.0154	4.25e-10	1.12e-14	-7.72	-0.0914	0.0421	0.03	-2.17	-0.163	0.0257	2.04e-10	-6.36	-0.0954	0.03	0.00148	-3.18	-0.0934	0.0309	0.00248	-3.03
-0.165	0.0216	9.42e-10	2.48e-14	-7.62	-0.194	0.0678	0.00422	-2.86	-0.26	0.0371	2.53e-12	-7	-0.115	0.0409	0.00481	-2.82	-0.0881	0.0409	0.0314	-2.15
-0.145	0.0191	1.27e-09	3.36e-14	-7.58	-0.147	0.0535	0.00589	-2.75	-0.201	0.0307	5.72e-11	-6.55	-0.0936	0.0369	0.0113	-2.53	-0.107	0.0411	0.00944	-2.6
-0.15	0.0198	1.35e-09	3.57e-14	-7.58	-0.174	0.0655	0.00797	-2.65	-0.21	0.0332	2.52e-10	-6.33	-0.126	0.0392	0.00125	-3.23	-0.091	0.0361	0.0117	-2.52
-0.165	0.0219	1.63e-09	4.31e-14	-7.55	-0.149	0.0649	0.0212	-2.3	-0.233	0.0376	5.34e-10	-6.21	-0.135	0.0399	0.000686	-3.4	-0.115	0.0443	0.00913	-2.61
-0.281	0.0373	1.88e-09	4.97e-14	-7.53	-0.36	0.21	0.0859	-1.72	-0.257	0.0518	6.86e-07	-4.97	-0.336	0.0621	6.68e-08	-5.4	-0.172	0.126	0.173	-1.36
-0.181	0.0241	1.91e-09	5.05e-14	-7.53	-0.15	0.0821	0.0677	-1.83	-0.176	0.0382	4.3e-06	-4.6	-0.136	0.0451	0.00257	-3.01	-0.259	0.0501	2.3e-07	-5.17
-0.18	0.0241	2.79e-09	7.37e-14	-7.48	-0.19	0.0752	0.0115	-2.53	-0.271	0.0417	7.98e-11	-6.5	-0.156	0.0444	0.00044	-3.51	-0.0904	0.0466	0.0523	-1.94
0.177	0.0242	1.16e-08	3.05e-13	7.29	0.22	0.0895	0.0137	2.46	0.152	0.0368	3.57e-05	4.13	0.212	0.0463	4.53e-06	4.59	0.166	0.0517	0.00133	3.21
-0.0677	0.00929	1.17e-08	3.09e-13	-7.29	-0.0467	0.0274	0.088	-1.71	-0.0847	0.0157	7.14e-08	-5.39	-0.0476	0.0189	0.0121	-2.51	-0.0722	0.0171	2.37e-05	-4.23
0.233	0.0321	1.33e-08	3.52e-13	7.27	0.267	0.105	0.0111	2.54	0.198	0.0511	0.000106	3.88	0.243	0.058	2.75e-05	4.19	0.27	0.0705	0.000125	3.84
-0.175	0.0241	1.34e-08	3.53e-13	-7.27	-0.176	0.0775	0.0233	-2.27	-0.251	0.0397	2.59e-10	-6.32	-0.139	0.0483	0.0041	-2.87	-0.109	0.0451	0.0153	-2.42
-0.11	0.0152	1.86e-08	4.91e-13	-7.23	-0.101	0.0456	0.0265	-2.22	-0.157	0.0248	2.68e-10	-6.32	-0.0725	0.0298	0.015	-2.43	-0.082	0.0298	0.00599	-2.75
-0.175	0.0243	2.1e-08	5.54e-13	-7.21	-0.169	0.0708	0.0171	-2.38	-0.263	0.0403	7.04e-11	-6.52	-0.119	0.0455	0.00901	-2.61	-0.111	0.0502	0.0271	-2.21
-0.218	0.0306	3.39e-08	8.95e-13	-7.15	-0.199	0.0957	0.0377	-2.08	-0.323	0.0493	6.09e-11	-6.54	-0.166	0.0568	0.00351	-2.92	-0.117	0.0646	0.0702	-1.81
-0.0665	0.00933	3.75e-08	9.88e-13	-7.13	-0.0815	0.0317	0.0101	-2.57	-0.0982	0.016	9.09e-10	-6.12	-0.0554	0.018	0.00211	-3.07	-0.0371	0.0168	0.0276	-2.2
0.0651	0.00914	3.82e-08	1.01e-12	7.13	0.0657	0.0244	0.00707	2.69	0.0332	0.0155	0.0319	2.15	0.0732	0.0194	0.000162	3.77	0.0969	0.017	1.09e-08	5.72
-0.128	0.018	4.08e-08	1.08e-12	-7.12	-0.119	0.0544	0.0289	-2.19	-0.19	0.0292	7.64e-11	-6.51	-0.0845	0.0338	0.0125	-2.5	-0.0838	0.0378	0.0267	-2.22
-0.208	0.0293	4.45e-08	1.17e-12	-7.11	-0.307	0.101	0.00239	-3.04	-0.124	0.0456	0.00653	-2.72	-0.206	0.0587	0.000455	-3.51	-0.313	0.0579	6.24e-08	-5.41
-0.126	0.0177	5.15e-08	1.36e-12	-7.09	-0.074	0.0513	0.149	-1.44	-0.178	0.0304	4.68e-09	-5.86	-0.107	0.0337	0.00151	-3.17	-0.101	0.0347	0.00344	-2.93
0.111	0.0157	6.06e-08	1.6e-12	7.07	0.122	0.0514	0.0172	2.38	0.114	0.0242	2.67e-06	4.69	0.113	0.0302	0.000183	3.74	0.0977	0.0336	0.00367	2.91
-0.107	0.0151	6.74e-08	1.78e-12	-7.05	-0.0879	0.0441	0.0459	-2	-0.148	0.0228	8.41e-11	-6.49	-0.0518	0.0297	0.0817	-1.74	-0.0972	0.0356	0.00633	-2.73
-0.133	0.0189	6.9e-08	1.82e-12	-7.05	-0.0792	0.0593	0.182	-1.34	-0.187	0.0321	5.96e-09	-5.82	-0.109	0.0357	0.00223	-3.06	-0.109	0.036	0.00242	-3.03
-0.119	0.017	7.84e-08	2.07e-12	-7.03	-0.171	0.0568	0.00259	-3.01	-0.175	0.0279	3.76e-10	-6.26	-0.0797	0.0325	0.0142	-2.45	-0.0657	0.0329	0.0458	-2
0.116	0.0166	8.49e-08	2.24e-12	7.02	0.119	0.0533	0.026	2.23	0.141	0.0264	8.92e-08	5.35	0.103	0.0305	0.000756	3.37	0.0883	0.0359	0.0139	2.46
0.0636	0.00913	1.21e-07	3.19e-12	6.97	0.0755	0.0331	0.0226	2.28	0.0821	0.0143	8.48e-09	5.76	0.0551	0.0176	0.00175	3.13	0.0384	0.0184	0.0371	2.08
-0.0799	0.0116	2e-07	5.28e-12	-6.9	-0.0882	0.0357	0.0135	-2.47	-0.105	0.0186	1.92e-08	-5.62	-0.0525	0.022	0.0171	-2.38	-0.0676	0.0241	0.00508	-2.8
-0.14	0.0203	2.25e-07	5.93e-12	-6.88	-0.194	0.0626	0.00192	-3.1	-0.206	0.0341	1.37e-09	-6.06	-0.0961	0.0405	0.0176	-2.37	-0.0757	0.0381	0.0471	-1.99
-0.0765	0.0112	2.86e-07	7.53e-12	-6.85	-0.0345	0.035	0.324	-0.986	-0.102	0.0173	3.87e-09	-5.89	-0.0631	0.0205	0.00211	-3.07	-0.0641	0.0262	0.0144	-2.45
-0.0849	0.0124	2.92e-07	7.72e-12	-6.84	-0.0795	0.0365	0.0295	-2.18	-0.115	0.0207	2.73e-08	-5.56	-0.0643	0.0237	0.00655	-2.72	-0.0667	0.0247	0.00702	-2.7
-0.0924	0.0135	3.18e-07	8.39e-12	-6.83	-0.122	0.0454	0.00713	-2.69	-0.13	0.0215	1.51e-09	-6.04	-0.0769	0.0237	0.00115	-3.25	-0.0268	0.031	0.387	-0.865
-0.126	0.0185	3.6e-07	9.49e-12	-6.81	-0.113	0.0585	0.053	-1.93	-0.156	0.0299	1.93e-07	-5.21	-0.118	0.038	0.00182	-3.12	-0.0966	0.0349	0.00569	-2.77
-0.0885	0.013	3.8e-07	1e-11	-6.81	-0.0794	0.0445	0.0745	-1.78	-0.0958	0.0201	1.91e-06	-4.76	-0.0922	0.0245	0.000167	-3.76	-0.0732	0.0281	0.0092	-2.6
0.111	0.0164	3.97e-07	1.05e-11	6.8	0.141	0.0526	0.00735	2.68	0.122	0.028	1.33e-05	4.35	0.132	0.0311	2.35e-05	4.23	0.0688	0.0307	0.0252	2.24
-0.139	0.0205	4.58e-07	1.21e-11	-6.78	-0.169	0.0685	0.0134	-2.47	-0.215	0.0339	2.35e-10	-6.34	-0.105	0.0405	0.00965	-2.59	-0.0638	0.0383	0.0953	-1.67
-0.0924	0.0137	5.17e-07	1.36e-11	-6.76	-0.0147	0.0454	0.746	-0.324	-0.117	0.0237	8.3e-07	-4.93	-0.0804	0.0269	0.00281	-2.99	-0.099	0.0242	4.46e-05	-4.08
-0.148	0.0218	5.23e-07	1.38e-11	-6.76	-0.126	0.0732	0.0848	-1.72	-0.121	0.0343	0.000414	-3.53	-0.14	0.0422	0.000928	-3.31	-0.21	0.0449	2.76e-06	-4.69
-0.0866	0.0128	5.86e-07	1.55e-11	-6.74	-0.0516	0.0456	0.258	-1.13	-0.132	0.0199	3.96e-11	-6.61	-0.0523	0.0243	0.0317	-2.15	-0.0585	0.0269	0.0298	-2.17
-0.0609	0.00904	6.12e-07	1.61e-11	-6.74	-0.0865	0.0263	0.000998	-3.29	-0.0814	0.0148	4.24e-08	-5.48	-0.0544	0.0194	0.0051	-2.8	-0.0296	0.0167	0.0759	-1.77
-0.0532	0.0079	6.23e-07	1.64e-11	-6.73	-0.0193	0.0261	0.461	-0.738	-0.0675	0.0125	7.26e-08	-5.38	-0.0616	0.0156	7.81e-05	-3.95	-0.0346	0.0156	0.0267	-2.22
0.0768	0.0115	9.8e-07	2.59e-11	6.67	0.108	0.0445	0.0155	2.42	0.083	0.0178	3.1e-06	4.66	0.0813	0.0209	9.93e-05	3.89	0.0481	0.0251	0.0556	1.91
-0.0785	0.0118	1.02e-06	2.7e-11	-6.66	-0.042	0.038	0.268	-1.11	-0.0889	0.0196	5.75e-06	-4.54	-0.0791	0.0222	0.000357	-3.57	-0.0769	0.0231	0.000884	-3.32
0.298	0.0447	1.1e-06	2.9e-11	6.65	0.242	0.152	0.112	1.59	0.286	0.0727	8.51e-05	3.93	0.357	0.084	2.15e-05	4.25	0.268	0.0893	0.0027	3
-0.0558	0.00845	1.59e-06	4.2e-11	-6.6	-0.0587	0.0282	0.0376	-2.08	-0.0756	0.0135	2.08e-08	-5.61	-0.0359	0.0162	0.0262	-2.22	-0.0449	0.0171	0.00852	-2.63
0.153	0.0233	1.7e-06	4.48e-11	6.59	0.261	0.0761	0.000601	3.43	0.153	0.0363	2.52e-05	4.21	0.121	0.0435	0.00524	2.79	0.149	0.0508	0.00332	2.94
-0.124	0.0189	1.82e-06	4.81e-11	-6.58	-0.0963	0.0548	0.0789	-1.76	-0.178	0.0308	7.32e-09	-5.78	-0.108	0.0359	0.00255	-3.02	-0.0693	0.0399	0.0821	-1.74
-0.0895	0.0136	1.84e-06	4.87e-11	-6.57	-0.0702	0.0486	0.149	-1.44	-0.0813	0.0228	0.000361	-3.57	-0.081	0.0256	0.00156	-3.16	-0.113	0.0256	9.16e-06	-4.44
-0.12	0.0183	1.85e-06	4.88e-11	-6.57	-0.153	0.0545	0.00487	-2.82	-0.204	0.0311	5.24e-11	-6.56	-0.0594	0.0347	0.0873	-1.71	-0.0603	0.0355	0.0892	-1.7
-0.0896	0.0136	1.95e-06	5.14e-11	-6.57	-0.0283	0.0427	0.508	-0.662	-0.145	0.0221	4.59e-11	-6.58	-0.065	0.0256	0.011	-2.54	-0.0549	0.0283	0.0527	-1.94
0.102	0.0155	2.09e-06	5.53e-11	6.56	0.154	0.0487	0.00156	3.16	0.126	0.0245	2.41e-07	5.16	0.0697	0.0324	0.0316	2.15	0.0725	0.0302	0.0164	2.4
-0.0382	0.00585	2.42e-06	6.38e-11	-6.53	-0.0235	0.0173	0.175	-1.36	-0.045	0.00957	2.51e-06	-4.71	-0.0317	0.0116	0.00623	-2.74	-0.0412	0.0115	0.000341	-3.58
-0.0463	0.0071	2.79e-06	7.37e-11	-6.51	-0.0158	0.0247	0.522	-0.641	-0.0618	0.0114	5.97e-08	-5.42	-0.0449	0.013	0.000529	-3.47	-0.0327	0.0149	0.0276	-2.2
-0.0256	0.00395	3.4e-06	8.96e-11	-6.48	-0.000935	0.0136	0.945	-0.0686	-0.0275	0.00665	3.56e-05	-4.13	-0.0333	0.00774	1.71e-05	-4.3	-0.0237	0.00718	0.000986	-3.29
-0.0589	0.00909	3.44e-06	9.07e-11	-6.48	-0.0181	0.0286	0.527	-0.633	-0.0823	0.0141	5.5e-09	-5.83	-0.0529	0.0173	0.00228	-3.05	-0.0401	0.0199	0.0433	-2.02
-0.355	0.0548	3.56e-06	9.38e-11	-6.48	-0.339	0.112	0.00253	-3.02	-0.345	0.0927	0.000199	-3.72	-0.326	0.139	0.0192	-2.34	-0.4	0.108	0.000209	-3.71
0.142	0.0219	3.59e-06	9.46e-11	6.48	0.246	0.0794	0.00198	3.09	0.108	0.0367	0.00329	2.94	0.172	0.0377	4.97e-06	4.57	0.116	0.0458	0.0114	2.53
0.0414	0.0064	3.71e-06	9.79e-11	6.47	0.0339	0.0213	0.112	1.59	0.0499	0.0103	1.34e-06	4.83	0.0424	0.0122	0.000501	3.48	0.0299	0.0128	0.0192	2.34
-0.136	0.0211	4.19e-06	1.1e-10	-6.45	-0.175	0.0625	0.00503	-2.8	-0.201	0.0349	8.68e-09	-5.75	-0.0943	0.0425	0.0263	-2.22	-0.0711	0.0402	0.0767	-1.77
0.0885	0.0137	4.2e-06	1.11e-10	6.45	0.0907	0.0415	0.029	2.18	0.117	0.0219	1.01e-07	5.32	0.0504	0.0265	0.0576	1.9	0.084	0.0286	0.0033	2.94
-0.13	0.0201	4.55e-06	1.2e-10	-6.44	-0.0916	0.0718	0.202	-1.28	-0.201	0.0312	1.32e-10	-6.42	-0.0746	0.0361	0.0386	-2.07	-0.0815	0.0458	0.0752	-1.78
0.111	0.0173	4.6e-06	1.21e-10	6.44	0.1	0.0559	0.0728	1.79	0.0698	0.0275	0.0113	2.53	0.13	0.0339	0.000124	3.84	0.162	0.0347	2.96e-06	4.67
-0.0337	0.00523	4.7e-06	1.24e-10	-6.43	-0.0176	0.0154	0.253	-1.14	-0.0374	0.00833	7.07e-06	-4.49	-0.0375	0.00982	0.000135	-3.82	-0.0302	0.0115	0.00867	-2.62
-0.128	0.0199	6e-06	1.58e-10	-6.4	-0.0945	0.0694	0.173	-1.36	-0.194	0.031	4.21e-10	-6.25	-0.0793	0.0359	0.0273	-2.21	-0.0777	0.0451	0.0845	-1.73
0.188	0.0293	6.02e-06	1.59e-10	6.4	0.00329	0.0881	0.97	0.0374	0.186	0.046	4.98e-05	4.06	0.227	0.0511	8.93e-06	4.44	0.239	0.0748	0.00142	3.19
-0.0849	0.0133	6.36e-06	1.68e-10	-6.39	-0.0824	0.0459	0.0728	-1.79	-0.111	0.0219	4.28e-07	-5.06	-0.0756	0.0257	0.00324	-2.94	-0.0606	0.0251	0.0156	-2.42
-0.135	0.0211	6.44e-06	1.7e-10	-6.39	-0.215	0.0612	0.000445	-3.51	-0.216	0.0351	7.39e-10	-6.16	-0.0425	0.0407	0.296	-1.04	-0.0784	0.0424	0.0647	-1.85
0.21	0.0329	6.49e-06	1.71e-10	6.39	0.266	0.111	0.0164	2.4	0.178	0.0492	0.000308	3.61	0.208	0.0601	0.000525	3.47	0.269	0.0804	0.000823	3.34
-0.108	0.0169	6.7e-06	1.77e-10	-6.38	-0.127	0.052	0.0144	-2.45	-0.138	0.0279	8.41e-07	-4.93	-0.0846	0.0329	0.0101	-2.57	-0.0824	0.0331	0.0127	-2.49
-0.0347	0.00544	6.88e-06	1.81e-10	-6.38	-0.0319	0.0153	0.0376	-2.08	-0.0497	0.00881	1.75e-08	-5.64	-0.0193	0.0103	0.0619	-1.87	-0.0297	0.0117	0.0112	-2.54
0.0566	0.00891	7.79e-06	2.06e-10	6.36	0.0512	0.0295	0.0831	1.73	0.0599	0.0136	9.99e-06	4.42	0.0706	0.0185	0.000132	3.82	0.0396	0.018	0.0277	2.2
-0.135	0.0213	8.18e-06	2.16e-10	-6.35	-0.107	0.0625	0.0878	-1.71	-0.196	0.0341	8.75e-09	-5.75	-0.1	0.0398	0.0117	-2.52	-0.0849	0.0468	0.0698	-1.81
-0.11	0.0175	9.93e-06	2.62e-10	-6.32	-0.134	0.059	0.0231	-2.27	-0.148	0.0269	4.16e-08	-5.48	-0.111	0.0334	0.000855	-3.33	-0.0278	0.0374	0.457	-0.743
-0.428	0.0678	1e-05	2.65e-10	-6.32	-0.573	0.209	0.00613	-2.74	-0.556	0.13	1.92e-05	-4.27	-0.347	0.113	0.00214	-3.07	-0.349	0.132	0.008	-2.65
0.0393	0.00629	1.53e-05	4.04e-10	6.25	0.0365	0.0221	0.0981	1.65	0.0458	0.00999	4.55e-06	4.58	0.0386	0.0123	0.00169	3.14	0.031	0.0123	0.0116	2.52
-0.0347	0.00557	1.85e-05	4.89e-10	-6.22	-0.0356	0.0179	0.0471	-1.99	-0.0416	0.00949	1.15e-05	-4.39	-0.0372	0.0105	0.000382	-3.55	-0.023	0.0106	0.0299	-2.17
-0.142	0.0229	2.1e-05	5.53e-10	-6.2	-0.147	0.0779	0.0596	-1.88	-0.18	0.0369	1e-06	-4.89	-0.0926	0.0451	0.0401	-2.05	-0.132	0.0438	0.00252	-3.02
0.0402	0.00649	2.23e-05	5.88e-10	6.19	0.0495	0.0184	0.00729	2.68	0.0384	0.0108	0.000376	3.56	0.0354	0.0139	0.0108	2.55	0.0419	0.0119	0.000422	3.53
0.0305	0.00493	2.42e-05	6.4e-10	6.18	0.0243	0.0157	0.122	1.55	0.0326	0.00782	3e-05	4.17	0.0336	0.0106	0.00154	3.17	0.0273	0.00922	0.00303	2.96
-0.136	0.022	2.66e-05	7.03e-10	-6.17	-0.229	0.0669	0.000611	-3.43	-0.219	0.0372	3.74e-09	-5.9	-0.0785	0.0403	0.0511	-1.95	-0.0441	0.0445	0.321	-0.992
-0.142	0.0231	2.88e-05	7.6e-10	-6.15	-0.14	0.0704	0.0466	-1.99	-0.193	0.0373	2.4e-07	-5.16	-0.129	0.0432	0.00285	-2.98	-0.0733	0.0492	0.136	-1.49
0.0991	0.0162	3.41e-05	9e-10	6.13	0.0958	0.0498	0.0546	1.92	0.0945	0.0263	0.000326	3.59	0.07	0.03	0.0199	2.33	0.146	0.034	1.84e-05	4.28
-0.146	0.0239	3.49e-05	9.22e-10	-6.12	-0.0292	0.068	0.668	-0.429	-0.217	0.0388	2.19e-08	-5.6	-0.136	0.0475	0.00406	-2.87	-0.106	0.0484	0.0291	-2.18
-0.0909	0.0148	3.5e-05	9.23e-10	-6.12	-0.094	0.0476	0.0485	-1.97	-0.124	0.0252	8.31e-07	-4.93	-0.0608	0.0291	0.0364	-2.09	-0.0771	0.0272	0.00464	-2.83
-0.183	0.03	3.54e-05	9.34e-10	-6.12	-0.0686	0.0956	0.473	-0.718	-0.199	0.0446	8.38e-06	-4.46	-0.261	0.0585	8.12e-06	-4.46	-0.0982	0.069	0.155	-1.42
-0.0429	0.00702	3.64e-05	9.62e-10	-6.12	-0.0476	0.0214	0.0264	-2.22	-0.0585	0.0117	5.7e-07	-5	-0.0292	0.0132	0.0276	-2.2	-0.034	0.014	0.0151	-2.43
-0.0494	0.00808	3.78e-05	9.96e-10	-6.11	0.00156	0.0272	0.954	0.0574	-0.0686	0.0132	1.98e-07	-5.2	-0.0466	0.0161	0.00379	-2.9	-0.0423	0.0152	0.0053	-2.79
0.0503	0.00824	3.93e-05	1.04e-09	6.1	0.0311	0.0291	0.285	1.07	0.0464	0.0126	0.000235	3.68	0.0663	0.0162	4.43e-05	4.08	0.0464	0.017	0.00632	2.73
0.147	0.0241	4.19e-05	1.11e-09	6.09	0.154	0.0714	0.0311	2.16	0.147	0.0405	0.000276	3.64	0.144	0.0486	0.00305	2.96	0.145	0.0448	0.0012	3.24
-0.14	0.0231	4.84e-05	1.28e-09	-6.07	-0.178	0.0733	0.0152	-2.43	-0.184	0.0375	8.85e-07	-4.92	-0.145	0.0454	0.00135	-3.2	-0.0569	0.0452	0.208	-1.26
0.0756	0.0125	5.19e-05	1.37e-09	6.06	0.0233	0.0429	0.587	0.543	0.0613	0.021	0.00346	2.92	0.0694	0.0222	0.00173	3.13	0.122	0.0252	1.25e-06	4.85
0.0687	0.0113	5.24e-05	1.38e-09	6.06	0.0348	0.0359	0.332	0.97	0.0858	0.0187	4.5e-06	4.59	0.0445	0.0207	0.0318	2.15	0.0876	0.0235	0.000199	3.72
-0.149	0.0246	5.71e-05	1.51e-09	-6.04	-0.175	0.0692	0.0115	-2.53	-0.204	0.0388	1.41e-07	-5.26	-0.0902	0.0475	0.0576	-1.9	-0.0998	0.0548	0.0683	-1.82
-0.181	0.03	6.2e-05	1.64e-09	-6.03	-0.232	0.0897	0.00981	-2.58	-0.313	0.0507	6.39e-10	-6.18	-0.0669	0.0552	0.225	-1.21	-0.105	0.0613	0.086	-1.72
-0.0961	0.016	6.51e-05	1.72e-09	-6.02	-0.15	0.0502	0.00281	-2.99	-0.136	0.0263	2.55e-07	-5.15	-0.0834	0.0329	0.0112	-2.54	-0.0387	0.0293	0.187	-1.32
-0.0513	0.00853	6.74e-05	1.78e-09	-6.02	-0.0836	0.0263	0.0015	-3.18	-0.068	0.0143	1.99e-06	-4.75	-0.0446	0.016	0.00546	-2.78	-0.0224	0.0168	0.182	-1.33
-0.0465	0.00775	7.45e-05	1.97e-09	-6	-0.037	0.0243	0.128	-1.52	-0.0673	0.0131	2.5e-07	-5.16	-0.0393	0.0143	0.00613	-2.74	-0.0297	0.0154	0.0538	-1.93
-0.185	0.0309	8.89e-05	2.35e-09	-5.97	-0.171	0.1	0.0873	-1.71	-0.268	0.0502	9.08e-08	-5.34	-0.153	0.0613	0.0128	-2.49	-0.102	0.0594	0.0851	-1.72
-0.161	0.0269	9.3e-05	2.45e-09	-5.96	-0.149	0.0942	0.114	-1.58	-0.208	0.0454	4.71e-06	-4.58	-0.131	0.05	0.00897	-2.61	-0.135	0.0511	0.00812	-2.65
0.0883	0.0149	0.000108	2.85e-09	5.94	0.0954	0.0547	0.081	1.75	0.101	0.0228	9.48e-06	4.43	0.106	0.0293	0.000314	3.6	0.0458	0.0302	0.13	1.51
0.0644	0.0108	0.000111	2.93e-09	5.94	0.066	0.0377	0.0802	1.75	0.064	0.0169	0.000152	3.79	0.0797	0.0211	0.000161	3.77	0.0477	0.022	0.0304	2.16
0.109	0.0184	0.000114	3.02e-09	5.93	0.017	0.0587	0.772	0.29	0.0966	0.03	0.00129	3.22	0.119	0.0358	0.000931	3.31	0.154	0.0363	2.2e-05	4.24
-0.0498	0.00841	0.000118	3.1e-09	-5.93	-0.0809	0.0264	0.00222	-3.06	-0.0505	0.0143	0.000424	-3.52	-0.0456	0.0166	0.00605	-2.74	-0.0422	0.0154	0.0062	-2.74
-0.228	0.0386	0.00013	3.42e-09	-5.91	-0.138	0.118	0.243	-1.17	-0.315	0.0617	3.35e-07	-5.1	-0.191	0.0747	0.0104	-2.56	-0.167	0.0798	0.0368	-2.09
-0.0556	0.00945	0.000151	3.99e-09	-5.88	-0.0813	0.0313	0.00932	-2.6	-0.0593	0.0157	0.000154	-3.79	-0.0436	0.0185	0.0181	-2.36	-0.0537	0.0178	0.00253	-3.02
-0.104	0.0176	0.000152	4.02e-09	-5.88	-0.0672	0.0554	0.225	-1.21	-0.0852	0.0272	0.00173	-3.13	-0.0796	0.0355	0.0249	-2.24	-0.179	0.0366	1.03e-06	-4.89
0.295	0.0502	0.000164	4.34e-09	5.87	0.397	0.174	0.0229	2.28	0.322	0.0796	5.3e-05	4.04	0.2	0.0827	0.0156	2.42	0.397	0.129	0.00204	3.08
-0.173	0.0296	0.000169	4.46e-09	-5.87	-0.124	0.102	0.225	-1.21	-0.126	0.0453	0.00561	-2.77	-0.169	0.0546	0.00194	-3.1	-0.303	0.0663	5.11e-06	-4.56
-0.104	0.0177	0.000174	4.59e-09	-5.86	-0.061	0.0612	0.319	-0.996	-0.151	0.0281	8.15e-08	-5.36	-0.0701	0.035	0.0452	-2	-0.0795	0.0345	0.0213	-2.3
0.365	0.0624	0.000176	4.65e-09	5.86	-0.0332	0.185	0.858	-0.179	0.408	0.138	0.00308	2.96	0.437	0.0921	2.09e-06	4.74	0.382	0.132	0.00382	2.89
0.0278	0.00475	0.000193	5.08e-09	5.84	0.0212	0.0169	0.21	1.25	0.0433	0.00781	2.85e-08	5.55	0.0174	0.00889	0.0504	1.96	0.0192	0.00924	0.038	2.07
-0.0948	0.0163	0.000206	5.43e-09	-5.83	-0.126	0.0534	0.0181	-2.36	-0.136	0.0273	6.71e-07	-4.97	-0.0675	0.032	0.0351	-2.11	-0.0597	0.0299	0.0457	-2
0.143	0.0246	0.000213	5.63e-09	5.83	0.137	0.149	0.357	0.92	0.122	0.0372	0.00102	3.29	0.165	0.0461	0.000345	3.58	0.155	0.0488	0.00148	3.18
0.109	0.0187	0.000228	6.01e-09	5.82	0.014	0.0554	0.8	0.253	0.0996	0.0316	0.00165	3.15	0.139	0.0355	9.19e-05	3.91	0.129	0.0364	0.000382	3.55
0.055	0.00947	0.00024	6.34e-09	5.81	0.0508	0.0334	0.128	1.52	0.065	0.0145	7.8e-06	4.47	0.0542	0.0186	0.0036	2.91	0.0394	0.0195	0.0434	2.02
-0.136	0.0234	0.000249	6.57e-09	-5.8	-0.163	0.0746	0.0288	-2.19	-0.181	0.0387	2.82e-06	-4.68	-0.125	0.0438	0.00437	-2.85	-0.0711	0.0469	0.13	-1.51
-0.0298	0.00514	0.000266	7.03e-09	-5.79	-0.031	0.0173	0.0739	-1.79	-0.0437	0.00809	6.57e-08	-5.4	-0.0367	0.0104	0.000442	-3.51	-0.00183	0.00999	0.855	-0.183
-0.128	0.0222	0.000279	7.35e-09	-5.78	-0.182	0.0651	0.00514	-2.8	-0.205	0.0361	1.29e-08	-5.69	-0.0669	0.0414	0.106	-1.62	-0.0475	0.0473	0.316	-1
0.06	0.0104	0.000281	7.42e-09	5.78	0.0605	0.0381	0.113	1.59	0.0705	0.0162	1.33e-05	4.35	0.069	0.0206	0.000787	3.36	0.0345	0.0204	0.0913	1.69
-1	0.173	0.0003	7.92e-09	-5.77	-0.807	0.541	0.136	-1.49	-1.01	0.289	0.000503	-3.48	-0.561	0.337	0.0965	-1.66	-1.49	0.332	6.92e-06	-4.5
0.0667	0.0116	0.000314	8.29e-09	5.76	0.114	0.0354	0.00127	3.22	0.0664	0.0189	0.00045	3.51	0.0486	0.0231	0.0353	2.1	0.065	0.0223	0.00356	2.91
0.0565	0.00981	0.000315	8.31e-09	5.76	0.0303	0.0324	0.35	0.935	0.0444	0.0155	0.00419	2.86	0.098	0.02	9.62e-07	4.9	0.0463	0.019	0.0145	2.45
-0.0294	0.00511	0.000321	8.46e-09	-5.76	-0.0304	0.0177	0.0859	-1.72	-0.0403	0.00789	3.22e-07	-5.11	-0.0392	0.0102	0.000128	-3.83	-0.000899	0.0102	0.93	-0.0878
0.0537	0.00936	0.000366	9.67e-09	5.74	0.0335	0.0299	0.263	1.12	0.0686	0.015	4.49e-06	4.59	0.0448	0.0176	0.0108	2.55	0.0477	0.0196	0.0151	2.43
-0.116	0.0202	0.000368	9.71e-09	-5.74	-0.168	0.0663	0.0112	-2.54	-0.155	0.0336	3.8e-06	-4.62	-0.116	0.0375	0.00192	-3.1	-0.0407	0.0398	0.307	-1.02
0.0624	0.0109	0.000387	1.02e-08	5.73	0.0691	0.0368	0.0605	1.88	0.0598	0.0167	0.000336	3.59	0.0623	0.0218	0.00424	2.86	0.0645	0.0224	0.00394	2.88
-0.216	0.0378	0.00041	1.08e-08	-5.72	-0.313	0.138	0.0235	-2.27	-0.239	0.0596	5.89e-05	-4.02	-0.217	0.0713	0.00231	-3.05	-0.146	0.0772	0.0579	-1.9
-0.0539	0.00943	0.000426	1.12e-08	-5.71	-0.0757	0.03	0.0116	-2.52	-0.0942	0.0157	1.9e-09	-6.01	-0.0219	0.0183	0.232	-1.2	-0.0238	0.0181	0.188	-1.32
-0.0863	0.0152	0.000514	1.36e-08	-5.68	-0.0689	0.0504	0.172	-1.37	-0.126	0.0235	9.04e-08	-5.34	-0.0667	0.0289	0.0212	-2.3	-0.0425	0.0326	0.193	-1.3
0.249	0.0439	0.000547	1.44e-08	5.67	0.256	0.134	0.0561	1.91	0.191	0.0726	0.00847	2.63	0.252	0.0824	0.00225	3.06	0.329	0.0889	0.00022	3.7
-0.0519	0.00917	0.000577	1.52e-08	-5.66	-0.00737	0.0275	0.789	-0.267	-0.0774	0.0144	7.62e-08	-5.38	-0.0502	0.0173	0.00362	-2.91	-0.0274	0.0205	0.181	-1.34
-0.0739	0.0131	0.000581	1.53e-08	-5.66	-0.127	0.0402	0.00157	-3.16	-0.117	0.0216	5.81e-08	-5.42	-0.0425	0.0253	0.0932	-1.68	-0.024	0.0255	0.346	-0.943
0.0637	0.0113	0.000625	1.65e-08	5.65	0.0425	0.0418	0.309	1.02	0.09	0.0173	1.86e-07	5.21	0.0656	0.0225	0.00351	2.92	0.0227	0.0226	0.315	1.01
0.104	0.0185	0.000638	1.68e-08	5.64	0.121	0.0617	0.0489	1.97	0.0859	0.028	0.00215	3.07	0.123	0.0372	0.000899	3.32	0.111	0.0385	0.00394	2.88
0.114	0.0202	0.000647	1.71e-08	5.64	0.0908	0.0652	0.164	1.39	0.0988	0.0339	0.0035	2.92	0.146	0.0395	0.00023	3.68	0.112	0.038	0.00311	2.96
-0.113	0.0201	0.000655	1.73e-08	-5.64	-0.0735	0.0618	0.234	-1.19	-0.167	0.0337	7.44e-07	-4.95	-0.0878	0.035	0.0122	-2.51	-0.083	0.0444	0.0612	-1.87
-0.0795	0.0142	0.000765	2.02e-08	-5.61	-0.113	0.045	0.0118	-2.52	-0.123	0.0224	4.5e-08	-5.47	-0.04	0.0293	0.172	-1.37	-0.037	0.0275	0.178	-1.35
-0.0673	0.012	0.000775	2.04e-08	-5.61	-0.0369	0.0357	0.301	-1.03	-0.094	0.0196	1.54e-06	-4.81	-0.0452	0.0229	0.048	-1.98	-0.0649	0.0247	0.00859	-2.63
-0.13	0.0232	0.000813	2.14e-08	-5.6	-0.152	0.0616	0.0135	-2.47	-0.172	0.0366	2.65e-06	-4.7	-0.125	0.0438	0.00431	-2.85	-0.0248	0.0546	0.65	-0.454
0.0756	0.0135	0.000875	2.31e-08	5.59	0.00137	0.0417	0.974	0.0327	0.106	0.0215	9.49e-07	4.9	0.0716	0.026	0.00584	2.76	0.0628	0.0283	0.0265	2.22
-0.0954	0.0171	0.000881	2.32e-08	-5.59	-0.0218	0.0462	0.637	-0.471	-0.133	0.0289	3.97e-06	-4.61	-0.0851	0.0334	0.0107	-2.55	-0.0936	0.0341	0.00606	-2.74
-0.0509	0.00912	0.000908	2.4e-08	-5.58	-0.052	0.0245	0.0335	-2.13	-0.0556	0.0154	0.000312	-3.61	-0.0551	0.0179	0.00213	-3.07	-0.0395	0.0182	0.0296	-2.18
-0.082	0.0147	0.000909	2.4e-08	-5.58	-0.101	0.044	0.022	-2.29	-0.057	0.0238	0.0164	-2.4	-0.0798	0.0301	0.00809	-2.65	-0.112	0.0284	8.15e-05	-3.94
-0.0767	0.0138	0.000961	2.54e-08	-5.57	-0.085	0.0424	0.0452	-2	-0.0715	0.0226	0.00155	-3.17	-0.0713	0.0257	0.00558	-2.77	-0.0875	0.0282	0.00195	-3.1
0.234	0.042	0.00102	2.68e-08	5.56	0.231	0.134	0.0849	1.72	0.215	0.0679	0.00154	3.17	0.2	0.0766	0.00886	2.62	0.312	0.0898	0.000502	3.48
-0.104	0.0188	0.00104	2.75e-08	-5.56	-0.0986	0.059	0.0948	-1.67	-0.141	0.0312	6.32e-06	-4.52	-0.109	0.0361	0.00247	-3.03	-0.0517	0.0363	0.155	-1.42
-0.162	0.0293	0.00108	2.86e-08	-5.55	-0.102	0.0852	0.23	-1.2	-0.214	0.0477	7.07e-06	-4.49	-0.13	0.055	0.018	-2.37	-0.147	0.0618	0.0172	-2.38
0.242	0.0437	0.00114	3e-08	5.54	0.113	0.155	0.468	0.726	0.223	0.0709	0.00165	3.15	0.285	0.0823	0.000536	3.46	0.262	0.0856	0.00219	3.06
0.0776	0.014	0.00123	3.25e-08	5.53	0.107	0.0566	0.0594	1.88	0.0857	0.0213	5.87e-05	4.02	0.075	0.0272	0.00575	2.76	0.0582	0.0288	0.0429	2.02
0.0478	0.00866	0.0013	3.43e-08	5.52	0.0479	0.0286	0.0947	1.67	0.0508	0.0137	0.000205	3.71	0.0341	0.0164	0.0373	2.08	0.0592	0.0181	0.00109	3.27
-0.0453	0.00821	0.00131	3.45e-08	-5.52	-0.0422	0.0266	0.113	-1.58	-0.0533	0.0134	7.16e-05	-3.97	-0.043	0.0148	0.00375	-2.9	-0.0364	0.0173	0.0357	-2.1
-0.177	0.032	0.00133	3.52e-08	-5.51	-0.137	0.15	0.359	-0.917	-0.25	0.0496	4.38e-07	-5.05	-0.153	0.0574	0.00754	-2.67	-0.0799	0.0673	0.235	-1.19
0.0588	0.0107	0.00134	3.54e-08	5.51	0.0982	0.0396	0.0132	2.48	0.0683	0.0171	6.71e-05	3.99	0.07	0.0199	0.000437	3.52	0.0202	0.0212	0.342	0.95
-0.0523	0.0095	0.00138	3.65e-08	-5.51	-0.0368	0.0276	0.182	-1.33	-0.0721	0.0155	3.5e-06	-4.64	-0.044	0.0186	0.0183	-2.36	-0.0386	0.0191	0.0428	-2.03
-0.0699	0.0127	0.00146	3.86e-08	-5.5	-0.104	0.0358	0.00355	-2.92	-0.111	0.0209	1.16e-07	-5.3	-0.0436	0.0242	0.071	-1.81	-0.0161	0.0267	0.546	-0.603
0.222	0.0405	0.00157	4.13e-08	5.49	0.251	0.0906	0.00563	2.77	0.207	0.0785	0.00825	2.64	0.25	0.0827	0.00248	3.03	0.193	0.0745	0.00969	2.59
-0.113	0.0206	0.00159	4.2e-08	-5.48	-0.175	0.06	0.00353	-2.92	-0.144	0.0339	2.21e-05	-4.24	-0.0614	0.0401	0.126	-1.53	-0.0926	0.0414	0.0253	-2.24
-0.0652	0.0119	0.00178	4.7e-08	-5.46	-0.0962	0.0327	0.00325	-2.94	-0.0448	0.0194	0.0212	-2.3	-0.0536	0.0245	0.0289	-2.18	-0.09	0.0237	0.000147	-3.8
-0.147	0.027	0.00191	5.04e-08	-5.45	-0.165	0.0778	0.034	-2.12	-0.223	0.0451	7.74e-07	-4.94	-0.13	0.0523	0.0126	-2.49	-0.0497	0.0533	0.352	-0.931
-0.0403	0.00741	0.0021	5.53e-08	-5.43	-0.0337	0.0239	0.16	-1.41	-0.0516	0.0114	6.48e-06	-4.51	-0.0285	0.0141	0.0429	-2.02	-0.036	0.0162	0.0266	-2.22
-0.0432	0.00795	0.00214	5.65e-08	-5.43	-0.0207	0.0283	0.463	-0.734	-0.0514	0.0142	0.000294	-3.62	-0.0292	0.0147	0.0467	-1.99	-0.0538	0.0142	0.000155	-3.78
0.188	0.0347	0.00227	5.98e-08	5.42	0.141	0.0864	0.103	1.63	0.207	0.0714	0.00373	2.9	0.222	0.0658	0.000747	3.37	0.169	0.0609	0.00561	2.77
0.0359	0.00662	0.00229	6.05e-08	5.42	0.00574	0.0262	0.827	0.219	0.0342	0.0119	0.00416	2.87	0.0202	0.0123	0.0994	1.65	0.0566	0.0114	6.92e-07	4.96
-0.0787	0.0146	0.00294	7.75e-08	-5.37	-0.0786	0.0386	0.0416	-2.04	-0.124	0.0254	1.03e-06	-4.89	-0.0426	0.0276	0.122	-1.55	-0.0583	0.0297	0.05	-1.96
-0.0766	0.0143	0.00295	7.77e-08	-5.37	-0.0789	0.0512	0.123	-1.54	-0.111	0.0237	2.66e-06	-4.7	-0.0728	0.0266	0.00627	-2.73	-0.0341	0.0272	0.21	-1.25
0.0572	0.0107	0.00303	7.99e-08	5.37	0.0538	0.0387	0.164	1.39	0.0786	0.0169	3.18e-06	4.66	0.0358	0.0207	0.084	1.73	0.0472	0.0209	0.024	2.26
0.0629	0.0117	0.00305	8.04e-08	5.37	0.0353	0.0381	0.354	0.927	0.072	0.0184	8.94e-05	3.92	0.0786	0.0227	0.000525	3.47	0.04	0.0243	0.1	1.64
-0.0599	0.0112	0.00305	8.04e-08	-5.37	-0.0467	0.0352	0.184	-1.33	-0.104	0.0184	1.65e-08	-5.65	-0.0314	0.0209	0.133	-1.5	-0.0324	0.0225	0.151	-1.44
-0.0229	0.00428	0.00322	8.51e-08	-5.36	-0.00746	0.0157	0.636	-0.474	-0.0279	0.00661	2.43e-05	-4.22	-0.0168	0.00743	0.0233	-2.27	-0.0293	0.0103	0.00449	-2.84
-0.0459	0.00858	0.0034	8.97e-08	-5.35	-0.0447	0.0262	0.0877	-1.71	-0.0738	0.0147	5.19e-07	-5.02	-0.0377	0.017	0.0268	-2.21	-0.0214	0.0157	0.174	-1.36
-0.11	0.0206	0.00356	9.39e-08	-5.34	-0.0796	0.0628	0.205	-1.27	-0.179	0.0352	3.87e-07	-5.08	-0.107	0.0369	0.00383	-2.89	-0.0293	0.0422	0.488	-0.694
-0.0712	0.0133	0.00358	9.45e-08	-5.34	-0.111	0.0394	0.00499	-2.81	-0.0824	0.0221	0.000188	-3.74	-0.0512	0.0249	0.0396	-2.06	-0.0588	0.0277	0.0336	-2.13
-0.133	0.0249	0.0037	9.76e-08	-5.33	-0.145	0.0771	0.0608	-1.88	-0.17	0.044	0.00011	-3.87	-0.107	0.0436	0.0138	-2.46	-0.113	0.0497	0.0234	-2.27
0.0292	0.00547	0.00373	9.84e-08	5.33	0.00277	0.0187	0.882	0.149	0.0247	0.00887	0.00534	2.79	0.0183	0.0109	0.0928	1.68	0.0531	0.0103	2.77e-07	5.14
-0.0461	0.00865	0.00373	9.85e-08	-5.33	-0.063	0.0288	0.0287	-2.19	-0.062	0.0141	1.13e-05	-4.39	-0.029	0.0163	0.0757	-1.78	-0.0356	0.0172	0.0389	-2.06
0.0744	0.014	0.00387	1.02e-07	5.32	0.102	0.0449	0.0224	2.28	0.0717	0.022	0.00113	3.26	0.0627	0.0264	0.0176	2.37	0.0819	0.0298	0.00604	2.75
-0.0399	0.0075	0.00396	1.04e-07	-5.32	-0.0173	0.0254	0.494	-0.684	-0.0505	0.0117	1.52e-05	-4.33	-0.0364	0.0142	0.0104	-2.56	-0.0334	0.016	0.0362	-2.09
0.0237	0.00445	0.00406	1.07e-07	5.31	0.0125	0.0136	0.355	0.924	0.031	0.00752	3.74e-05	4.12	0.019	0.00846	0.0247	2.25	0.0234	0.00866	0.007	2.7
-0.0662	0.0125	0.00431	1.14e-07	-5.3	-0.0485	0.0417	0.245	-1.16	-0.106	0.0208	3.38e-07	-5.1	-0.057	0.0235	0.0155	-2.42	-0.0284	0.024	0.237	-1.18
0.0357	0.00674	0.00451	1.19e-07	5.3	0.0237	0.0211	0.262	1.12	0.045	0.0111	5.13e-05	4.05	0.0369	0.0124	0.00286	2.98	0.0248	0.014	0.0771	1.77
0.0655	0.0124	0.00459	1.21e-07	5.29	0.0825	0.0412	0.0451	2	0.0652	0.0197	0.000942	3.31	0.0803	0.0231	0.000515	3.47	0.0408	0.0258	0.115	1.58
-0.109	0.0207	0.00463	1.22e-07	-5.29	-0.0836	0.0607	0.169	-1.38	-0.132	0.0344	0.000125	-3.84	-0.11	0.0383	0.00425	-2.86	-0.0871	0.0432	0.0435	-2.02
-0.0921	0.0174	0.00482	1.27e-07	-5.28	-0.108	0.0602	0.0735	-1.79	-0.111	0.0285	9.99e-05	-3.89	-0.113	0.0343	0.00104	-3.28	-0.0441	0.0327	0.178	-1.35
-0.163	0.0308	0.00487	1.29e-07	-5.28	-0.196	0.104	0.059	-1.89	-0.111	0.0478	0.0198	-2.33	-0.136	0.0582	0.0194	-2.34	-0.283	0.0663	2.04e-05	-4.26
0.0412	0.00781	0.00506	1.33e-07	5.27	0.0411	0.0239	0.086	1.72	0.0351	0.0127	0.00565	2.77	0.0333	0.0162	0.0398	2.06	0.0558	0.0147	0.000145	3.8
0.874	0.166	0.00543	1.43e-07	5.26	1.1	0.51	0.0307	2.16	0.922	0.279	0.000931	3.31	1.05	0.316	0.00093	3.31	0.534	0.324	0.0996	1.65
-0.0333	0.00633	0.00545	1.44e-07	-5.26	-0.0472	0.0186	0.0112	-2.54	-0.0363	0.0107	0.000653	-3.41	-0.0243	0.0117	0.0382	-2.07	-0.0331	0.0129	0.0105	-2.56
0.0497	0.00946	0.00561	1.48e-07	5.26	0.0426	0.0273	0.119	1.56	0.0534	0.0157	0.00064	3.41	0.0301	0.0172	0.0796	1.75	0.0756	0.0206	0.000244	3.67
-0.142	0.027	0.00578	1.53e-07	-5.25	-0.196	0.0844	0.0199	-2.33	-0.178	0.0449	7.58e-05	-3.96	-0.155	0.0519	0.00279	-2.99	-0.0578	0.0526	0.272	-1.1
0.0203	0.00388	0.00617	1.63e-07	5.24	0.0259	0.0111	0.0194	2.34	0.0233	0.00585	6.99e-05	3.98	0.0135	0.00895	0.132	1.51	0.0176	0.00777	0.024	2.26
0.0478	0.00915	0.00646	1.7e-07	5.23	0.0511	0.0306	0.0947	1.67	0.0408	0.0141	0.00384	2.89	0.0689	0.0179	0.000117	3.85	0.0353	0.0191	0.0643	1.85
0.0265	0.00507	0.00678	1.79e-07	5.22	0.0198	0.0162	0.223	1.22	0.0376	0.00862	1.3e-05	4.36	0.0157	0.00987	0.111	1.59	0.0252	0.00936	0.00708	2.69
-0.137	0.0263	0.00683	1.8e-07	-5.22	-0.0882	0.0765	0.249	-1.15	-0.168	0.0432	0.000103	-3.88	-0.231	0.0606	0.000141	-3.81	-0.0656	0.0464	0.158	-1.41
0.052	0.00997	0.00705	1.86e-07	5.21	0.0324	0.0316	0.306	1.02	0.0727	0.0163	8.2e-06	4.46	0.06	0.0185	0.00119	3.24	0.0176	0.0205	0.389	0.861
-0.0226	0.00433	0.00706	1.86e-07	-5.21	-0.0133	0.0147	0.366	-0.905	-0.0151	0.00673	0.0252	-2.24	-0.0378	0.00869	1.4e-05	-4.34	-0.0231	0.00862	0.00744	-2.68
0.0707	0.0136	0.00712	1.88e-07	5.21	0.103	0.0445	0.0211	2.31	0.0904	0.0207	1.33e-05	4.36	0.0528	0.0278	0.0575	1.9	0.0413	0.0277	0.136	1.49
0.0483	0.00927	0.00714	1.88e-07	5.21	0.0472	0.0283	0.0952	1.67	0.0563	0.0129	1.36e-05	4.35	0.0301	0.0205	0.142	1.47	0.0468	0.0222	0.0347	2.11
-0.0452	0.00868	0.00714	1.88e-07	-5.21	-0.00969	0.0304	0.75	-0.319	-0.0477	0.016	0.00279	-2.99	-0.0461	0.0162	0.00441	-2.85	-0.0508	0.015	0.000683	-3.4
-0.105	0.0202	0.0072	1.9e-07	-5.21	-0.0656	0.0629	0.297	-1.04	-0.106	0.034	0.00183	-3.12	-0.115	0.0372	0.00194	-3.1	-0.109	0.0406	0.00729	-2.68
-0.151	0.0292	0.00773	2.04e-07	-5.2	-0.257	0.1	0.0105	-2.56	-0.189	0.0496	0.000135	-3.82	-0.125	0.0532	0.0183	-2.36	-0.099	0.0562	0.0779	-1.76
-0.127	0.0244	0.00836	2.2e-07	-5.18	-0.124	0.0745	0.0946	-1.67	-0.189	0.0397	1.95e-06	-4.76	-0.086	0.0457	0.06	-1.88	-0.0748	0.0511	0.143	-1.46
-0.0563	0.0109	0.00837	2.21e-07	-5.18	-0.045	0.0295	0.128	-1.52	-0.0752	0.019	7.7e-05	-3.95	-0.0376	0.022	0.0872	-1.71	-0.0563	0.0201	0.00514	-2.8
-0.132	0.0255	0.0087	2.3e-07	-5.17	-0.197	0.0792	0.013	-2.48	-0.198	0.0434	5.11e-06	-4.56	-0.0924	0.0491	0.0597	-1.88	-0.065	0.0481	0.177	-1.35
-0.0412	0.00798	0.00883	2.33e-07	-5.17	-0.0269	0.0241	0.265	-1.12	-0.0561	0.0132	2.1e-05	-4.25	-0.043	0.0155	0.00567	-2.77	-0.0247	0.0156	0.113	-1.58
-0.0863	0.0167	0.00938	2.48e-07	-5.16	-0.0986	0.05	0.0487	-1.97	-0.113	0.0269	2.63e-05	-4.2	-0.0863	0.0316	0.0063	-2.73	-0.0332	0.0356	0.351	-0.933
0.0914	0.0177	0.00965	2.55e-07	5.15	0.066	0.0706	0.35	0.934	0.101	0.0261	0.000109	3.87	0.0756	0.0336	0.0246	2.25	0.0995	0.04	0.0128	2.49
0.0689	0.0134	0.00976	2.58e-07	5.15	0.0151	0.0398	0.704	0.38	0.0751	0.0214	0.000449	3.51	0.132	0.0284	3.38e-06	4.65	0.0314	0.0255	0.219	1.23
0.0607	0.0118	0.00982	2.59e-07	5.15	0.0468	0.0362	0.196	1.29	0.0478	0.0187	0.0103	2.56	0.0514	0.0249	0.0392	2.06	0.0928	0.0226	4.15e-05	4.1
0.452	0.0878	0.00993	2.62e-07	5.15	0.625	0.326	0.0555	1.91	0.443	0.146	0.00247	3.03	0.388	0.145	0.00731	2.68	0.522	0.196	0.00774	2.66
-0.1	0.0195	0.0104	2.74e-07	-5.14	-0.107	0.0571	0.0599	-1.88	-0.152	0.0328	3.38e-06	-4.65	-0.034	0.0371	0.359	-0.917	-0.0971	0.039	0.0129	-2.49
-0.0561	0.0109	0.0105	2.77e-07	-5.14	-0.0438	0.0356	0.218	-1.23	-0.0693	0.0192	0.000309	-3.61	-0.0487	0.02	0.015	-2.43	-0.053	0.0205	0.00962	-2.59
0.123	0.024	0.0111	2.93e-07	5.13	0.187	0.0804	0.0198	2.33	0.0764	0.0385	0.0473	1.98	0.141	0.0457	0.00199	3.09	0.152	0.0482	0.00156	3.16
0.0292	0.00569	0.0111	2.93e-07	5.13	0.00619	0.0199	0.756	0.311	0.02	0.00946	0.0345	2.11	0.0176	0.0112	0.117	1.57	0.0563	0.0104	5.77e-08	5.43
-0.177	0.0346	0.0112	2.95e-07	-5.13	-0.188	0.109	0.0845	-1.73	-0.117	0.0513	0.0227	-2.28	-0.172	0.0767	0.0253	-2.24	-0.292	0.0704	3.45e-05	-4.14
0.0297	0.0058	0.0112	2.97e-07	5.13	0.0153	0.021	0.466	0.729	0.0394	0.00866	5.53e-06	4.54	0.0351	0.0124	0.0047	2.83	0.0127	0.0115	0.269	1.11
0.0367	0.00716	0.0113	2.97e-07	5.13	0.0524	0.0218	0.0163	2.4	0.0552	0.0116	1.81e-06	4.77	0.0185	0.0139	0.183	1.33	0.0204	0.0145	0.158	1.41
0.11	0.0215	0.0113	2.98e-07	5.12	0.0954	0.0688	0.165	1.39	0.0836	0.0338	0.0133	2.47	0.138	0.0385	0.000327	3.59	0.127	0.0494	0.0101	2.57
-0.032	0.00625	0.0115	3.03e-07	-5.12	-0.0493	0.0206	0.0168	-2.39	-0.039	0.00986	7.71e-05	-3.95	-0.0175	0.0116	0.131	-1.51	-0.0311	0.0134	0.0205	-2.32
0.0293	0.00572	0.0118	3.12e-07	5.12	0.0132	0.02	0.509	0.66	0.0322	0.00894	0.00032	3.6	0.0097	0.0112	0.386	0.867	0.0503	0.0115	1.18e-05	4.38
0.0295	0.00577	0.0119	3.14e-07	5.12	0.0446	0.0198	0.0242	2.25	0.0286	0.00917	0.00183	3.12	0.0312	0.0106	0.00317	2.95	0.0232	0.0123	0.0596	1.88
-0.068	0.0133	0.012	3.17e-07	-5.11	-0.102	0.0423	0.0163	-2.4	-0.0612	0.0215	0.00449	-2.84	-0.0593	0.0256	0.0207	-2.31	-0.0745	0.0266	0.0051	-2.8
-0.117	0.0228	0.0125	3.29e-07	-5.11	-0.106	0.0677	0.118	-1.56	-0.184	0.0381	1.39e-06	-4.83	-0.0792	0.0453	0.0805	-1.75	-0.0673	0.0438	0.124	-1.54
-0.227	0.0444	0.0126	3.33e-07	-5.1	-0.252	0.111	0.0234	-2.27	-0.326	0.0958	0.000675	-3.4	-0.212	0.0854	0.013	-2.48	-0.166	0.0745	0.0256	-2.23
-0.0647	0.0127	0.0128	3.38e-07	-5.1	0.0409	0.0399	0.305	1.03	-0.0836	0.0212	8.16e-05	-3.94	-0.106	0.0258	4.31e-05	-4.09	-0.045	0.0232	0.0525	-1.94
0.0474	0.0093	0.0131	3.45e-07	5.1	0.0526	0.03	0.0795	1.75	0.0541	0.0147	0.000223	3.69	0.0447	0.0172	0.0095	2.59	0.0359	0.0203	0.0769	1.77
-0.0305	0.00599	0.0136	3.6e-07	-5.09	-0.0192	0.0179	0.282	-1.08	-0.0305	0.00999	0.00229	-3.05	-0.0535	0.0117	4.68e-06	-4.58	-0.0125	0.0116	0.284	-1.07
0.113	0.0222	0.0138	3.65e-07	5.09	0.127	0.0731	0.0814	1.74	0.134	0.0352	0.000135	3.82	0.0935	0.0456	0.0402	2.05	0.0941	0.0428	0.0278	2.2
-0.0227	0.00448	0.0145	3.82e-07	-5.08	-0.00188	0.015	0.9	-0.126	-0.0202	0.00702	0.00403	-2.88	-0.0291	0.00845	0.000565	-3.45	-0.0278	0.00951	0.00349	-2.92
0.0525	0.0104	0.0151	3.98e-07	5.07	0.0619	0.0336	0.0649	1.85	0.0357	0.0159	0.0249	2.24	0.083	0.0214	0.000107	3.88	0.0488	0.0208	0.0191	2.34
-0.0299	0.0059	0.0159	4.18e-07	-5.06	-0.0257	0.0185	0.164	-1.39	-0.0314	0.00967	0.00119	-3.24	-0.0344	0.0104	0.000934	-3.31	-0.022	0.0131	0.0925	-1.68
-0.122	0.0242	0.0159	4.2e-07	-5.06	-0.0804	0.0765	0.293	-1.05	-0.174	0.0399	1.33e-05	-4.36	-0.103	0.0481	0.0327	-2.14	-0.0874	0.0456	0.0552	-1.92
0.0465	0.0092	0.016	4.21e-07	5.06	0.0684	0.0381	0.0729	1.79	0.0729	0.0136	8.1e-08	5.36	0.0259	0.0185	0.161	1.4	0.0116	0.0189	0.538	0.616
0.0317	0.00627	0.0161	4.25e-07	5.06	0.00629	0.0204	0.758	0.309	0.0327	0.00935	0.000471	3.5	0.0321	0.012	0.00746	2.68	0.0418	0.0147	0.00433	2.85
-0.0871	0.0173	0.017	4.48e-07	-5.05	-0.0459	0.054	0.396	-0.849	-0.0847	0.0297	0.00438	-2.85	-0.101	0.031	0.00113	-3.26	-0.0899	0.0344	0.00891	-2.62
-0.0899	0.0179	0.0198	5.23e-07	-5.02	-0.0781	0.0579	0.177	-1.35	-0.139	0.0302	4.25e-06	-4.6	-0.0849	0.0351	0.0157	-2.42	-0.0392	0.0331	0.237	-1.18
-0.0292	0.00582	0.02	5.29e-07	-5.02	-0.0321	0.0176	0.0685	-1.82	-0.0383	0.00931	3.81e-05	-4.12	-0.0139	0.0111	0.212	-1.25	-0.0304	0.0122	0.0127	-2.49
-0.0303	0.00604	0.0203	5.36e-07	-5.01	-0.0149	0.0201	0.459	-0.741	-0.0462	0.00988	2.93e-06	-4.68	-0.0269	0.0115	0.0195	-2.34	-0.0164	0.0119	0.167	-1.38
0.0366	0.00731	0.0204	5.39e-07	5.01	0.0335	0.0262	0.201	1.28	0.0442	0.0116	0.000133	3.82	0.0396	0.0136	0.00371	2.9	0.0212	0.015	0.158	1.41
0.0553	0.011	0.0208	5.5e-07	5.01	0.0672	0.0391	0.0859	1.72	0.0573	0.0181	0.00151	3.17	0.0555	0.0197	0.0049	2.81	0.0476	0.0228	0.0365	2.09
0.0471	0.00942	0.021	5.54e-07	5.01	0.078	0.0263	0.003	2.97	0.033	0.0155	0.0332	2.13	0.0515	0.0174	0.00316	2.95	0.0473	0.0205	0.0213	2.3
-0.0977	0.0195	0.0212	5.58e-07	-5.01	-0.0745	0.0678	0.272	-1.1	-0.146	0.0299	9.92e-07	-4.89	-0.0795	0.038	0.0363	-2.09	-0.0361	0.0409	0.378	-0.882
0.0676	0.0135	0.0218	5.74e-07	5	0.148	0.0426	0.000527	3.47	0.0555	0.0221	0.0118	2.52	0.0569	0.0277	0.0403	2.05	0.0642	0.0253	0.0112	2.54
0.167	0.0334	0.0221	5.84e-07	5	0.146	0.0888	0.0998	1.65	0.087	0.0584	0.136	1.49	0.18	0.0615	0.00348	2.92	0.274	0.0686	6.72e-05	3.99
0.0615	0.0123	0.0229	6.04e-07	4.99	0.0296	0.0431	0.492	0.687	0.0679	0.0203	0.000853	3.33	0.0535	0.0217	0.0138	2.46	0.0741	0.0258	0.00406	2.87
-0.0337	0.00676	0.0231	6.09e-07	-4.99	-0.0111	0.0231	0.631	-0.481	-0.0456	0.011	3.53e-05	-4.14	-0.0382	0.0127	0.00256	-3.02	-0.0187	0.0134	0.164	-1.39
-0.023	0.00461	0.0234	6.18e-07	-4.99	-0.00454	0.016	0.777	-0.283	-0.0236	0.00748	0.00161	-3.15	-0.0268	0.00848	0.00161	-3.15	-0.0238	0.0094	0.0113	-2.53
-0.213	0.0427	0.0238	6.29e-07	-4.98	-0.239	0.143	0.0945	-1.67	-0.275	0.0769	0.000348	-3.58	-0.17	0.0752	0.0233	-2.27	-0.184	0.0805	0.0222	-2.29
-0.158	0.0318	0.0247	6.51e-07	-4.98	-0.26	0.106	0.0138	-2.46	-0.223	0.049	5.61e-06	-4.54	-0.116	0.0647	0.0735	-1.79	-0.0526	0.0641	0.411	-0.822
0.045	0.00906	0.0256	6.76e-07	4.97	0.0579	0.0333	0.0821	1.74	0.065	0.0155	2.65e-05	4.2	0.0234	0.0163	0.151	1.44	0.0408	0.0173	0.0182	2.36
0.0579	0.0117	0.026	6.87e-07	4.97	0.0635	0.0396	0.109	1.6	0.0539	0.0185	0.0036	2.91	0.0743	0.0212	0.000458	3.5	0.0399	0.0252	0.114	1.58
0.0289	0.00582	0.0263	6.93e-07	4.96	0.0358	0.0196	0.0672	1.83	0.0387	0.00928	3.1e-05	4.17	0.0354	0.0111	0.00146	3.18	0.00342	0.0117	0.771	0.291
0.0578	0.0117	0.0271	7.15e-07	4.96	0.0532	0.044	0.227	1.21	0.0663	0.0192	0.000557	3.45	0.0557	0.0213	0.00896	2.61	0.0495	0.0228	0.0299	2.17
0.0983	0.0198	0.0274	7.24e-07	4.95	0.0994	0.0651	0.127	1.53	0.0904	0.0309	0.00346	2.92	0.118	0.0374	0.00162	3.15	0.0872	0.0429	0.0419	2.03
0.0573	0.0116	0.0282	7.44e-07	4.95	0.0529	0.044	0.229	1.2	0.0837	0.0186	6.6e-06	4.51	0.0366	0.0211	0.0834	1.73	0.0419	0.0236	0.0752	1.78
0.113	0.0228	0.0289	7.63e-07	4.94	0.0521	0.0726	0.473	0.718	0.114	0.0364	0.0017	3.14	0.152	0.0426	0.000377	3.56	0.0872	0.0483	0.0713	1.8
0.0296	0.00599	0.0293	7.74e-07	4.94	0.0378	0.0186	0.0419	2.03	0.0351	0.00972	0.000305	3.61	0.0365	0.0114	0.00138	3.2	0.00947	0.0122	0.438	0.776
0.0898	0.0182	0.0305	8.04e-07	4.93	0.0939	0.0638	0.141	1.47	0.116	0.0288	5.65e-05	4.03	0.0832	0.0337	0.0135	2.47	0.0509	0.0383	0.184	1.33
0.0822	0.0167	0.0311	8.21e-07	4.93	0.118	0.0495	0.0169	2.39	0.079	0.0309	0.0104	2.56	0.0225	0.0312	0.47	0.722	0.127	0.03	2.26e-05	4.24
-0.084	0.0171	0.0326	8.61e-07	-4.92	-0.0741	0.0572	0.195	-1.29	-0.0762	0.028	0.00656	-2.72	-0.106	0.0309	0.000574	-3.44	-0.071	0.0353	0.0441	-2.01
0.0287	0.00584	0.033	8.71e-07	4.92	0.0101	0.0209	0.628	0.485	0.021	0.00981	0.0321	2.14	0.0195	0.0111	0.0795	1.75	0.0517	0.0108	1.69e-06	4.79
-0.141	0.0287	0.0335	8.85e-07	-4.92	-0.0708	0.0915	0.439	-0.773	-0.258	0.0612	2.46e-05	-4.22	-0.0826	0.0527	0.117	-1.57	-0.137	0.0463	0.003	-2.97
-0.102	0.0208	0.034	8.96e-07	-4.91	-0.0295	0.0659	0.655	-0.447	-0.129	0.033	8.99e-05	-3.92	-0.0935	0.0402	0.02	-2.33	-0.0977	0.0431	0.0234	-2.27
-0.104	0.0211	0.0354	9.34e-07	-4.91	-0.0837	0.07	0.232	-1.2	-0.101	0.0327	0.00198	-3.09	-0.0971	0.0425	0.0223	-2.29	-0.122	0.0426	0.00435	-2.85
-0.119	0.0243	0.0355	9.36e-07	-4.9	-0.182	0.0687	0.00816	-2.65	-0.164	0.0402	4.49e-05	-4.08	-0.0995	0.0449	0.0268	-2.21	-0.0345	0.0517	0.504	-0.668
0.0452	0.00922	0.0356	9.39e-07	4.9	0.0209	0.0318	0.51	0.659	0.0577	0.0139	3.11e-05	4.17	0.0626	0.0191	0.00105	3.28	0.0138	0.0188	0.461	0.737
0.0252	0.00514	0.0382	1.01e-06	4.89	0.0379	0.0163	0.0203	2.32	0.0253	0.00851	0.00293	2.98	0.00965	0.00996	0.332	0.969	0.0356	0.00993	0.000332	3.59
0.0684	0.014	0.0382	1.01e-06	4.89	0.0581	0.0534	0.276	1.09	0.0862	0.0207	2.99e-05	4.17	0.0601	0.0281	0.0325	2.14	0.0444	0.0295	0.132	1.51
0.0586	0.012	0.0392	1.03e-06	4.89	0.107	0.0384	0.00535	2.79	0.0598	0.019	0.00161	3.15	0.0341	0.0258	0.186	1.32	0.0589	0.0224	0.00857	2.63
-0.0224	0.00459	0.0407	1.07e-06	-4.88	-0.00499	0.0159	0.754	-0.313	-0.0273	0.00723	0.00016	-3.78	-0.017	0.00853	0.0465	-1.99	-0.027	0.00969	0.00533	-2.79
-0.0542	0.0111	0.042	1.11e-06	-4.87	-0.0535	0.0323	0.0984	-1.65	-0.0809	0.0191	2.16e-05	-4.25	-0.0397	0.0218	0.0691	-1.82	-0.0355	0.021	0.0908	-1.69
-0.154	0.0317	0.0423	1.12e-06	-4.87	0.0159	0.11	0.885	0.144	-0.248	0.0515	1.54e-06	-4.81	-0.107	0.058	0.0641	-1.85	-0.125	0.0649	0.0547	-1.92
-0.0817	0.0168	0.0432	1.14e-06	-4.87	-0.0188	0.0553	0.734	-0.34	-0.123	0.0281	1.23e-05	-4.37	-0.0736	0.0316	0.0198	-2.33	-0.057	0.0323	0.0774	-1.77
-0.0346	0.00712	0.0435	1.15e-06	-4.86	-0.0504	0.024	0.036	-2.1	-0.0401	0.0117	0.000619	-3.42	-0.0474	0.0134	0.000413	-3.53	-0.00791	0.0139	0.569	-0.569
0.0687	0.0141	0.0455	1.2e-06	4.86	0.0493	0.0524	0.347	0.941	0.0762	0.0225	0.000702	3.39	0.0459	0.0277	0.0975	1.66	0.0851	0.0272	0.00179	3.12
-0.0205	0.00423	0.0471	1.24e-06	-4.85	0.00392	0.0136	0.773	0.289	-0.029	0.00655	9.61e-06	-4.43	-0.0171	0.00881	0.0523	-1.94	-0.019	0.00837	0.0229	-2.28
-0.021	0.00433	0.0474	1.25e-06	-4.85	-0.0339	0.0145	0.019	-2.35	-0.0168	0.00615	0.00639	-2.73	-0.0298	0.00994	0.00274	-3	-0.0177	0.00914	0.0523	-1.94
-0.114	0.0235	0.0485	1.28e-06	-4.84	-0.0553	0.0838	0.509	-0.66	-0.101	0.034	0.00299	-2.97	-0.074	0.0585	0.206	-1.26	-0.175	0.0442	7.89e-05	-3.95
-0.0859	0.0178	0.0489	1.29e-06	-4.84	-0.15	0.0541	0.00562	-2.77	-0.147	0.0294	5.61e-07	-5	-0.0678	0.0372	0.0682	-1.82	-0.00262	0.0324	0.936	-0.0809
0.772	0.159	0.0491	1.3e-06	4.84	0.565	0.462	0.221	1.22	0.903	0.281	0.00131	3.21	0.599	0.316	0.0581	1.89	0.858	0.289	0.00298	2.97
-0.103	0.0213	0.05	1.32e-06	-4.84	-0.049	0.0725	0.499	-0.677	-0.14	0.0339	3.75e-05	-4.12	-0.0849	0.0397	0.0326	-2.14	-0.0834	0.0445	0.061	-1.87
